# Supplementary material for: Comparative Transcriptomic Analysis of Immune-Related Gene Expression in Duck Embryo Fibroblasts Following Duck Tembusu Virus Infection
Source: Int J Mol Sci. 2018 Aug 8;19(8):2328. doi: 10.3390/ijms19082328 (PMC6121397; doi:10.3390/ijms19082328)
Supplement: Supplementary file 1 [file ijms-19-02328-s001.zip]

Archive with 6 entries (5 files):
- supplement/
- supplement/Table S1 Detailed information of reference genome and differentially expressed genes (DEGs) at 12 and 24 hpi.xlsx
- supplement/Table S2 Detailed information of the GO terms of the differentially expressed genes at 12 and 24 hpi.xlsx
- supplement/Table S3 Detailed information of the KEGG pathways of the differentially expressed genes at 12 and 24 hpi.xlsx
- supplement/Table S4 Detailed information of the key DEGs in immune-related pathways.xls
- supplement/Table S5 Primers of RT-qPCR.xlsx
