# Supplementary material for: Comparative Transcriptomic Analysis of Immune-Related Gene Expression in Duck Embryo Fibroblasts Following Duck Tembusu Virus Infection
Source: Int J Mol Sci. 2018 Aug 8;19(8):2328. doi: 10.3390/ijms19082328 (PMC6121397; doi:10.3390/ijms19082328)
Supplement: Supplementary file 1 [file ijms-19-02328-s001.zip › supplement/Table S1 Detailed information of reference genome and differentially expressed genes (DEGs) at 12 and 24 hpi.xlsx]

## Sheet: Reference genome
	Reference genome
Genome		duckbase.refseq.v4.fa
Genebuild by		DuckBase
Database version		v4
Base pairs		1087919987
A summry of the annotation of reference genome
Database version		Number	Percentage
DuckBase		15913	100
GO		7389	46.4
KO		9747	61.3
NCBI GI		15913	100

## Sheet: 12 hpi Up-DEGs (764)
ID	12D	12S	foldchange	pvalue	chromosome	start	end	strand	Length	name	GO	KEGG	NCBI_GI	Description
gene4	0	18.7003	Inf	2.62931e-09	chr22	3246096	3255922	+	9827	LOC101791564	-	-	101791564	uncharacterized LOC101791564
gene363	0	6.35749	Inf	0.00125579	chr3	67936255	67945816	+	9562	-	-	-	101793259	-
gene770	0	54.366	Inf	2.33966e-18	chr1	63984150	63992542	+	8393	LOC101803673	-	K00011	101803673	aldose reductase-related protein 2-like
gene772	0	6.11331	Inf	0.0021797	chr1	63952862	63956905	+	4044	TUBA8	GO:0000166;GO:0003924;GO:0005200;GO:0005525;GO:0007010;GO:0007017;GO:0005874;	K07374	101804607	TUBA8; tubulin alpha 8
gene2193	0	3.54909	Inf	0.029139	chr19	3071692	3081070	-	9379	GRIN2C	-	K05211	101800611	GRIN2C; glutamate ionotropic receptor NMDA type subunit 2C
gene4956	0	3.65089	Inf	0.0280202	chr2	153380273	153395671	-	15399	LOC101791268	-	-	101791268	ly6/PLAUR domain-containing protein 2-like
gene6415	0	4.68474	Inf	0.00866209	chr2	100593592	100594662	+	1071	MC2R	GO:0004871;GO:0004930;GO:0004977;GO:0004978;GO:0007165;GO:0007186;GO:0007218;GO:0030819;GO:0005886;GO:0016020;GO:0016021;	K04200	101799179	MC2R; melanocortin 2 receptor
gene7350	0	4.63384	Inf	0.00883629	chrU	5654828	5657315	+	2488	S1PR4	GO:0004871;GO:0004930;GO:0038036;GO:0003376;GO:0007165;GO:0007186;GO:0007189;GO:0016020;GO:0016021;	K04293	101802557	S1PR4; sphingosine-1-phosphate receptor 4
gene10720	0	35.2666	Inf	1.49077e-16	chrZ	8216837	8217416	+	580	LOC101796052	-	-	101796052	interferon-like
gene14291	0	20.0792	Inf	5.76341e-10	chrU	22526005	22529699	-	3695	LOC101793244	-	-	101793244	uncharacterized LOC101793244
gene14915	0	4.87634	Inf	0.00622741	chr5	32714567	32716149	+	1583	LOC101795624	-	K06566	101795624	IFITM5; interferon-induced transmembrane protein 5-like
gene15332	0	29.4081	Inf	3.58372e-09	chr14	17783886	17786931	+	3046	-	-	-	101799526	-
gene15746	0	3.1527	Inf	0.0439738	chr1	198241346	198242495	-	1150	LOC101797940	GO:0004871;GO:0004930;GO:0004984;GO:0007165;GO:0007186;GO:0007608;GO:0050896;GO:0050911;GO:0005886;GO:0016020;GO:0016021;	K04257	101797940	olfactory receptor 51G2
gene15770	0	21.2638	Inf	6.91316e-07	chrU	41841171	41841561	+	391	LOC101803024	GO:0046983;GO:0006355;GO:0048666;	K08033	101803024	neurogenic differentiation factor 1
gene11882	15.9195	8355.22	524.841	2.70778e-223	chr1	121525381	121555282	-	29902	LOC101793492	GO:0000166;GO:0003924;GO:0005525;	K14754	101793492	MX; interferon-induced GTP-binding protein Mx-like
gene6702	183.58	82741.5	450.711	0	chr3	100096633	100104647	+	8015	RSAD2	-	K15045	101791352	RSAD2, viperin; radical S-adenosyl methionine domain containing 2
gene16329	68.0025	27902.7	410.319	0	chrU	35291306	35292786	-	1481	LOC101797569	-	-	101797569	interferon-induced protein with tetratricopeptide repeats 5
gene12632	30.0279	9232.76	307.473	5.05219e-197	chr13	8907644	8908730	+	1087	LOC101800895	-	K14608	101800895	OAS; polyubiquitin-like
gene107	14.0962	3967.03	281.426	0	chr1	169668514	169717546	-	49033	EPSTI1	-	-	101802974	EPSTI1; epithelial stromal interaction 1
gene6759	21.7196	6049.9	278.546	1.41519e-211	chr4	25548051	25592221	+	44171	DDX60	-	K20103	101790417	DDX60; DExD/H-box helicase 60
gene15625	6.70158	1534.75	229.014	4.86244e-188	chrU	24698438	24699296	-	859	-	-	-	101805239	-
gene13106	2.74976	583.79	212.306	2.08446e-62	chr2	93512721	93516299	+	3579	LOC101794704	GO:0016021;	-	101794704	interferon alpha-inducible protein 27-like protein 2B
gene6832	15.2904	2750.36	179.875	6.78175e-106	chr8	3310507	3318822	-	8316	VCAM1	GO:0007155;GO:0016337;GO:0016020;GO:0016021;GO:0007155;GO:0016337;GO:0016020;GO:0016021;	K06527	101791924	VCAM1; vascular cell adhesion molecule 1
gene6701	23.2246	4158.17	179.041	5.70361e-223	chr3	100084934	100090556	-	5623	CMPK2	-	K13809	101790338	CMPK2; cytidine/uridine monophosphate kinase 2
gene7384	18.033	3179.59	176.321	0	chr4	11313276	11328208	-	14933	LOC101796809	-	K10614	101796809	probable E3 ubiquitin-protein ligase HERC3
gene1477	85.308	14316.9	167.826	7.39417e-267	chr2	24242294	24251664	-	9371	LOC101793511	-	-	101793511	SAMD9; sterile alpha motif domain-containing protein 9
gene6267	0.611299	87.387	142.953	3.20288e-36	chr19	4973309	4982496	-	9188	CD7	-	K06457	101801512	CD7; CD7 molecule
gene3218	2.75352	390.186	141.704	1.00822e-121	chr4	42801303	42803973	-	2671	PLAC8	-	-	101791974	PLAC8; placenta specific 8
gene15541	3.65969	496.691	135.719	1.23578e-30	chrU	39677597	39678645	+	1049	LOC101800729	-	-	101800729	interferon-induced guanylate-binding protein 1-like
gene108	0.921796	123.612	134.1	1.07581e-40	chr1	169564957	169663220	-	98264	LOC101801682	-	-	101801682	snaclec agkisacutacin subunit B-like
gene13303	19.8394	2500.5	126.037	2.37914e-28	chr21	14443907	14445248	+	1342	-	-	-	101804772	-
gene6524	3.03841	357.092	117.526	7.80583e-76	chr17	104739	110286	-	5548	IL4I1	GO:0016491;GO:0055114;	K03334	101790142	IL4I1; interleukin 4 induced 1
gene3217	0.304564	33.3406	109.47	8.0175e-15	chr4	42799322	42801639	-	2318	-	-	-	101792427	-
gene16263	0.302684	32.96	108.893	1.01192e-08	chrU	38310625	38311702	-	1078	-	-	-	101800921	-
gene4808	11.0443	1081.11	97.8884	1.47156e-10	chr20	474611	476249	+	1639	LOC101800938	-	K12964	101800938	C-C motif chemokine 4-like
gene13302	247.308	23559.3	95.2629	2.07966e-50	chr21	14445268	14462290	+	17023	HELZ2	GO:0003723;GO:0030374;GO:0045944;GO:0016020;	-	101801034	HELZ2; helicase with zinc finger 2
gene9783	0.61318	56.7261	92.5114	1.13578e-23	chrZ	9138527	9140588	-	2062	CCL19	GO:0008009;GO:0031735;GO:0042379;GO:0048020;GO:0001768;GO:0002407;GO:0002408;GO:0006955;GO:0034695;GO:0042346;GO:0043123;GO:0043552;GO:0045860;GO:0046330;GO:0051209;GO:0051897;GO:0070374;GO:0071731;GO:0090023;GO:0098586;GO:2000107;GO:2000147;GO:0005576;GO:0005623;	K05512	101790039	CCL19; C-C motif chemokine ligand 19
gene5630	38.1399	3449.88	90.4534	6.68192e-64	chr5	18516018	18518358	+	2341	IRF7	-	K09447	101795904	IRF7; interferon regulatory factor 7
gene6831	3.06214	246.546	80.5144	4.53778e-82	chr8	3288634	3305239	-	16606	-	-	-	101790667	-
gene7382	30.2138	2410.53	79.7825	7.49979e-289	chr4	11306543	11314187	-	7645	-	-	-	101795276	-
gene771	91.0314	7132.18	78.3486	4.75019e-190	chr1	63960441	63975087	+	14647	USP18	-	K11846	101803806	USP18; ubiquitin specific peptidase 18
gene8315	0.302684	23.6273	78.0594	1.58136e-10	chr1	20297438	20334319	+	36882	MOV10L1	GO:0007281;GO:0007283;	K13983	101792829	MOV10L1; Mov10 RISC complex RNA helicase like 1
gene11743	3.95587	277.303	70.0991	4.14663e-60	chr1	3173866	3186934	+	13069	LOC101790301	GO:0003676;GO:0016787;GO:0046872;	-	101790301	endonuclease domain-containing 1 protein-like
gene9535	197.315	12548.5	63.5964	0	chr2	64409079	64458641	+	49563	TRANK1	-	-	101790872	TRANK1; tetratricopeptide repeat and ankyrin repeat containing 1
gene2032	1.2226	71.243	58.2718	5.97157e-24	chr27	5461160	5465335	-	4176	BCL2L15	-	-	101796858	BCL2L15; BCL2 like 15
gene341	0.915864	52.6565	57.4938	3.06537e-21	chr14	521492	529078	-	7587	IL12B	GO:0004896;GO:0005125;GO:0005126;GO:0008083;GO:0042164;GO:0042802;GO:0042803;GO:0045519;GO:0046982;GO:0001916;GO:0002230;GO:0002827;GO:0002860;GO:0002862;GO:0007050;GO:0007166;GO:0010033;GO:0010224;GO:0010535;GO:0016477;GO:0019221;GO:0030101;GO:0032693;GO:0032700;GO:0032725;GO:0032729;GO:0032733;GO:0032735;GO:0032740;GO:0032760;GO:0032816;GO:0032819;GO:0032946;GO:0034393;GO:0042093;GO:0042102;GO:…	K05425	101800211	IL12B; interleukin 12B
gene512	6.72965	374.58	55.6611	2.18666e-105	chr3	59144773	59154548	+	9776	LOC101798651	-	K08069	101798651	pantetheinase-like
gene15347	3.65752	202.724	55.4265	2.51677e-42	chr3	115018269	115024493	-	6225	NUGGC	-	-	101802642	NUGGC; nuclear GTPase, germinal center associated
gene9241	81.8726	4477.3	54.6862	0	chr3	30530388	30541915	-	11528	EIF2AK2	-	K16195	101798516	EIF2AK2; eukaryotic translation initiation factor 2 alpha kinase 2
gene9904	3.04405	154.85	50.8696	6.50343e-25	chr5	53122137	53126521	-	4385	-	-	-	101792779	-
gene1878	21.0417	1060.87	50.4176	7.06297e-180	chr19	11712879	11717012	-	4134	LOC101791571	-	-	101791571	uncharacterized LOC101791571
gene510	7.95818	367.854	46.2234	1.77488e-85	chr3	59122124	59128775	+	6652	LOC101798418	GO:0016810;GO:0016811;GO:0006807;	K08069	101798418	vascular non-inflammatory molecule 3-like
gene8934	0.302684	13.8129	45.6348	0.000102452	chr7	8690165	8691551	+	1387	LOC101795406	GO:0005125;GO:0007259;GO:0050778;GO:0051607;GO:0005622;	K05447	101795406	interferon lambda-3-like
gene2412	190.695	8685.83	45.5483	0	chr19	6088209	6096077	+	7869	LOC101800860	-	-	101800860	SAMD9L; sterile alpha motif domain-containing protein 9-like
gene12472	2.73761	113.807	41.5718	1.29223e-39	chrU	15506155	15509614	+	3460	LOC101793233	-	K17513	101793233	C-type lectin domain family 17, member A-like
gene9905	4.26506	174.043	40.8068	1.37566e-22	chr5	53105624	53119021	-	13398	LOC101792387	-	-	101792387	exocyst complex component 3-like protein
gene3130	3.05621	119.056	38.9555	1.42598e-40	chrZ	33958635	33964166	-	5532	LOC101798847	GO:0005125;GO:0005126;GO:0006952;GO:0051607;GO:0005576;GO:0005615;	K05414	101798847	interferon alpha-2
gene13959	2.74759	102.265	37.2197	4.30782e-13	chrU	40183408	40184501	-	1094	LOC101801362	-	-	101801362	interferon-induced guanylate-binding protein 2-like
gene3097	0.302684	10.5051	34.7066	9.40329e-05	chr18	6426204	6429124	+	2921	LOC101802020	-	K08144	101802020	solute carrier family 2, facilitated glucose transporter member 6-like
gene7633	68.0763	2223.75	32.6656	2.79121e-56	chr12	12610993	12655354	+	44362	NLRC5	-	-	101796943	NLRC5; NLR family CARD domain containing 5
gene6236	11.9262	385.327	32.3093	1.13363e-49	chr2	22140972	22163271	-	22300	STEAP4	GO:0008823;GO:0052851;GO:0015677;GO:0045444;GO:0055114;GO:0097461;GO:0005768;GO:0005794;GO:0005886;GO:0016020;GO:0016021;GO:0070062;	K19876	101795208	STEAP4; STEAP4 metalloreductase
gene3	0.919915	29.4085	31.9688	8.58391e-08	chr22	3223780	3246039	+	22260	TTLL10	-	-	101790628	TTLL10; tubulin tyrosine ligase like 10
gene14035	1513.91	47450.9	31.3434	3.19459e-147	chr19	12132515	12183079	+	50565	RNF213	-	-	101801673	RNF213; ring finger protein 213
gene7976	3.66099	101.506	27.7262	6.16568e-33	chrZ	63865803	63903661	-	37859	LOC101804639	-	-	101804639	atrial natriuretic peptide receptor 1-like
gene2953	1.82956	49.1168	26.8463	1.97737e-17	chrU	24928478	24930698	-	2221	LOC101801568	-	K20899	101801568	interferon-induced guanylate-binding protein 1-like
gene15239	3.37075	89.1081	26.4356	2.83041e-29	chr3	113072285	113111698	-	39414	BLK	GO:0000166;GO:0004672;GO:0004713;GO:0004715;GO:0005524;GO:0016301;GO:0016740;GO:0006468;GO:0016310;GO:0018108;GO:0032024;GO:0050853;	K08890	101794713	BLK; BLK proto-oncogene, Src family tyrosine kinase
gene852	0.304564	8.02784	26.3584	0.0321623	chr1	69033214	69040220	-	7007	BCL2L14	-	-	101790196	BCL2L14; BCL2 like 14
gene8639	37.5046	970.757	25.8837	6.41036e-20	chr11	9064933	9070297	-	5365	PML	-	K10054	101796105	PML; promyelocytic leukemia
gene9693	1.52282	37.845	24.8519	3.60279e-07	chr2	79100672	79113151	-	12480	IRF4	GO:0000975;GO:0000978;GO:0001077;GO:0003677;GO:0003700;GO:0016279;GO:0043565;GO:0006351;GO:0006355;GO:0006366;GO:0006479;GO:0018022;GO:0034122;GO:0042832;GO:0043011;GO:0043388;GO:0043966;GO:0043967;GO:0045082;GO:0045086;GO:0045368;GO:0045404;GO:0045893;GO:0045944;GO:0072540;GO:0000788;GO:0005634;GO:0005654;GO:0016020;	K09445	101800773	IRF4; interferon regulatory factor 4
gene2490	1.22231	29.9337	24.4894	4.68281e-11	chr1	78223326	78244593	-	21268	APOBEC1	-	K16932	101792029	APOBEC1; apolipoprotein B mRNA editing enzyme catalytic subunit 1
gene15333	145.74	3568.28	24.4839	6.49742e-226	chr14	17789938	17796869	-	6932	IRF1	GO:0000975;GO:0000978;GO:0001077;GO:0003677;GO:0003700;GO:0043565;GO:0006351;GO:0006355;GO:0006366;GO:0006915;GO:0007050;GO:0008285;GO:0010468;GO:0032481;GO:0032728;GO:0034124;GO:0035458;GO:0043374;GO:0045084;GO:0045590;GO:0045892;GO:0045893;GO:0045944;GO:0050776;GO:0051607;GO:0060333;GO:0071260;GO:2000564;GO:0000790;GO:0005634;GO:0005737;	K09444	101799633	IRF1; interferon regulatory factor 1
gene8111	301.985	7362.29	24.3797	1.39592e-163	chr7	32811038	32822548	-	11511	PARP9	GO:0003950;GO:0016740;GO:0016757;GO:0006302;GO:0060330;GO:0005634;GO:0005654;GO:0005737;GO:0005739;GO:0005829;GO:0016020;	K15260	101789724	PARP9; poly(ADP-ribose) polymerase family member 9
gene7860	0.302684	6.85424	22.6449	0.00350685	chr1	146775147	146780871	+	5725	GPR18	GO:0004871;GO:0004930;GO:0002300;GO:0002305;GO:0002689;GO:0007165;GO:0007186;GO:0032720;GO:0016020;GO:0016021;	K08410	101805397	GPR18; G protein-coupled receptor 18
gene6165	3.66534	82.2039	22.4274	3.4011e-26	chr5	45237222	45245155	+	7934	GPR65	-	K08416	101796098	GPR65; G protein-coupled receptor 65
gene5454	180.695	3719.36	20.5836	1.1508e-103	chr1	79702670	79712068	-	9399	C1S	GO:0004252;GO:0005509;GO:0008233;GO:0016787;GO:0042802;GO:0046872;GO:0006508;GO:0006956;GO:0005576;GO:0070062;GO:0072562;	K01331	101791779	C1S; complement C1s
gene15125	2.42523	49.5137	20.4161	2.22874e-16	chr1	121040896	121064727	-	23832	UBASH3A	GO:0001817;GO:0050860;GO:0005829;GO:0070062;	K18993	101798287	UBASH3A; ubiquitin associated and SH3 domain containing A
gene10466	23.8381	483.7	20.2911	8.05984e-97	chr27	31574	48754	-	17181	ETV7	-	K03211	101792527	ETV7; ETS variant 7
gene3560	0.308616	6.25545	20.2694	0.0212659	chr2	59591178	59602021	+	10844	PPP1R17	GO:0004864;GO:0004865;GO:0010921;GO:0043086;	K08067	101791206	PPP1R17; protein phosphatase 1 regulatory subunit 17
gene11368	7.628	146.609	19.2199	2.65377e-23	chr24	769411	770979	-	1569	LOC101791942	-	-	101791942	oxysterol-binding protein 2
gene15248	2.74542	52.2702	19.0391	6.59882e-17	chrU	1865201	1872773	-	7573	LOC101800140	-	K00710	101800140	GALNT6; polypeptide N-acetylgalactosaminyltransferase 6
gene2372	18.3207	348.55	19.0249	3.59405e-51	chr1	42927973	42934661	-	6689	LOC101803035	-	-	101803035	heat shock 70 kDa protein 12A-like
gene11990	96.267	1785.79	18.5504	7.84941e-24	chr28	3130421	3136154	+	5734	LOC101790937	-	-	101790937	uncharacterized LOC101790937
gene8419	96.8545	1739.52	17.9601	2.17537e-165	chr20	10836674	10874045	-	37372	NOS2	GO:0004517;GO:0005102;GO:0010181;GO:0016491;GO:0020037;GO:0034617;GO:0034618;GO:0042803;GO:0050660;GO:0001666;GO:0006527;GO:0006801;GO:0006809;GO:0007623;GO:0010629;GO:0018119;GO:0032310;GO:0032496;GO:0035690;GO:0042127;GO:0042177;GO:0042742;GO:0050796;GO:0051712;GO:0055114;GO:0071222;GO:0071346;GO:0072604;GO:0072606;GO:1900015;GO:0005622;GO:0005737;GO:0005777;GO:0005829;GO:0030863;GO:0048471;	K13241	101804455	NOS2; nitric oxide synthase 2
gene12335	0.302684	5.42543	17.9244	0.0142827	chr25	4801965	4816548	+	14584	CRTAM	-	K16361	101802573	CRTAM; cytotoxic and regulatory T-cell molecule
gene3096	0.913693	16.2237	17.7562	4.66833e-06	chr18	6429178	6431504	+	2327	LOC101792426	-	K08144	101792426	solute carrier family 2, facilitated glucose transporter member 6-like
gene4980	5.2006	92.3383	17.7553	3.36405e-27	chr19	8697116	8698212	+	1097	-	-	-	101797109	-
gene3344	233.114	4079.7	17.5009	1.59989e-19	chr27	3653557	3659168	+	5612	MOV10	GO:0003723;GO:0035195;GO:0035279;GO:0000932;GO:0005615;GO:0005829;	K18422	101801059	MOV10; Mov10 RISC complex RNA helicase
gene2945	21.6521	365.978	16.9026	5.58575e-76	chrZ	28377521	28381718	+	4198	CD274	-	K06745	101799097	CD274, PDL1; CD274 molecule
gene11991	129.491	2185.33	16.8764	1.83841e-91	chr28	3127700	3130068	+	2369	IFI35	-	-	101791120	IFI35; interferon induced protein 35
gene15055	23.1949	384.238	16.5656	3.99819e-40	chr17	194255	199497	-	5243	TAP1	-	K05653	101797680	TAP1; transporter 1, ATP binding cassette subfamily B member
gene2952	1.51906	25.0448	16.4871	1.28606e-08	chrU	24925253	24928408	-	3156	LOC101800222	-	K04257	101800222	olfactory receptor 10K1-like
gene11831	59.2298	933.892	15.7673	6.95653e-124	chr3	30544198	30550950	-	6753	-	-	-	101797128	-
gene14468	7.32503	115.264	15.7356	4.52442e-31	chrU	23642876	23647625	-	4750	LOC101804674	-	-	101804674	intercellular adhesion molecule 5-like
gene2637	1.2145	18.507	15.2384	0.00136752	chr22	7042849	7053026	-	10178	PADI2	GO:0004668;GO:0005509;GO:0030331;GO:0010848;GO:0018101;GO:0021762;GO:0030520;GO:0036413;GO:0048096;GO:0070100;GO:1901624;GO:0005737;GO:0035327;GO:0070062;	K01481	101794235	PADI2; peptidyl arginine deiminase 2
gene14469	16.4419	249.45	15.1716	2.53719e-17	chrU	23647855	23649209	-	1355	LOC101804859	-	-	101804859	intercellular adhesion molecule 1-like
gene11679	0.611299	9.26745	15.1602	0.000947723	chr12	8858268	8870402	+	12135	PNP	-	K03783	101789787	PNP; purine nucleoside phosphorylase
gene15416	87.6774	1294.1	14.7598	1.31919e-136	chrU	33028577	33032063	-	3487	LOC101804236	GO:0003725;GO:0004672;GO:0004674;GO:0005524;GO:0006468;GO:0008285;GO:0009615;GO:0009636;GO:0010998;GO:0042981;GO:0045071;GO:0045087;	-	101804236	interferon-induced, double-stranded RNA-activated protein kinase
gene702	0.61318	9.02519	14.7187	0.00128109	chr8	12712411	12715267	+	2857	LOC101800410	GO:0016020;GO:0016021;	K06448	101800410	T-cell surface glycoprotein CD1b-3-like
gene6109	337.502	4948.54	14.6623	1.30867e-109	chr3	56805363	56819111	-	13749	TNFAIP3	GO:0002020;GO:0003677;GO:0004842;GO:0004843;GO:0008270;GO:0019900;GO:0042802;GO:0043130;GO:0043621;GO:0001922;GO:0002237;GO:0002634;GO:0002677;GO:0016567;GO:0016579;GO:0031397;GO:0032088;GO:0032495;GO:0032691;GO:0032703;GO:0032715;GO:0032720;GO:0034140;GO:0034148;GO:0035871;GO:0043124;GO:0045732;GO:0045736;GO:0045824;GO:0048662;GO:0050728;GO:0050869;GO:0060548;GO:0070301;GO:0070429;GO:0070433;GO:…	K11859	101796300	TNFAIP3; TNF alpha induced protein 3
gene4637	0.304564	4.44152	14.5832	0.0391437	chr29	1734952	1739622	+	4671	GP1BA	-	K06261	101805382	GP1BA; glycoprotein Ib platelet alpha subunit
gene8112	1284.39	18720.6	14.5755	3.13618e-206	chr7	32822552	32850117	+	27566	LOC101789908	-	K15261	101789908	poly [ADP-ribose] polymerase 14
gene809	1.85169	26.7404	14.441	1.06728e-06	chr14	7890144	7894192	-	4049	TMEM173	GO:0008134;GO:0019901;GO:0031625;GO:0035438;GO:0042802;GO:0042803;GO:0061507;GO:0002218;GO:0002230;GO:0032092;GO:0032481;GO:0032608;GO:0033160;GO:0035458;GO:0042993;GO:0045087;GO:0045944;GO:0051607;GO:0071360;GO:0071407;GO:0005654;GO:0005741;GO:0005777;GO:0005783;GO:0005789;GO:0005794;GO:0005829;GO:0048471;	K12654	101799156	TMEM173; transmembrane protein 173
gene1553	12.2386	169.522	13.8514	4.65267e-26	chr21	14739515	14742680	-	3166	LOC101796142	-	K09445	101796142	interferon regulatory factor 4-like
gene3385	18.0252	249.59	13.8468	8.12729e-33	chr27	4870687	4878828	+	8142	DENND2D	-	K20161	101799913	DENND2D; DENN domain containing 2D
gene14478	109.255	1509.41	13.8155	1.16413e-29	chr1	57304674	57324528	-	19855	DRAM1	GO:0010506;GO:0005737;GO:0005764;GO:0016020;GO:0016021;	-	101793314	DRAM1; DNA damage regulated autophagy modulator 1
gene3234	21.3794	291.041	13.6131	1.08159e-53	chr4	43700185	43749241	-	49057	TNIP3	-	-	101796085	TNIP3; TNFAIP3 interacting protein 3
gene14910	0.617231	8.38485	13.5846	0.0216721	chr5	32644327	32657891	+	13565	ANO9	GO:0005229;GO:0017128;GO:0046983;GO:0006821;GO:0061588;GO:0061589;GO:0061590;GO:0061591;GO:1902476;GO:1902939;GO:0005622;GO:0005886;GO:0016020;GO:0016021;	K19503	101795241	ANO9; anoctamin 9
gene15023	5.50705	72.3722	13.1417	1.77049e-16	chr28	2559800	2573036	-	13237	CCR7	GO:0004871;GO:0004930;GO:0004950;GO:0016493;GO:0035757;GO:0035758;GO:0038117;GO:0038121;GO:0002408;GO:0002606;GO:0002885;GO:0002922;GO:0006935;GO:0006954;GO:0006955;GO:0007165;GO:0007186;GO:0032496;GO:0032649;GO:0032735;GO:0038115;GO:0038116;GO:0045060;GO:0048872;GO:0050706;GO:0050862;GO:0070098;GO:0071345;GO:0072610;GO:0090023;GO:0097029;GO:2000510;GO:2000522;GO:2000525;GO:2000526;GO:0005622;GO:…	K04182	101789878	CCR7; C-C motif chemokine receptor 7
gene2721	38.7312	508.768	13.1359	3.76883e-33	chr4	46068905	46071667	+	2763	LOC101803817	-	K10030	101803817	interleukin-8-like
gene15513	54.3376	713.687	13.1343	6.56802e-49	chrU	22392738	22401663	-	8926	LOC101795038	GO:0008009;GO:0006955;GO:0060326;GO:0005576;GO:0016020;GO:0016021;	K05508	101795038	fractalkine-like
gene493	3.64378	47.4551	13.0236	1.185e-06	chr25	6563032	6569032	+	6001	IL10RA	GO:0016020;GO:0016021;	K05134	101794038	IL10RA, IL-10R1; interleukin 10 receptor subunit alpha
gene3099	0.609129	7.88858	12.9506	0.00351699	chr18	6425038	6425969	+	932	-	-	-	101792809	-
gene13623	9.76994	124.902	12.7843	7.8905e-31	chr1	80367169	80383131	-	15963	LOC101794331	-	K05413	101794331	T-lymphocyte activation antigen CD86-like
gene4807	41.7796	529.589	12.6758	3.60004e-84	chr20	464553	485643	-	21091	CCL26	GO:0004435;GO:0004672;GO:0005125;GO:0008009;GO:0016004;GO:0030298;GO:0031726;GO:0031729;GO:0031730;GO:0042056;GO:0042379;GO:0042803;GO:0043621;GO:0046817;GO:0000165;GO:0006816;GO:0006874;GO:0006887;GO:0006935;GO:0006954;GO:0006955;GO:0007159;GO:0007186;GO:0007267;GO:0009615;GO:0009636;GO:0010759;GO:0010820;GO:0014068;GO:0014911;GO:0030335;GO:0031328;GO:0031584;GO:0031663;GO:0033634;GO:0034097;GO:…	-	101800620	CCL26; C-C motif chemokine ligand 26
gene15387	68.3127	859.231	12.5779	1.32363e-37	chrU	29258226	29263665	-	5440	LOC101797812	-	K20899	101797812	interferon-induced guanylate-binding protein 1-like
gene1789	364.746	4571.73	12.534	2.4038e-168	chr7	4505094	4510262	-	5169	STAT1	GO:0003700;GO:0004871;GO:0006355;GO:0007165;GO:0005634;	K11220	101802227	STAT1; signal transducer and activator of transcription 1
gene12694	4.59147	54.0966	11.782	8.21288e-15	chr11	13159343	13161519	+	2177	BCL2A1	GO:0042981;GO:0043066;	K02162	101800789	BCL2A1; BCL2 related protein A1
gene2373	5.16125	60.62	11.7452	3.84091e-16	chr1	42934798	42952503	+	17706	LOC101803211	-	-	101803211	uncharacterized LOC101803211
gene430	45.4899	532.167	11.6986	2.86887e-81	chr1	157075118	157083395	-	8278	IRG1	GO:0016829;GO:0047613;GO:0002760;GO:0006952;GO:0008152;GO:0071222;GO:0072573;	K17724	101794037	ACOD1, IRG1; aconitate decarboxylase 1
gene13140	4.27881	49.2995	11.5218	1.13073e-13	chrU	33481252	33483427	-	2176	LOC101804584	-	-	101804584	uncharacterized LOC101804584
gene11652	549.324	6231.22	11.3434	5.68278e-164	chr7	3608417	3623155	+	14739	LOC101795022	GO:0000978;GO:0000979;GO:0000983;GO:0003677;GO:0003690;GO:0003700;GO:0004871;GO:0005164;GO:0019899;GO:0035257;GO:0042802;GO:0042803;GO:0045296;GO:0001937;GO:0006355;GO:0007165;GO:0007259;GO:0010742;GO:0016525;GO:0033209;GO:0035456;GO:0035458;GO:0043124;GO:0045893;GO:0045944;GO:0046725;GO:0060333;GO:0061326;GO:0000790;GO:0005634;GO:0005654;GO:0005730;GO:0005737;GO:0005829;GO:0048471;	K11220	101795022	signal transducer and activator of transcription 1-like
gene4402	2.43116	27.38	11.2621	4.64574e-08	chr1	171755756	171757424	+	1669	CYSLTR2	GO:0001631;GO:0004930;GO:0007186;GO:0061737;GO:0016020;GO:0016021;	K04323	101805449	CYSLTR2; cysteinyl leukotriene receptor 2
gene6323	457.1	4965.69	10.8635	1.48286e-155	chr21	6495277	6518081	-	22805	SAMHD1	-	-	101800495	SAMHD1; SAM and HD domain containing deoxynucleoside triphosphate triphosphohydrolase 1
gene15054	31.4108	329.434	10.4879	3.64637e-14	chr17	200497	204169	+	3673	TAP2	GO:0000166;GO:0005524;GO:0015440;GO:0016887;GO:0042287;GO:0042626;GO:0046978;GO:0001916;GO:0002237;GO:0002481;GO:0002485;GO:0002489;GO:0006810;GO:0019885;GO:0055085;GO:0016020;GO:0016021;GO:0030176;GO:0042825;	K05654	101797091	TAP2; transporter 2, ATP binding cassette subfamily B member
gene15053	0.921796	9.62422	10.4407	0.00212942	chr17	205509	207241	-	1733	LOC101797502	-	K06751	101797502	class I histocompatibility antigen, F10 alpha chain-like
gene15501	369.279	3853.01	10.4339	1.65103e-127	chr5	53065498	53082654	+	17157	TNFAIP2	-	K19989	101792862	TNFAIP2; TNF alpha induced protein 2
gene12507	245.415	2541.32	10.3552	7.35938e-135	chr7	21711962	21738875	+	26914	IFIH1	-	K12647	101800076	IFIH1, MDA5; interferon induced with helicase C domain 1
gene14914	159.374	1642.68	10.3071	8.40444e-37	chr5	32709915	32713523	+	3609	LOC101791431	-	K06566	101791431	IFITM3; dispanin subfamily A member 2b-like
gene8742	16.1651	162.79	10.0705	5.81344e-34	chr5	48409193	48428142	-	18950	GSC	-	K09324	101791361	GSC; goosecoid homeobox
gene15529	15.5594	153.26	9.84996	2.38216e-15	chrU	23439923	23440577	+	655	-	-	-	101798533	-
gene11636	1362.64	13411.4	9.84224	1.76612e-145	chr21	15569490	15590404	+	20915	ZNFX1	-	-	101792842	ZNFX1; zinc finger NFX1-type containing 1
gene8065	86.3726	843.041	9.76051	7.47347e-44	chr2	32904367	32908253	+	3887	IL6	GO:0005125;GO:0005138;GO:0008083;GO:0001781;GO:0002384;GO:0002675;GO:0006954;GO:0006955;GO:0008284;GO:0010574;GO:0010628;GO:0019221;GO:0031175;GO:0032722;GO:0032755;GO:0032966;GO:0033138;GO:0042102;GO:0042517;GO:0043065;GO:0043066;GO:0043410;GO:0045727;GO:0045893;GO:0045944;GO:0046427;GO:0048661;GO:0050731;GO:0050871;GO:0051024;GO:0051091;GO:0051384;GO:0051607;GO:0070102;GO:0070301;GO:0071222;GO:…	K05405	101798321	IL6, IL-6; interleukin 6
gene191	3.98205	38.7639	9.73464	2.85641e-10	chr12	8475065	8479873	+	4809	MLKL	GO:0004672;GO:0005524;GO:0019901;GO:0032403;GO:0006468;GO:0070207;GO:0070266;GO:0005737;GO:0005886;	K08849	101790564	MLKL; mixed lineage kinase domain like pseudokinase
gene15249	3.0481	29.525	9.68636	2.77331e-08	chrU	1875182	1884077	+	8896	LOC101796470	-	-	101796470	uncharacterized LOC101796470
gene10936	126.763	1216.09	9.59335	1.40425e-104	chr9	17487814	17503533	+	15720	LAMP3	-	K06562	101793169	LAMP3; lysosomal associated membrane protein 3
gene14462	0.605367	5.71907	9.44728	0.0242834	chr1	85740523	85752655	+	12133	LOC101802825	GO:0005576;GO:0060326;GO:0006955;GO:0008009;	K05507	101802825	lymphotactin-like
gene11544	5.16501	48.7122	9.4312	2.35662e-12	chr9	3283651	3285875	-	2225	CCL20	GO:0005125;GO:0008009;GO:0031731;GO:0006935;GO:0006955;GO:0035584;GO:0060326;GO:0072678;GO:0072679;GO:2000406;GO:0005576;GO:0005615;GO:0005622;	K14625	101803013	CCL20; C-C motif chemokine ligand 20
gene14172	15.8508	144.751	9.13206	2.10331e-29	chr5	31303520	31314843	-	11324	DLL4	-	K06051	101792399	DLL4; delta like canonical Notch ligand 4
gene470	323.891	2919.49	9.01381	1.61484e-40	chr1	1039010	1060301	-	21292	FBXO18	GO:0003677;GO:0003678;GO:0003690;GO:0003697;GO:0004003;GO:0005524;GO:0015616;GO:0016787;GO:0043138;GO:0000737;GO:0001934;GO:0006974;GO:0008219;GO:0016567;GO:0031297;GO:0032508;GO:0035562;GO:0048478;GO:0072429;GO:1902231;GO:2000042;GO:0000785;GO:0005634;GO:0019005;	K10300	101803598	FBXO18; F-box protein, helicase, 18
gene8964	1.21855	10.9527	8.9883	0.00138702	chrU	10259097	10261189	+	2093	LOC101803633	GO:0008146;GO:0016740;GO:0050294;GO:0000103;GO:0008202;GO:0005829;GO:0043231;GO:0070062;	K01015	101803633	sulfotransferase family cytosolic 2B member 1
gene1989	8.23279	73.2397	8.89609	1.67798e-13	chrU	16753634	16756039	+	2406	LOC101802154	-	K21128	101802154	protein MRP-126
gene5261	53.391	474.643	8.88995	6.16567e-17	chr12	18375684	18381255	-	5572	IRF8	-	K10155	101798500	IRF8, ICSBP, IRF-8; interferon regulatory factor 8
gene3154	266.642	2347.83	8.80521	8.31232e-119	chr1	134844865	134848030	-	3166	MITD1	GO:0019904;GO:0035091;GO:0042803;GO:0000281;GO:0000920;GO:0032091;GO:0019898;GO:0030496;GO:0043231;GO:0070062;	-	101797635	MITD1; microtubule interacting and trafficking domain containing 1
gene5419	11.6297	101.596	8.73587	9.3485e-22	chr1	80162997	80167564	-	4568	TAPBPL	GO:0032403;GO:0002590;GO:0016020;GO:0016021;	-	101803225	TAPBPL; TAP binding protein like
gene4805	2.75164	23.7654	8.63679	5.78642e-05	chr20	451567	452885	+	1319	CCL24	-	-	101800424	CCL24; C-C motif chemokine ligand 24
gene14343	66.5779	570.245	8.56507	2.33614e-70	chr5	59749878	59769187	+	19310	GCH1	-	K01495	101789988	GCH1; GTP cyclohydrolase 1
gene11	2.45489	20.9099	8.51765	7.33284e-06	chr22	3410123	3427777	+	17655	SCNN1D	-	K04826	101793369	SCNN1D; sodium channel epithelial 1 delta subunit
gene6055	1.22448	10.3524	8.45456	0.0019655	chr1	93645903	93659130	+	13228	LOC101800493	-	K06522	101800493	CD101; immunoglobulin superfamily member 2
gene5567	201.306	1698.48	8.43727	1.10834e-106	chrZ	60549388	60589086	+	39699	TDRD7	-	K18405	101793580	TDRD7; tudor domain containing 7
gene6018	558.151	4671.32	8.36929	7.03904e-128	chr7	27865962	27887858	-	21897	LOC101798744	GO:0003950;GO:0016740;GO:0016757;	K15261	101798744	PARP14; poly [ADP-ribose] polymerase 14
gene15088	6.73341	55.9223	8.3052	5.4703e-13	chrU	3533943	3544770	-	10828	TDRD6	-	K18405	101790836	TDRD6; tudor domain containing 6
gene15867	409.573	3381.39	8.25588	5.88913e-116	chrZ	60371521	60392647	+	21127	DDX58	GO:0003677;GO:0003690;GO:0003725;GO:0003727;GO:0005524;GO:0008270;GO:0016787;GO:0016817;GO:0031625;GO:0042802;GO:0002230;GO:0009597;GO:0009615;GO:0010628;GO:0030334;GO:0032725;GO:0032727;GO:0032728;GO:0032755;GO:0032757;GO:0039529;GO:0042993;GO:0043330;GO:0045087;GO:0045944;GO:0005737;GO:0005829;GO:0005923;GO:0015629;GO:0032587;	K12646	101789567	DDX58, RIG-I; DExD/H-box helicase 58
gene5455	220.399	1785.5	8.10122	1.18e-104	chr1	79692258	79700073	+	7816	C1R	GO:0004252;GO:0005509;GO:0008233;GO:0016787;GO:0046872;GO:0006508;GO:0006956;GO:0005576;	K01330	101791982	C1R; complement C1r
gene4633	0.915864	7.30106	7.97177	0.013851	chr29	1709158	1713252	-	4095	LOC101804439	-	K06712	101804439	butyrophilin subfamily 1 member A1
gene8204	4.57151	35.9581	7.8657	1.1115e-08	chr5	53030902	53053301	+	22400	EXOC3L4	-	-	101795721	EXOC3L4; exocyst complex component 3 like 4
gene12059	3.36482	26.2028	7.78727	0.00622371	chr28	885192	896710	-	11519	FMNL1	-	-	101791670	FMNL1; formin like 1
gene5142	53.826	413.732	7.68647	8.75655e-55	chr2	81651428	81692925	-	41498	ANKRD33B	-	-	101794598	ANKRD33B; ankyrin repeat domain 33B
gene13637	0.911813	6.95676	7.6296	0.0185896	chr5	34330527	34336004	-	5478	LOC101797500	GO:0004871;GO:0004930;GO:0007165;GO:0007186;GO:0016020;GO:0016021;	-	101797500	proto-oncogene Mas-like
gene1295	58.3648	440.769	7.55197	1.05159e-44	chr20	5244636	5251565	+	6930	LOC101797692	GO:0005524;	-	101797692	SLFN5; schlafen family member 13
gene11599	11.8825	89.6353	7.54347	3.10416e-18	chr5	55108350	55112576	-	4227	GPR132	-	K08426	101800588	GPR132; G protein-coupled receptor 132
gene14085	803.144	6014.53	7.48873	2.25643e-120	chr21	12878343	12887691	+	9349	OGFR	-	-	101799702	OGFR; opioid growth factor receptor
gene3985	351.408	2580.13	7.34227	3.27865e-20	chr5	37784486	37800133	-	15648	NFKBIA	-	K04734	101791396	NFKBIA; NFKB inhibitor alpha
gene2736	9.45886	69.3638	7.33321	1.29333e-14	chr4	47392940	47421567	+	28628	PRKG2	GO:0000166;GO:0004672;GO:0004674;GO:0004692;GO:0005524;GO:0016301;GO:0016740;GO:0030553;GO:0006468;GO:0016310;	K19477	101790644	PRKG2; protein kinase, cGMP-dependent, type II
gene2397	1972.04	14440.6	7.3227	2.27052e-125	chr19	6681264	6692237	+	10974	TRIM25	-	K10652	101791574	TRIM25; tripartite motif containing 25
gene12470	1.51906	11.0413	7.26849	0.00216875	chr27	1130746	1134000	-	3255	-	-	-	101791673	-
gene12880	0.913983	6.61198	7.23425	0.0248493	chr8	22238191	22241886	-	3696	TAL1	-	K09068	101796834	TAL1; TAL bHLH transcription factor 1, erythroid differentiation factor
gene10610	19.8654	143.64	7.23065	1.03319e-25	chr2	16597656	16605988	+	8333	PTCHD3	-	-	101800181	PTCHD3; patched domain containing 3
gene8211	29.9142	212.233	7.09475	1.89998e-26	chr5	52538881	52541544	-	2664	ANKRD9	-	-	101790995	ANKRD9; ankyrin repeat domain 9
gene2896	115.768	814.452	7.03519	4.14379e-06	chr24	6337322	6343507	-	6186	RNF19B	-	K11973	101804187	RNF19B; ring finger protein 19B
gene10559	1.22043	8.57693	7.02781	0.00842636	chr1	197086863	197090890	+	4028	-	-	-	101798757	-
gene4229	0.919915	6.45833	7.02057	0.0255487	chr22	5755542	5763225	+	7684	PLA2G2E	-	K01047	101794061	PLA2G2E; phospholipase A2 group IIE
gene511	7.32474	51.3134	7.00549	6.26476e-07	chr3	59128900	59142226	+	13327	LOC101798228	GO:0016810;GO:0016811;GO:0006807;	K08069	101798228	pantetheinase
gene13064	1.52687	10.6958	7.00502	0.00286649	chr11	13615878	13642326	-	26449	ACAN	-	K06792	101800654	ACAN; aggrecan
gene116	79.9279	558.717	6.99027	6.92138e-26	chr4	18911571	18920043	-	8473	TLR3	GO:0003725;GO:0004888;GO:0042802;GO:0001819;GO:0002376;GO:0002730;GO:0002756;GO:0006952;GO:0007165;GO:0007252;GO:0009615;GO:0010628;GO:0032481;GO:0032722;GO:0032728;GO:0032735;GO:0032755;GO:0032757;GO:0032760;GO:0034123;GO:0034138;GO:0034346;GO:0042346;GO:0043123;GO:0043330;GO:0045078;GO:0045080;GO:0045087;GO:0045356;GO:0045359;GO:0045944;GO:0046330;GO:0050729;GO:0051092;GO:0051607;GO:0071260;GO:…	K05401	101790771	TLR3; toll like receptor 3
gene874	431.892	3016.96	6.98545	2.55929e-64	chr7	37238407	37247817	-	9411	NMI	-	-	101797758	NMI; N-myc and STAT interactor
gene14138	1.22043	8.43671	6.91291	0.0107624	chr29	3390640	3391763	-	1124	-	-	-	101797086	-
gene9750	10.0745	69.2416	6.87295	2.7877e-05	chr26	495671	501132	+	5462	CADM3	-	K06780	101799309	CADM3; cell adhesion molecule 3
gene10363	0.909932	6.21583	6.83109	0.0334575	chr2	61957006	61962035	+	5030	-	-	-	101797126	-
gene2722	1314.1	8942.43	6.80497	2.55819e-32	chr4	46085183	46088440	+	3258	IL*08-02	GO:0005125;GO:0005153;GO:0008009;GO:0001525;GO:0002548;GO:0006935;GO:0006952;GO:0006955;GO:0010628;GO:0030593;GO:0036446;GO:0042060;GO:0042119;GO:0048147;GO:0048246;GO:0048247;GO:0005576;GO:0005615;	K10030	101804010	IL8, Anpl-IL*08-03, Anpl-IL8, IL*08-02; interleukin 8
gene14575	14.9522	101.729	6.80362	1.25853e-06	chrU	19374976	19387987	-	13012	LOC101801675	-	-	101801675	IgGFc-binding protein-like
gene10303	23.2149	157.754	6.79537	2.02251e-26	chr2	50930756	50942780	+	12025	CD83	-	K06510	101793226	CD83; CD83 molecule
gene4806	94.5624	633.163	6.69571	1.31652e-23	chr20	453225	458389	+	5165	LOC101804875	-	K12015	101804875	E3 ubiquitin-protein ligase TRIM39-like
gene15872	7.01048	46.6056	6.64799	7.59097e-10	chrU	38739197	38740434	-	1238	LOC101790497	-	K06751	101790497	Anpl-U; class I histocompatibility antigen, F10 alpha chain
gene12343	2.74137	18.2026	6.63996	0.000126741	chr16	7827662	7835195	-	7534	-	-	-	101804767	-
gene11612	2.15438	14.2564	6.6174	0.00689952	chr16	13454438	13469683	-	15246	FOXN4	GO:0001158;GO:0003677;GO:0003682;GO:0003700;GO:0043565;GO:0006351;GO:0006355;GO:0010842;GO:0030154;GO:0035881;GO:0045893;GO:0048663;GO:0060579;GO:0005634;	K09407	101803928	FOXN4; forkhead box N4
gene7322	48.5474	318.98	6.57048	3.63326e-42	chr11	1757745	1761753	+	4009	LOC101795211	-	-	101795211	chromosome unknown open reading frame, human C15orf48
gene10597	4.87578	31.7092	6.5034	3.88686e-07	chrZ	51062428	51187020	-	124593	SLCO4C1	GO:0005215;GO:0006810;GO:0006811;GO:0005886;GO:0016020;GO:0016021;	K14355	101796896	SLCO4C1; solute carrier organic anion transporter family member 4C1
gene10117	3.35079	21.6487	6.46077	2.96726e-05	chr27	2896337	2897777	-	1441	-	-	-	101792651	-
gene11409	3.98205	25.6929	6.45216	5.59762e-05	chrU	20619775	20621600	-	1826	LOC101802876	-	-	101802876	sialoadhesin-like
gene4004	817.572	5231.81	6.3992	1.35718e-103	chr4	34063089	34089254	+	26166	OTUD4	GO:0003723;GO:0004843;GO:0071108;	K13718	101795385	OTUD4; OTU deubiquitinase 4
gene4729	99.7883	638.447	6.39801	2.28065e-41	chr6	11090138	11137125	+	46988	RASGEF1A	GO:0005085;GO:0005088;GO:0007264;GO:0016477;GO:0043547;GO:0046579;GO:0005622;	-	101796366	RASGEF1A; RasGEF domain family member 1A
gene12965	121.283	775.498	6.39413	5.65074e-51	chr15	16342923	16344069	+	1147	SOCS1	GO:0005159;GO:0019210;GO:0019901;GO:0001932;GO:0007259;GO:0010534;GO:0019221;GO:0035556;GO:0042510;GO:0042512;GO:0042518;GO:0045444;GO:0046425;GO:0046426;GO:0046627;GO:0050707;GO:0060334;GO:0071230;GO:0000932;GO:0005654;GO:0005737;	K04694	101801940	SOCS1; suppressor of cytokine signaling 1
gene4745	859.337	5474.59	6.37071	1.75808e-103	chr3	32372280	32399688	+	27409	CMTR1	GO:0003676;GO:0004483;GO:0008168;GO:0006370;GO:0032259;GO:0080009;GO:0097309;GO:0005634;GO:0005654;GO:0005829;	K14589	101791717	CMTR1, FTSJD2; cap methyltransferase 1
gene13163	11.2755	71.4912	6.34038	1.24556e-05	chr22	7380886	7383572	+	2687	SH2D5	-	-	101796195	SH2D5; SH2 domain containing 5
gene15241	8.53953	54.1218	6.3378	3.4391e-08	chrU	28021602	28023043	-	1442	-	-	-	101795110	-
gene14584	1.5331	9.57356	6.24459	0.00823835	chr1	193295452	193298504	-	3053	CCDC89	-	-	101789693	CCDC89; coiled-coil domain containing 89
gene16355	237.652	1478.7	6.2221	8.17246e-81	chrU	33286641	33287862	-	1222	LOC101802909	-	K12964	101802909	C-C motif chemokine 4 homolog
gene4162	2.74354	16.9759	6.1876	0.00199035	chrU	23848023	23857316	+	9294	LOC101790913	-	K05750	101790913	nck-associated protein 1-like
gene7306	2.13253	13.1723	6.17686	0.00169235	chr15	3234964	3242375	+	7412	TNFRSF13B	-	K05150	101792120	TNFRSF13B; TNF receptor superfamily member 13B
gene13348	203.507	1226.79	6.02824	6.13769e-74	chr9	11110018	11124366	-	14349	TF	-	K14736	101795303	TF; transferrin
gene5839	1.22043	7.35268	6.02467	0.0249364	chr6	152390	163875	-	11486	LOC101796874	GO:0016787;GO:0016788;GO:0006629;GO:0016042;	K01052	101796874	lysosomal acid lipase/cholesteryl ester hydrolase-like
gene10412	554.181	3333.06	6.01439	5.09013e-13	chr21	5974910	5991399	+	16490	SDC4	GO:0070053;GO:0001843;GO:0007165;GO:0010762;GO:0042060;GO:0042130;GO:0060122;GO:1903543;GO:1903553;GO:0009986;GO:0016020;GO:0016021;GO:0070062;	K16338	101794144	SDC4; syndecan 4
gene8740	1.83173	11.0019	6.00629	0.00588366	chr5	48290099	48297044	-	6946	LOC101804095	-	K04525	101804095	serine protease inhibitor 2.1-like
gene8895	4.90356	29.4083	5.99734	0.000254771	chr24	3272592	3275290	+	2699	LOC101803181	-	K04426	101803181	mitogen-activated protein kinase kinase kinase 5
gene13642	6.38356	38.0925	5.96729	0.00182416	chr5	34417026	34419085	-	2060	SAA2	GO:0006953;GO:0005576;GO:0034364;	K17310	101798523	SAA2, SAA; serum amyloid A2
gene10865	43.6547	259.021	5.9334	6.56508e-34	chr1	43338764	43345418	+	6655	TMEM140	-	-	101803982	TMEM140; transmembrane protein 140
gene3404	127.376	754.273	5.92164	2.20695e-16	chr13	4543581	4567880	+	24300	TIMP4	-	-	101792619	TIMP4; TIMP metallopeptidase inhibitor 4
gene14995	5.19062	30.5548	5.88653	0.044161	chrU	30990432	30993913	+	3482	LOC101798343	-	-	101798343	histone-lysine N-methyltransferase SETD1A-like
gene2737	1.52904	8.97405	5.86906	0.0112517	chr4	47431091	47450058	+	18968	ABCG2	GO:0000166;GO:0005524;GO:0016887;GO:0042626;GO:0042803;GO:0046415;GO:0055085;GO:0005634;GO:0005886;GO:0016020;GO:0016021;	K05681	101791089	ABCG2; ATP binding cassette subfamily G member 2 (Junior blood group)
gene849	2291.66	13340.2	5.82122	5.3755e-52	chr1	69279278	69303108	+	23831	LOC101795565	-	K15259	101795565	zinc finger CCCH-type antiviral protein 1-like
gene2483	15.5543	89.5316	5.75605	2.4053e-15	chr1	78393338	78399003	+	5666	-	-	-	101794660	-
gene1845	5.80192	33.1356	5.71114	7.43861e-07	chr10	3669046	3677618	-	8573	LOC101800290	GO:0004930;GO:0045028;GO:0007186;GO:0035589;GO:0016020;GO:0016021;	K04274	101800290	putative P2Y purinoceptor 10
gene1547	2.42928	13.7584	5.66358	0.0119184	chr21	14789958	14796575	+	6618	HCK	GO:0000166;GO:0004672;GO:0004713;GO:0004715;GO:0005524;GO:0016301;GO:0016740;GO:0006468;GO:0016310;GO:0018108;GO:0005654;GO:0005886;	K08893	101792612	HCK; HCK proto-oncogene, Src family tyrosine kinase
gene11585	9.15271	51.7636	5.65555	1.27449e-08	chr18	9304599	9328937	-	24339	C5	GO:0004866;GO:0001701;GO:0010575;GO:0010760;GO:0010951;GO:0045766;GO:0090197;GO:0005576;GO:0005579;GO:0005615;GO:0070062;	K03994	101797076	C5; complement C5
gene12639	30.8064	173.499	5.63189	6.0667e-25	chr2	43688466	43736600	+	48135	COL6A6	-	K06238	101802198	COL6A6; collagen type VI alpha 6 chain
gene9234	9.1446	50.8042	5.55565	2.27756e-09	chr6	17749037	17754086	+	5050	ZNF488	GO:0003676;GO:0046872;	K20797	101794433	ZNF488; zinc finger protein 488
gene10314	21.3638	118.611	5.55198	2.16235e-18	chr2	2707188	2711276	-	4089	ACKR2	GO:0004871;GO:0004930;GO:0004950;GO:0005044;GO:0015026;GO:0016494;GO:0019956;GO:0006898;GO:0006935;GO:0006954;GO:0007165;GO:0007186;GO:0070098;GO:0005654;GO:0005829;GO:0005884;GO:0005886;GO:0016020;GO:0016021;GO:0031965;GO:0043231;	K04187	101797665	ACKR2, CCBP2; atypical chemokine receptor 2
gene14075	9.74404	53.6095	5.50177	9.95253e-10	chr1	90234981	90245067	+	10087	CD200	-	-	101798037	CD200; CD200 molecule
gene58	65.0064	356.78	5.48839	2.9281e-39	chr1	36579221	36582833	+	3613	LYZ	GO:0003796;GO:0042802;GO:0001895;GO:0005615;GO:0070062;	K13915	101804721	LYZ; lysozyme
gene15292	1.23041	6.70131	5.4464	0.0342522	chr19	1717767	1730114	-	12348	-	-	-	101790382	-
gene12739	770.592	4148.65	5.38371	3.27798e-85	chr28	2800215	2805166	+	4952	CNP	GO:0004113;GO:0007409;GO:0008344;GO:0009214;GO:0009636;GO:0021762;GO:0048709;GO:0005615;GO:0005737;GO:0016020;GO:0043209;GO:0070062;	K01121	101794702	CNP; 2',3'-cyclic nucleotide 3' phosphodiesterase
gene5082	2.13629	11.4874	5.37725	0.00501652	chr2	75311830	75314141	-	2312	LOC101793999	-	K09849	101793999	TNF receptor-associated factor 5-like
gene11488	4.87202	26.1279	5.36285	1.66831e-05	chrU	24296028	24297573	+	1546	LOC101804845	GO:0006955;GO:0019882;GO:0016020;GO:0016021;GO:0042613;	K06752	101804845	Anpl-DRA; HLA class II histocompatibility antigen, DR alpha chain
gene1303	79.7783	425.776	5.337	1.08145e-21	chr20	5630003	5630841	-	839	LOC101791569	GO:0008009;GO:0006955;GO:0060326;GO:0005576;	K12964	101791569	C-C motif chemokine 4-like
gene8076	2.74166	14.5512	5.30745	0.00172117	chr2	33274459	33308974	+	34516	STK31	GO:0004672;GO:0005524;GO:0006468;GO:0001669;GO:0005737;	K16316	101799059	STK31; serine/threonine kinase 31
gene2944	3.05592	16.1217	5.27557	0.000829027	chrZ	28394909	28405673	+	10765	PDCD1LG2	-	K06708	101798906	PDCD1LG2; programmed cell death 1 ligand 2
gene7024	3.68125	19.3368	5.25278	0.000536847	chrU	11795460	11796095	-	636	SORBS3	-	-	101794132	SORBS3; sorbin and SH3 domain containing 3
gene4918	53.064	276.877	5.2178	4.87798e-32	chr1	53365729	53378667	-	12939	LOC101793887	-	K04738	101793887	cytokine receptor common subunit beta-like
gene4479	67.4397	351.601	5.21356	1.56544e-26	chrZ	65075766	65082033	-	6268	SLC46A2	GO:0043029;GO:0045580;GO:0048538;GO:0070233;GO:0009986;GO:0016020;GO:0016021;	K14614	101794857	SLC46A2; solute carrier family 46 member 2
gene11063	263.764	1364.49	5.17313	2.73241e-66	chr1	170996865	171026907	-	30043	LCP1	GO:0003779;GO:0005509;GO:0042802;GO:0051015;GO:0051020;GO:0002286;GO:0010737;GO:0016477;GO:0022617;GO:0033157;GO:0051017;GO:0071803;GO:0001725;GO:0001726;GO:0001891;GO:0002102;GO:0005615;GO:0005737;GO:0005829;GO:0005884;GO:0005886;GO:0005925;GO:0015629;GO:0030175;GO:0032432;GO:0070062;	K17276	101789862	LCP1, Plastin-2; lymphocyte cytosolic protein 1
gene13164	67.8052	350.408	5.16787	3.3137e-06	chr22	7383675	7405309	+	21635	KIF17	-	K20198	101795616	KIF17; kinesin family member 17
gene4917	3.04463	15.5848	5.11879	0.00133006	chr1	53342399	53356003	-	13605	LOC101794299	-	K04738	101794299	cytokine receptor common subunit beta-like
gene48	118.045	597.284	5.05978	3.43987e-17	chr8	9187458	9192145	+	4688	LOC101802072	-	K05479	101802072	uncharacterized LOC101802072
gene14084	73.3318	369.986	5.04538	6.42848e-37	chr21	12888357	12928128	+	39772	COL9A3	GO:0005201;GO:0008584;GO:0008585;GO:0005578;GO:0005594;	K08131	101799887	COL9A3; collagen type IX alpha 3 chain
gene4246	142.517	712.544	4.9997	7.65905e-08	chr22	5590490	5601543	+	11054	KAZN	-	-	101791582	KAZN; kazrin, periplakin interacting protein
gene13548	25.3299	125.994	4.97411	1.83365e-14	chr1	52602490	52612350	+	9861	PDGFB	GO:0005161;GO:0005518;GO:0008083;GO:0016176;GO:0042056;GO:0042802;GO:0042803;GO:0046982;GO:0048407;GO:0001938;GO:0002548;GO:0006468;GO:0008284;GO:0009611;GO:0010512;GO:0010544;GO:0010628;GO:0010629;GO:0014068;GO:0014911;GO:0018105;GO:0018108;GO:0030335;GO:0031954;GO:0032091;GO:0032147;GO:0032148;GO:0035655;GO:0035793;GO:0043406;GO:0043410;GO:0043536;GO:0043552;GO:0045737;GO:0045740;GO:0045840;GO:…	K17386	101794895	PDGFB; platelet derived growth factor subunit B
gene6052	19.7889	98.412	4.97309	1.43051e-08	chr1	93519922	93532817	+	12896	CD2	-	K06449	101794483	CD2; CD2 molecule
gene8783	1133.64	5583.99	4.92571	2.083e-80	chr1	57563533	57578227	+	14695	LOC101802866	GO:0003723;GO:0003950;GO:0046872;	K15259	101802866	poly [ADP-ribose] polymerase 12-like
gene1843	3.06619	15.0353	4.90356	0.00241337	chr10	3648574	3650480	-	1907	GPR174	-	K08391	101800099	GPR174; G protein-coupled receptor 174
gene16333	16.4515	80.2622	4.8787	2.03372e-12	chrU	34999923	35001988	+	2066	LOC101798296	-	-	101798296	RPA-interacting protein
gene12824	5.17875	25.1992	4.86588	5.3382e-05	chr8	6543207	6554784	+	11578	ATP6V1G3	GO:0008553;GO:0016820;GO:0051117;GO:0015992;GO:0055085;GO:1902600;GO:0005829;GO:0005886;GO:0016471;	K02152	101799077	ATP6V1G3; ATPase H+ transporting V1 subunit G3
gene10313	1.52094	7.39134	4.85972	0.0330159	chr2	2714144	2716047	+	1904	-	-	-	101797314	-
gene3883	1.82985	8.83382	4.82763	0.0231409	chr2	63847396	63850594	+	3199	CCR4	GO:0004871;GO:0004930;GO:0004950;GO:0016493;GO:0001764;GO:0002507;GO:0006935;GO:0006954;GO:0006955;GO:0007165;GO:0007186;GO:0048872;GO:0070098;GO:0009897;GO:0016020;GO:0016021;	K04179	101796152	CCR4; C-C motif chemokine receptor 4
gene4957	790.247	3804.45	4.81425	3.55091e-75	chr2	153402661	153404269	-	1609	LOC101791980	-	K06846	101791980	lymphocyte antigen 6E-like
gene12342	2.42928	11.6922	4.81301	0.00784257	chr16	7835849	7838879	-	3031	-	-	-	101804901	-
gene6110	1.84764	8.88424	4.80842	0.0229394	chr3	56793861	56798534	-	4674	-	-	-	101796876	-
gene13117	12.8118	61.4875	4.79928	6.5308e-10	chrU	25136561	25140499	+	3939	LOC101797622	GO:0016020;GO:0016021;	K10072	101797622	C-type lectin domain family 2 member E-like
gene9875	44.5933	213.905	4.79679	3.82031e-25	chr20	7562153	7575312	+	13160	ADORA2B	GO:0001609;GO:0004871;GO:0004930;GO:0001973;GO:0002882;GO:0007165;GO:0007186;GO:0007189;GO:0010575;GO:0030819;GO:0030828;GO:0031284;GO:0031668;GO:0032722;GO:0032755;GO:0043306;GO:0060087;GO:0005886;GO:0016020;GO:0016021;	K04267	101800579	ADORA2B; adenosine A2b receptor
gene4919	32.0539	153.616	4.79244	1.90354e-11	chr1	53381850	53391630	-	9781	NCF4	GO:0016176;GO:0032266;GO:0035091;GO:0043085;GO:0005737;GO:0005829;GO:0010008;GO:0016020;GO:0043020;	K08012	101794597	NCF4; neutrophil cytosolic factor 4
gene5762	653.89	3126.47	4.78134	1.14007e-72	chr11	10378354	10381119	-	2766	B2M	-	K08055	101799108	B2M; beta-2-microglobulin
gene3707	154.918	734.54	4.74148	1.30796e-25	chr19	4163332	4170774	-	7443	CYGB	GO:0005344;GO:0005506;GO:0019825;GO:0020037;GO:0046872;GO:0006810;GO:0015671;GO:0016607;GO:0043005;GO:0043025;	-	101796982	CYGB; cytoglobin
gene11079	3.36887	15.9179	4.72498	0.00136191	chr1	134281289	134294874	-	13586	CNGA3	-	K04950	101798271	CNGA3; cyclic nucleotide gated channel alpha 3
gene2455	51.9156	244.988	4.71898	1.11404e-22	chr3	78980237	79011605	-	31369	ANKRD6	-	K21435	101800417	ANKRD6; ankyrin repeat domain 6
gene13872	829.837	3906.5	4.70756	1.05613e-53	chr26	1231038	1241610	-	10573	ADAR	-	K12968	101796198	ADAR; adenosine deaminase, RNA specific
gene3839	25.0232	117.251	4.68568	2.20583e-08	chr6	27723005	27743915	+	20911	PLEKHS1	-	-	101800299	PLEKHS1; pleckstrin homology domain containing S1
gene15626	2.74759	12.8662	4.68273	0.00477092	chrU	24702080	24711291	-	9212	LOC101789438	-	-	101789438	cartilage intermediate layer protein 2-like
gene15431	2.75569	12.8792	4.67366	0.00579392	chrU	30296111	30299754	+	3644	LOC101790952	-	-	101790952	GTPase IMAP family member 1
gene7592	2.13441	9.95604	4.66454	0.0139343	chr29	1556713	1560639	-	3927	-	-	-	101803971	-
gene8885	7.03262	32.4585	4.61542	3.58888e-05	chr26	299235	307447	+	8213	SEMA4A	-	K06521	101800635	SEMA4A; semaphorin 4A
gene11631	4.58337	21.1233	4.60869	0.0281931	chr16	13941312	13943048	+	1737	LOC101790612	-	-	101790612	unconventional myosin-XVIIIb-like
gene2048	10.3422	47.6611	4.60842	7.04811e-05	chr27	5093185	5098982	+	5798	IL10	GO:0005125;GO:0001938;GO:0002237;GO:0002740;GO:0002875;GO:0002904;GO:0006954;GO:0006955;GO:0008285;GO:0010468;GO:0030886;GO:0030889;GO:0032689;GO:0032695;GO:0032715;GO:0032720;GO:0032800;GO:0034115;GO:0035729;GO:0042742;GO:0042832;GO:0044130;GO:0045348;GO:0045787;GO:0045893;GO:0045944;GO:0050715;GO:0050728;GO:0051045;GO:0051091;GO:0051384;GO:0060302;GO:0060670;GO:0071222;GO:1903034;GO:1904706;GO:…	K05443	101801826	IL10, CSIF, IL-10; interleukin 10
gene9799	9.76777	44.167	4.52171	2.1317e-07	chr1	73819061	73841676	-	22616	LOC101800956	-	-	101800956	LRMP; lymphoid-restricted membrane protein-like
gene8963	5.49113	24.713	4.50053	0.000126456	chrU	10247776	10254361	+	6586	-	-	-	101803841	-
gene1515	15.8802	70.5917	4.44527	7.85686e-09	chr1	25906007	26003380	+	97374	TFEC	-	K15591	101802409	TFEC; transcription factor EC
gene6775	2.43521	10.7985	4.43433	0.0130014	chrU	4394057	4396075	+	2019	LOC101793947	-	-	101793947	ANKRD24; ankyrin repeat domain-containing protein 24
gene14913	530.462	2344.3	4.41936	1.03461e-15	chr5	32679053	32701738	-	22686	B4GALNT4	-	K09657	101795425	B4GALNT4; beta-1,4-N-acetyl-galactosaminyltransferase 4
gene13433	55.9504	245.931	4.39551	2.50753e-25	chr16	12073265	12090026	+	16762	P2RX7	GO:0001530;GO:0001614;GO:0004872;GO:0004931;GO:0005216;GO:0005524;GO:0015267;GO:0000187;GO:0000902;GO:0001845;GO:0001916;GO:0001934;GO:0006468;GO:0006509;GO:0006649;GO:0006810;GO:0006811;GO:0006812;GO:0006816;GO:0006884;GO:0006900;GO:0006954;GO:0007005;GO:0007009;GO:0009612;GO:0009617;GO:0010033;GO:0010043;GO:0010467;GO:0010524;GO:0010628;GO:0012501;GO:0014049;GO:0014054;GO:0014070;GO:0016079;GO:…	K05220	101801281	P2RX7; purinergic receptor P2X 7
gene6059	60.3475	265.073	4.39244	2.05123e-15	chr1	93846634	93871900	+	25267	CD80	GO:0016020;GO:0016021;	K05412	101796029	CD80; CD80 molecule
gene12633	4.28286	18.6489	4.35432	0.0011291	chr13	8909543	8912794	-	3252	LOC101801088	-	K06840	101801088	semaphorin-3B-like
gene7048	1636.82	7124.27	4.3525	2.43237e-70	chr2	142535579	142553068	-	17490	HAS2	-	K00752	101798379	HAS2; hyaluronan synthase 2
gene6890	383.184	1665.44	4.34631	1.06781e-55	chr1	6348171	6366084	+	17914	OPTN	GO:0008022;GO:0017137;GO:0030674;GO:0031593;GO:0042802;GO:0043130;GO:0070530;GO:0000042;GO:0001920;GO:0006914;GO:0007030;GO:0016192;GO:0016236;GO:0034613;GO:0043001;GO:0043124;GO:0050829;GO:0061734;GO:0090161;GO:1904417;GO:0005794;GO:0005802;GO:0005829;GO:0031410;GO:0048471;	K19946	101791650	OPTN; optineurin
gene1203	249.928	1082.03	4.32938	4.13155e-08	chr14	13466217	13472309	+	6093	TNIP1	GO:0004843;GO:0042802;GO:0051019;GO:0002755;GO:0006508;GO:0007159;GO:0009101;GO:0043124;GO:0050727;GO:0070373;GO:0085032;GO:0005654;GO:0005829;	-	101804307	TNIP1; TNFAIP3 interacting protein 1
gene3044	85.0603	365.113	4.2924	3.37951e-25	chr18	7883515	7886127	-	2613	LOC101792364	-	-	101792364	torsin-1A-like
gene11200	2.76539	11.8341	4.27935	0.00968702	chr20	6277531	6285984	+	8454	LOC101795923	GO:0016491;GO:0050660;GO:0051537;GO:0045454;GO:0055114;GO:0005623;	-	101795923	apoptosis-inducing factor 3-like
gene15795	3.66157	15.5454	4.24556	0.0473408	chrU	35741199	35741826	-	628	LOC101792160	-	-	101792160	chromosome unknown open reading frame, human C6orf136
gene8975	5.80004	24.61	4.24308	0.000191558	chr1	139878995	139987378	-	108384	LOC101790741	-	K20685	101790741	guanine nucleotide exchange factor DBS
gene10315	5.47927	23.2311	4.23983	0.000309669	chr2	2700983	2707109	-	6127	LOC101797490	GO:0004497;GO:0005506;GO:0016705;GO:0020037;GO:0046872;GO:0055114;GO:0005783;GO:0005789;GO:0016020;GO:0016021;	K07431	101797490	5-beta-cholestane-3-alpha,7-alpha-diol 12-alpha-hydroxylase
gene14368	133.109	563.956	4.23681	9.51929e-39	chr6	19172790	19176784	-	3995	CH25H	GO:0001567;GO:0005506;GO:0008395;GO:0016491;GO:0006633;GO:0008203;GO:0035754;GO:0055114;GO:0016020;GO:0016021;	K10223	101794901	CH25H; cholesterol 25-hydroxylase
gene9328	3.04622	12.8792	4.22792	0.00880353	chr1	114793001	114800270	-	7270	LOC101803977	-	-	101803977	chromosome unknown open reading frame, human CXorf21
gene2485	22.5627	94.8924	4.20573	2.89275e-12	chr1	78365099	78375010	-	9912	C3AR1	GO:0004871;GO:0004875;GO:0004876;GO:0004930;GO:0002430;GO:0006935;GO:0007165;GO:0007186;GO:0007204;GO:0010575;GO:0010759;GO:0045766;GO:0090023;GO:0005623;GO:0016020;GO:0016021;	K04009	101790787	C3AR1; complement C3a receptor 1
gene873	210.991	883.831	4.18895	2.05071e-42	chr7	37233729	37238327	-	4599	RBM43	GO:0000166;GO:0003676;	-	101797333	RBM43; RNA binding motif protein 43
gene11678	175.137	731.704	4.1779	7.89419e-43	chr12	8846864	8854702	-	7839	CMTR2	GO:0004483;GO:0008168;GO:0016740;GO:0006370;GO:0032259;GO:0097310;GO:0005634;GO:0005737;	K14590	101802442	CMTR2, FTSJD1; cap methyltransferase 2
gene10219	139.546	581.33	4.16586	2.33017e-38	chr16	6240806	6259650	+	18845	GGT5	GO:0036374;GO:0006508;GO:0006751;GO:0006954;GO:1901750;GO:0005886;	K18592	101799004	GGT5; gamma-glutamyltransferase 5
gene12788	7.64739	31.6931	4.1443	2.6701e-05	chr4	6886309	6902339	+	16031	DAPP1	-	K12229	101792070	DAPP1; dual adaptor of phosphotyrosine and 3-phosphoinositides 1
gene1067	41.4943	168.826	4.06865	2.51644e-18	chr8	8412980	8445704	+	32725	RGS4	GO:0005634;GO:0005737;	K16449	101800349	RGS4; regulator of G-protein signaling 4
gene12825	164.587	668.339	4.0607	3.99735e-40	chr8	6452354	6516380	-	64027	PTPRC	-	K06478	101800593	PTPRC; protein tyrosine phosphatase, receptor type C
gene6928	23.4914	94.9491	4.04187	1.07815e-06	chr3	1430671	1436014	-	5344	-	-	-	101798804	-
gene15106	28.7228	116.04	4.03998	8.63086e-14	chr5	30158280	30181581	+	23302	LOC101794396	-	K16342	101794396	cytosolic phospholipase A2 epsilon-like
gene9798	47.2942	190.815	4.03464	9.36126e-20	chr1	73802917	73810837	-	7921	-	-	-	101794501	-
gene2534	101.706	407.525	4.00691	1.16783e-20	chr1	120059493	120137824	+	78332	ICOSLG	-	K06710	101792229	ICOSLG; inducible T-cell costimulator ligand
gene1063	146.11	584.366	3.9995	6.4318e-13	chr9	15869544	15891486	-	21943	KIAA0226	-	K19330	101799342	RUBCN, KIAA0226; RUN and cysteine rich domain containing beclin 1 interacting protein
gene8172	56.5424	225.736	3.99233	0.00108429	chr10	12790925	12794010	-	3086	LOC101804453	-	K05022	101804453	chloride intracellular channel protein 2-like
gene11720	182.948	730.301	3.99184	1.31427e-40	chr12	7615687	7629859	-	14173	LOC101797616	-	K08846	101797616	receptor-interacting serine/threonine-protein kinase 2-like
gene2043	123.589	491.031	3.97309	1.55175e-33	chr27	5205445	5214933	-	9489	IKBKE	-	K07211	101800153	IKBKE; inhibitor of nuclear factor kappa B kinase subunit epsilon
gene3857	2.14222	8.47514	3.95623	0.0365942	chr6	26005369	26011402	+	6034	-	-	-	101805254	-
gene10563	33.9647	133.594	3.93331	6.23752e-15	chr1	197248473	197256153	-	7681	KLHL35	-	K10461	101799500	KLHL35; kelch like family member 35
gene14403	36.0117	140.918	3.91313	1.71071e-15	chrU	17983238	17989915	-	6678	GSDMA	-	-	101803587	GSDMA; gasdermin A
gene1990	2.43709	9.52122	3.90679	0.0325523	chr21	2962643	3039976	-	77334	TOX2	-	-	101789386	TOX2; TOX high mobility group box family member 2
gene14691	5.52108	21.5582	3.9047	0.000899078	chr7	32647569	32658300	+	10732	STEAP3	GO:0009306;GO:0005737;GO:0005771;GO:0016020;GO:0016021;	K10142	101789616	STEAP3; STEAP3 metalloreductase
gene10825	83.2736	322.995	3.87872	2.94163e-26	chr23	2409388	2415979	-	6592	SLC25A37	-	K15113	101795158	SLC25A37; solute carrier family 25 member 37
gene8882	3.65159	14.1426	3.87299	0.0064863	chr26	230996	237990	+	6995	LOC101800252	-	K07904	101800252	ras-related protein Rab-11A-like
gene12885	4.28662	16.581	3.86808	0.00423652	chr8	8467043	8476282	+	9240	SELP	-	K06496	101798767	SELP, P-selectin; selectin P
gene9515	37.9286	146.418	3.86037	1.32626e-15	chr1	197628801	197634292	+	5492	LOC101801585	-	K04269	101801585	P2RY2; P2Y purinoceptor 2
gene3922	270.784	1044.44	3.85709	3.4142e-05	chr1	1092727	1121250	-	28524	FAM208B	-	-	101790459	FAM208B; family with sequence similarity 208 member B
gene5069	130.166	499.767	3.83945	1.14524e-32	chrZ	42717750	42738214	-	20465	SEMA4D	GO:0004872;GO:0004888;GO:0005102;GO:0030215;GO:0000122;GO:0001934;GO:0007162;GO:0008360;GO:0010693;GO:0014068;GO:0030335;GO:0031344;GO:0043547;GO:0043931;GO:0045668;GO:0048672;GO:0048814;GO:0050731;GO:0050732;GO:0050772;GO:0070486;GO:0071526;GO:1900220;GO:0005615;GO:0005887;GO:0016020;GO:0016021;	K06521	101792112	SEMA4D; semaphorin 4D
gene3307	13.4477	51.3905	3.8215	4.5485e-07	chr6	20892561	20988933	-	96373	BLNK	GO:0005070;GO:0009967;GO:0035556;GO:0005737;	K07371	101798732	BLNK; B-cell linker
gene4045	2.74947	10.4547	3.80244	0.0241851	chr3	18818393	18821334	+	2942	LOC101789646	GO:0005160;GO:0008083;GO:0016049;GO:0005576;	K04668	101789646	left-right determination factor 2-like
gene1195	75.4207	284.934	3.77793	4.80693e-11	chr14	13567208	13570110	+	2903	CD74	-	K06505	101803352	CD74, Ii; CD74 molecule
gene9267	53.415	199.537	3.7356	8.33863e-19	chr6	34155571	34202982	+	47412	PTPRE	-	K18033	101804335	PTPRE; protein tyrosine phosphatase, receptor type E
gene13294	23.233	86.4216	3.71978	0.00152297	chrU	16168790	16172564	+	3775	RHOG	GO:0003924;GO:0005525;GO:0007264;GO:0007266;GO:0016601;GO:0030036;GO:0045893;GO:0060326;GO:0090004;GO:0090630;GO:1900027;GO:0005622;GO:0005925;GO:0070062;	K07863	101799884	RHOG; ras homolog family member G
gene5039	522.891	1944.7	3.71913	2.07279e-49	chr4	66036232	66043182	+	6951	TNIP2	-	-	101795709	TNIP2; TNFAIP3 interacting protein 2
gene9888	3.36077	12.4847	3.71483	0.0162596	chr20	7122999	7126907	-	3909	LOC101790040	-	K13886	101790040	CORO6; coronin-6
gene2920	9.78368	36.2491	3.70506	2.74423e-05	chr3	79858810	79886750	-	27941	LOC101791640	-	-	101791640	CFAP206; cilia and flagella associated protein 206
gene5960	196.344	725.448	3.69478	8.19438e-37	chr9	20722434	20729360	+	6927	TNFSF10	-	K04721	101797713	TNFSF10; tumor necrosis factor superfamily member 10
gene3856	398.967	1470.54	3.68588	1.30465e-10	chr6	26028916	26051895	+	22980	DUSP5	-	K04459	101791342	DUSP5; dual specificity phosphatase 5
gene8637	6.09216	22.399	3.67669	0.0478207	chr11	9087043	9091531	+	4489	LOC101797433	GO:0016020;GO:0016021;	-	101797433	ISLR2; immunoglobulin superfamily containing leucine-rich repeat protein 2
gene15641	7.93445	29.0006	3.65503	0.000194478	chrU	19534890	19549487	-	14598	PTK2B	-	K05871	101792285	PTK2B; protein tyrosine kinase 2 beta
gene15714	12.7778	46.536	3.64193	0.0260393	chrU	29664137	29666092	-	1956	LOC101791196	-	-	101791196	E3 ubiquitin-protein ligase HUWE1
gene5953	76.6274	278.074	3.62892	2.7957e-22	chr1	178266602	178436038	-	169437	MTUS2	GO:0015630;GO:0045171;	-	101796805	MTUS2; microtubule associated tumor suppressor candidate 2
gene343	2.44896	8.87177	3.62267	0.0419283	chr14	367227	457645	+	90419	HTR4	GO:0004871;GO:0004930;GO:0004993;GO:0007165;GO:0007186;GO:0007268;GO:0032098;GO:0098664;GO:0005737;GO:0005887;GO:0016020;GO:0016021;	K04160	101801752	HTR4; 5-hydroxytryptamine receptor 4
gene979	11.3106	40.9204	3.6179	0.000116798	chr1	131443142	131467838	+	24697	LOC101792942	-	-	101792942	interleukin-5 receptor subunit alpha
gene11645	12.8124	46.2294	3.60818	0.00704165	chr21	15320753	15331121	+	10369	MMP9	-	K01403	101793782	MMP9; matrix metallopeptidase 9
gene8638	245.728	884.998	3.60154	4.22712e-13	chr11	9072695	9077000	-	4306	STOML1	GO:0016020;GO:0016021;	-	101797607	STOML1; stomatin like 1
gene13114	731.454	2629.37	3.59472	4.06523e-50	chrU	25120949	25130456	+	9508	LOC101796643	GO:0016020;GO:0016021;	K10072	101796643	C-type lectin domain family 2 member B
gene13613	3.0481	10.9519	3.59304	0.0272689	chrU	11394998	11395219	+	222	MARVELD1	-	-	101791875	MARVELD1; MARVEL domain containing 1
gene14484	43.9233	157.31	3.58147	0.0158422	chrU	28952288	28959359	+	7072	LOC101793855	-	K17751	101793855	myosin-6-like
gene8338	8.25464	29.5238	3.57664	0.000156076	chrZ	3648464	3658759	+	10296	PSTPIP2	-	K20124	101796041	PSTPIP2; proline-serine-threonine phosphatase interacting protein 2
gene3955	3.66317	13.0703	3.56804	0.0148942	chr27	1906616	1909661	+	3046	LOC101798795	-	K09429	101798795	ETS-related transcription factor Elf-3
gene11081	776.162	2766.32	3.5641	1.18315e-49	chr1	134016876	134128358	+	111483	ATP10A	GO:0000166;GO:0000287;GO:0004012;GO:0005524;GO:0016787;GO:0046872;GO:0015914;GO:0045332;GO:0005783;GO:0016020;GO:0016021;	K01530	101795223	ATP10A; ATPase phospholipid transporting 10A (putative)
gene8231	396.51	1412.85	3.56321	2.77565e-43	chr5	51359066	51364412	-	5347	SLC25A29	-	K15109	101791539	SLC25A29; solute carrier family 25 member 29
gene11325	281.854	1003.91	3.56181	2.15426e-07	chr6	16679558	16685817	+	6260	NFKB2	-	K04469	101800585	NFKB2; nuclear factor kappa B subunit 2
gene16248	10.6861	37.8352	3.5406	3.3276e-05	chrU	38956334	38957437	+	1104	LOC101798417	-	K03986	101798417	complement C1q subcomponent subunit A
gene12345	18.0448	63.7542	3.5331	0.000256953	chr16	7768208	7770202	-	1995	-	-	-	101799999	-
gene9379	56.551	198.651	3.51278	0.00239194	chr9	16527866	16547760	-	19895	ECEL1	-	K09610	101805079	ECEL1; endothelin converting enzyme like 1
gene14304	661.453	2322.43	3.5111	9.40549e-10	chr29	4162392	4214444	+	52053	SBNO2	GO:0002281;GO:0006355;GO:0045892;GO:0050727;GO:0071354;	-	101795997	SBNO2; strawberry notch homolog 2
gene8709	387.358	1355.9	3.50038	0.00482302	chr5	39681612	39734935	-	53324	LTBP2	-	K08023	101798624	LTBP2; latent transforming growth factor beta binding protein 2
gene2683	19.2671	67.3465	3.49541	4.49775e-08	chr1	77741147	77749473	-	8327	LOC101792424	-	K17516	101792424	C-type lectin domain family 12 member A-like
gene3840	277.585	969.769	3.4936	2.40946e-23	chr6	27700377	27723013	+	22637	CASP7	-	K04397	101799962	CASP7; caspase 7
gene9343	216.389	755.241	3.49021	1.01819e-22	chr5	26539458	26553472	-	14015	ARG2	GO:0004053;GO:0016787;GO:0016813;GO:0046872;GO:0000050;GO:0001657;GO:0006525;GO:0006941;GO:0005739;	K01476	101796754	ARG2; arginase 2
gene7807	87.6728	305.005	3.4789	1.40227e-22	chr1	70884991	70929660	-	44670	ARHGAP8	-	K20633	101794945	ARHGAP8; Rho GTPase activating protein 8
gene10073	29.0012	100.527	3.46632	0.000109811	chr15	1557959	1570843	-	12885	SYNGR3	GO:0042169;GO:0047485;GO:0021762;GO:0032411;GO:0008021;GO:0016020;GO:0016021;GO:0031594;GO:0045202;	-	101796947	SYNGR3; synaptogyrin 3
gene8383	3.05028	10.556	3.46068	0.0339062	chr4	30717413	30724514	-	7102	TLR2	GO:0004888;GO:0002224;GO:0002237;GO:0002376;GO:0002755;GO:0006954;GO:0006955;GO:0007165;GO:0034134;GO:0045087;GO:0050707;GO:0050729;GO:0016020;GO:0016021;GO:0004888;GO:0002224;GO:0002237;GO:0002376;GO:0002755;GO:0006954;GO:0006955;GO:0007165;GO:0034134;GO:0045087;GO:0050707;GO:0050729;GO:0016020;GO:0016021;	K10159	101791786	TLR2, TLR2-B, TLR2B; toll like receptor 2
gene11405	11.5763	40.0537	3.45996	2.73174e-05	chr13	7064463	7175598	+	111136	-	-	-	101799201	-
gene5763	41.2223	142.302	3.45206	2.01597e-13	chr11	10381717	10387830	+	6114	PATL2	-	K12617	101793012	PATL2; PAT1 homolog 2
gene10671	45.4902	156.963	3.45049	0.00282554	chr5	10765389	10767840	+	2452	MPEG1	-	-	101800456	MPEG1; macrophage expressed 1
gene9208	175.552	602.801	3.43374	6.58554e-11	chr2	44504415	44505927	+	1513	ACKR4	GO:0004871;GO:0004930;GO:0004950;GO:0005044;GO:0019956;GO:0006898;GO:0006935;GO:0007165;GO:0007186;GO:0070098;GO:0016020;GO:0016021;	K04186	101804100	ACKR4, CCRL1; atypical chemokine receptor 4
gene14144	27.7336	95.1366	3.43037	5.04567e-10	chr1	70934273	70982202	-	47930	LOC101802513	-	K20633	101802513	rho GTPase-activating protein 8-like
gene10031	62.6538	212.925	3.39845	0.0321342	chr2	866042	884580	-	18539	NBEAL2	-	-	101805405	NBEAL2; neurobeachin like 2
gene4831	7.01829	23.806	3.39199	0.00100353	chr3	47654142	47658914	+	4773	STX11	GO:0016192;GO:0005794;GO:0016020;	K08487	101792173	STX11; syntaxin 11
gene5398	7.33096	24.8513	3.38991	0.000905129	chr1	168601313	168603255	-	1943	-	-	-	101798741	-
gene3832	44.5606	150.875	3.38584	6.69453e-14	chr6	27965511	28009151	-	43641	AFAP1L2	GO:0017124;GO:0030296;GO:0035591;GO:0042169;GO:0006954;GO:0007346;GO:0009966;GO:0032675;GO:0032757;GO:0045742;GO:0045893;GO:0061098;GO:0005737;GO:0005829;GO:0005886;	-	101790019	AFAP1L2; actin filament associated protein 1 like 2
gene4905	3.05997	10.3008	3.36632	0.0346168	chr1	53087056	53099652	+	12597	MFNG	GO:0016757;GO:0002315;GO:0032092;GO:0045747;GO:0016020;	K05948	101790022	MFNG; MFNG O-fucosylpeptide 3-beta-N-acetylglucosaminyltransferase
gene10904	2970.29	9978.06	3.35929	0.0285051	chrU	18379275	18392345	-	13071	LOC101800457	-	K06236	101800457	COL1A1; collagen alpha-1(I) chain
gene1055	16.806	56.318	3.35106	1.10033e-06	chr9	16171753	16176278	+	4526	B3GNT7	GO:0008378;GO:0016740;GO:0016757;GO:0006486;GO:0000139;GO:0005794;GO:0016020;GO:0016021;	K09664	101797691	B3GNT7; UDP-GlcNAc:betaGal beta-1,3-N-acetylglucosaminyltransferase 7
gene64	3.34891	11.1937	3.3425	0.0309654	chr3	49979928	49991796	-	11869	ZC3H12D	-	K18668	101790770	ZC3H12D; zinc finger CCCH-type containing 12D
gene14266	39.0863	130.604	3.34143	0.0210159	chr28	2108132	2122410	+	14279	KCNH6	-	K04909	101801744	KCNH6; potassium voltage-gated channel subfamily H member 6
gene12519	551.714	1833.58	3.32343	5.58339e-42	chr13	12630621	12659463	+	28843	PXK	GO:0003779;GO:0004672;GO:0005524;GO:0035091;GO:0006468;GO:0006954;GO:0050804;GO:0005737;GO:0005815;GO:0005829;GO:0005886;GO:0043234;	K17543	101789868	PXK; PX domain containing serine/threonine kinase like
gene16271	4.58366	15.2026	3.31669	0.0449748	chrU	38029052	38030368	+	1317	LOC101802406	-	-	101802406	phosphatase and actin regulator 4-like
gene3045	694.976	2302.22	3.31266	1.2086e-43	chr18	7877757	7882685	-	4929	LOC101804546	-	-	101804546	torsin-1B-like
gene190	6.09462	19.9762	3.27767	0.00400102	chr12	8467937	8473963	+	6027	FA2H	-	K19703	101792989	FA2H; fatty acid 2-hydroxylase
gene8635	34.2215	112.166	3.27765	0.00144699	chr11	9096097	9105973	-	9877	STRA6	GO:0004872;GO:0051183;GO:0001568;GO:0001822;GO:0003184;GO:0003281;GO:0007507;GO:0007612;GO:0007631;GO:0030324;GO:0030325;GO:0030540;GO:0042297;GO:0043583;GO:0043585;GO:0048286;GO:0048520;GO:0048546;GO:0048566;GO:0048589;GO:0048745;GO:0048844;GO:0050890;GO:0050905;GO:0051180;GO:0060322;GO:0060323;GO:0060325;GO:0060426;GO:0060539;GO:0060900;GO:0061029;GO:0061038;GO:0061143;GO:0061156;GO:0061205;GO:…	-	101797065	STRA6; stimulated by retinoic acid 6
gene11416	503.395	1646.39	3.27057	5.47391e-40	chr24	4409435	4419254	-	9820	ZC3H12A	-	K18668	101803646	ZC3H12A; zinc finger CCCH-type containing 12A
gene11487	5.80192	18.8778	3.25371	0.00448535	chrU	24292942	24295797	-	2856	LOC101789604	-	K06752	101789604	class II histocompatibility antigen, B-L beta chain
gene1198	90.3499	293.912	3.25304	0.0137781	chr14	13512304	13514337	-	2034	SYNPO	-	K21112	101803539	SYNPO; synaptopodin
gene15293	39.6789	128.902	3.24863	0.000273197	chr19	1746876	1790697	-	43822	PIK3R5	GO:0046935;GO:0043551;GO:0005815;GO:0005829;GO:0005944;GO:0016020;GO:0016021;	K21290	101791074	PIK3R5; phosphoinositide-3-kinase regulatory subunit 5
gene10790	17873.5	57933.3	3.2413	3.68288e-50	chr18	10742176	10745849	-	3674	HSPA5	GO:0000166;GO:0001948;GO:0005524;GO:0016887;GO:0019899;GO:0019904;GO:0031625;GO:0043022;GO:0045296;GO:0051787;GO:0006983;GO:0006987;GO:0021589;GO:0021680;GO:0021762;GO:0030335;GO:0030512;GO:0031398;GO:0035437;GO:0042149;GO:0043066;GO:0051603;GO:0071353;GO:1901998;GO:0005634;GO:0005783;GO:0005788;GO:0005789;GO:0005793;GO:0005886;GO:0005925;GO:0008180;GO:0009986;GO:0016020;GO:0030176;GO:0030496;GO:…	K09490	101800889	HSPA5; heat shock protein family A (Hsp70) member 5
gene8313	85.7788	277.475	3.23477	2.91225e-16	chr1	20199813	20257533	-	57721	IL17REL	-	-	101790673	IL17REL; interleukin 17 receptor E like
gene14767	4.58091	14.7952	3.22974	0.0139792	chr17	348236	350069	-	1834	LOC101790835	-	K06712	101790835	butyrophilin subfamily 3 member A2
gene5400	15.847	51.0407	3.22083	0.00487826	chr1	168587760	168594092	-	6333	NOX1	GO:0016175;GO:0016491;GO:0030171;GO:0048365;GO:0001525;GO:0003081;GO:0006801;GO:0008284;GO:0010575;GO:0015992;GO:0016477;GO:0030198;GO:0042554;GO:0042743;GO:0043410;GO:0045726;GO:0046330;GO:0051454;GO:0055114;GO:0071455;GO:0072592;GO:1902177;GO:1990451;GO:0005737;GO:0005768;GO:0005769;GO:0016020;GO:0016021;GO:0043020;GO:0071438;	K08008	101798310	NOX1; NADPH oxidase 1
gene10514	336.728	1079.67	3.20637	9.9038e-09	chr3	114821400	114851484	+	30085	EFR3B	GO:0046854;GO:0090002;GO:0005886;	-	101803250	EFR3B; EFR3 homolog B
gene15213	135.591	434.348	3.20338	1.72946e-24	chr1	139839026	139874925	-	35900	MCF2L	GO:0005085;GO:0005089;GO:0035091;GO:0035023;GO:0035556;GO:0043547;GO:0005615;GO:0005622;	K20685	101805163	MCF2L; MCF.2 cell line derived transforming sequence like
gene13997	3.65564	11.6919	3.19832	0.034001	chrU	18658105	18661183	+	3079	LOC101794637	-	-	101794637	uncharacterized LOC101794637
gene8185	4.88982	15.5872	3.18769	0.0136924	chr26	1103188	1103541	+	354	LOC101789774	-	-	101789774	feather keratin 4-like
gene15306	67.1502	213.956	3.18623	3.43648e-16	chr25	3252027	3260602	+	8576	LAYN	GO:0005540;GO:0005925;GO:0016020;GO:0016021;	K10077	101793984	LAYN; layilin
gene12872	243.614	776.156	3.18601	2.10428e-15	chr8	22117994	22147927	-	29934	MKNK1	-	K04372	101794448	MKNK1; MAP kinase interacting serine/threonine kinase 1
gene15741	9.46537	30.1332	3.18352	0.0381901	chrU	35726814	35727753	+	940	LOC101797095	-	K01539	101797095	sodium/potassium-transporting ATPase subunit alpha-2-like
gene7486	325.587	1034.6	3.17765	6.93659e-06	chr5	36192106	36227748	+	35643	DUSP8	GO:0004725;GO:0008138;GO:0016791;GO:0017017;GO:0000188;GO:0006470;GO:0016311;GO:0035335;	K04459	101798567	DUSP8; dual specificity phosphatase 8
gene15544	118.537	374.463	3.15903	0.011574	chrU	10975159	11003930	-	28772	TNFRSF21	GO:0001783;GO:0002250;GO:0006915;GO:0006959;GO:0007165;GO:0030889;GO:0031642;GO:0042130;GO:0042552;GO:0048713;GO:0050852;GO:0051402;GO:0071356;GO:0097252;GO:2000663;GO:2000666;GO:2001180;GO:0005887;GO:0016020;GO:0016021;GO:0030424;GO:0031226;	K05157	101801232	TNFRSF21; TNF receptor superfamily member 21
gene14309	26.2851	82.8341	3.15136	0.0168149	chr5	33868579	33871726	-	3148	UNC93B1	-	-	101798408	UNC93B1; unc-93 homolog B1 (C. elegans)
gene9759	34.2161	106.713	3.11881	0.0250086	chr16	13949904	13985255	+	35352	LOC101801022	-	K10362	101801022	unconventional myosin-XVIIIb-like
gene14171	112.125	349.342	3.11564	6.55842e-21	chr5	31277340	31278368	-	1029	CHAC1	-	K07232	101792211	CHAC1; ChaC glutathione specific gamma-glutamylcyclotransferase 1
gene2177	13.7395	42.7982	3.11497	4.20384e-05	chr10	13183009	13186903	-	3895	LOC101790845	-	-	101790845	ES1 protein homolog, mitochondrial
gene3173	3.97641	12.382	3.11385	0.0306975	chr1	135850970	135879055	-	28086	RFX8	-	-	101799474	RFX8; RFX family member 8, lacking RFX DNA binding domain
gene15715	44.6461	138.925	3.1117	0.0438897	chrU	29670223	29674385	-	4163	LOC101791382	-	-	101791382	E3 ubiquitin-protein ligase HUWE1
gene1599	6.08869	18.9423	3.11107	0.00709222	chr11	18565422	18572963	-	7542	-	-	-	101792996	-
gene1986	19.2256	59.8015	3.11051	1.59241e-06	chrU	16741497	16742486	+	990	LOC101801758	GO:0003723;GO:0005509;GO:0042802;GO:0046872;GO:0046914;GO:0050786;GO:0043123;GO:0005615;GO:0005634;GO:0048471;GO:0070062;	-	101801758	S100A4; protein S100-A4
gene14185	5.2006	16.1735	3.10994	0.0115901	chr1	125166327	125179678	-	13352	TLR7	GO:0003725;GO:0003727;GO:0004888;GO:0035197;GO:0001932;GO:0002376;GO:0002755;GO:0006954;GO:0006955;GO:0007165;GO:0007252;GO:0032722;GO:0032755;GO:0032757;GO:0034154;GO:0042346;GO:0045078;GO:0045087;GO:0045356;GO:0045359;GO:0045416;GO:0051607;GO:0071260;GO:0005737;GO:0005764;GO:0005768;GO:0005783;GO:0005886;GO:0016020;GO:0016021;GO:0032009;GO:0043235;	K05404	101797264	TLR7, TLR-7; toll like receptor 7
gene4640	243.025	755.15	3.10729	1.87192e-29	chr29	1836846	1853830	+	16985	LOC101789766	GO:0005313;GO:0015293;GO:0006810;GO:0015813;GO:0042391;GO:0055085;GO:0089711;GO:0005794;GO:0016020;GO:0016021;GO:0045111;	K05617	101789766	excitatory amino acid transporter 4-like
gene12063	120.014	372.148	3.10087	1.41692e-21	chr1	170744247	170754224	+	9978	LOC101792067	GO:0006810;GO:0006839;GO:0005739;GO:0016020;GO:0016021;GO:0031966;	K15106	101792067	kidney mitochondrial carrier protein 1
gene299	190.753	591.349	3.10008	5.58449e-08	chr11	21250035	21262938	-	12904	ANPEP	GO:0008237;GO:0008270;GO:0006508;GO:0005615;GO:0005634;GO:0005765;GO:0005793;GO:0005886;GO:0009897;GO:0016020;GO:0016021;GO:0070062;	K11140	101804534	ANPEP; alanyl aminopeptidase, membrane
gene6543	8.24465	25.5298	3.09653	0.00128535	chr17	67802	74323	+	6522	LOC101805457	-	K12015	101805457	E3 ubiquitin-protein ligase TRIM39-like
gene186	246.447	761.852	3.09134	0.00379947	chr12	8390735	8395335	+	4601	BCAR1	GO:0004871;GO:0019901;GO:0007015;GO:0007186;GO:0007229;GO:0010595;GO:0016477;GO:0030335;GO:0035729;GO:0048008;GO:0048010;GO:0048012;GO:0050851;GO:0050853;GO:0060326;GO:0001726;GO:0005737;GO:0005886;GO:0005925;GO:0015629;GO:0030027;	K05726	101792603	BCAR1; BCAR1, Cas family scaffolding protein
gene1301	31.9409	98.685	3.08961	9.95715e-06	chr20	5625857	5626804	+	948	LOC101791385	GO:0008009;GO:0006955;GO:0060326;GO:0005576;	-	101791385	C-C motif chemokine 5-like
gene6918	366.557	1124.52	3.06778	2.39244e-26	chr3	1783821	1907022	+	123202	EML6	-	K18598	101796882	EML6; echinoderm microtubule associated protein like 6
gene10040	8.52549	25.9879	3.04826	0.0016517	chr27	6413400	6420798	-	7399	IRF6	GO:0000975;GO:0003677;GO:0003700;GO:0006351;GO:0006355;GO:0007050;GO:0008285;GO:0030216;GO:0043588;GO:0043616;GO:0045893;GO:0048468;GO:0060644;GO:0005634;GO:0005737;GO:0005829;GO:0070062;	K10154	101789859	IRF6; interferon regulatory factor 6
gene4470	4.58308	13.9519	3.04423	0.0208967	chr13	14963659	14979488	-	15830	-	-	-	101793459	-
gene476	1123.97	3408.72	3.03276	2.39853e-40	chr2	119254553	119284256	-	29704	LOC101791081	GO:0004497;GO:0005506;GO:0008396;GO:0016705;GO:0020037;GO:0046872;GO:0006699;GO:0033147;GO:0035754;GO:0050679;GO:0055114;GO:0060740;GO:0005783;GO:0005789;GO:0016020;	K07430	101791081	25-hydroxycholesterol 7-alpha-hydroxylase
gene14254	223.179	675.611	3.02721	0.00419128	chrU	27769349	27779764	+	10416	LOC101799394	-	K16808	101799394	nuclear mitotic apparatus protein 1-like
gene15146	14.0347	42.2729	3.01202	0.00317265	chr12	20929898	20934397	+	4500	LOC101803941	GO:0005509;GO:0001895;GO:0007155;GO:0007156;GO:0010628;GO:0010838;GO:0016337;GO:0022405;GO:0031424;GO:0032773;GO:0032912;GO:0043568;GO:0048023;GO:0051796;GO:0060070;GO:0060901;GO:1902910;GO:0005886;GO:0005913;GO:0016020;GO:0016021;	K05689	101803941	cadherin-1-like
gene8569	19.8747	59.8284	3.01028	3.54468e-06	chr1	132338512	132354385	-	15874	PLCXD1	GO:0008081;GO:0006629;	-	101795146	PLCXD1; phosphatidylinositol specific phospholipase C X domain containing 1
gene619	124.272	374.086	3.01021	1.17691e-20	chr3	85315190	85322075	+	6886	MB21D1	-	K17834	101797757	MB21D1; Mab-21 domain containing 1
gene2480	21.9658	65.918	3.00093	1.02853e-06	chr1	46119454	46207267	+	87814	TMCC3	GO:0016020;GO:0016021;	-	101804363	TMCC3; transmembrane and coiled-coil domain family 3
gene9825	6.0871	18.2532	2.99868	0.0102937	chr2	52058226	52066460	+	8235	-	-	-	101803317	-
gene8173	3.97829	11.8842	2.98727	0.0377194	chr10	12795479	12801073	+	5595	LOC101804640	-	-	101804640	protein eva-1 homolog C
gene4634	8.24871	24.4573	2.96499	0.00260052	chr29	1713269	1719486	+	6218	LOC101790793	-	K12005	101790793	tripartite motif-containing protein 15
gene11746	503.409	1491.92	2.96362	6.86803e-11	chr1	3259244	3296763	+	37520	PFKFB3	GO:0003824;GO:0003873;GO:0005524;GO:0006000;GO:0006003;GO:0008152;GO:0046835;GO:0005654;	K01103	101791426	PFKFB3; 6-phosphofructo-2-kinase/fructose-2,6-biphosphatase 3
gene4083	215.738	637.21	2.95364	8.60371e-26	chr18	390869	394363	-	3495	LOC101800358	-	-	101800358	extracellular fatty acid-binding protein-like
gene1872	96.3756	284.378	2.95072	1.8206e-05	chr19	11760733	11761430	-	698	SOCS3	GO:0001932;GO:0007259;GO:0009968;GO:0016567;GO:0035556;GO:0042512;GO:0042518;GO:0043066;GO:0045595;GO:0045597;GO:0046426;GO:0046627;GO:0050728;GO:0060670;GO:0060674;GO:0060707;GO:0060708;GO:0005622;	K04696	101791200	SOCS3; suppressor of cytokine signaling 3
gene8444	740.261	2174.61	2.93762	1.34069e-35	chr2	77367950	77407629	+	39680	ZCCHC2	GO:0003676;GO:0008270;GO:0035091;GO:0005737;	-	101796374	ZCCHC2; zinc finger CCHC-type containing 2
gene4043	1152.22	3384.1	2.93702	3.6143e-38	chr3	18697725	18724410	-	26686	ATF3	GO:0000976;GO:0000977;GO:0000978;GO:0001078;GO:0003677;GO:0003700;GO:0042802;GO:0042803;GO:0043565;GO:0044212;GO:0046982;GO:0000122;GO:0006094;GO:0006355;GO:0006357;GO:0010628;GO:0030968;GO:0034198;GO:0035914;GO:0045892;GO:0045944;GO:0070373;GO:1903984;GO:1990440;GO:0005634;GO:0005730;GO:1990622;	K09032	101805187	ATF3; activating transcription factor 3
gene13632	65.8526	193.219	2.93412	1.63885e-13	chr5	34307279	34312281	+	5003	LOC101795552	-	-	101795552	mas-related G-protein coupled receptor member A2-like
gene1265	8.85595	25.8991	2.92448	0.00253251	chr20	4067277	4070224	-	2948	RPAIN	-	-	101802343	RPAIN; RPA interacting protein
gene9641	239.316	697.948	2.91643	4.83619e-26	chr5	16631084	16633104	-	2021	FADD	GO:0007165;GO:0042981;	K02373	101801863	FADD; Fas associated via death domain
gene8375	185.482	539.915	2.91087	3.73047e-06	chr10	707230	718917	+	11688	STARD8	-	K20632	101805332	STARD8; StAR related lipid transfer domain containing 8
gene5019	10.0923	29.1413	2.88748	0.00126595	chr4	67576760	67579818	+	3059	-	-	-	101791777	-
gene8971	6.69941	19.2878	2.87903	0.01016	chr10	6568001	6580916	+	12916	FRMD7	GO:0008092;GO:0010592;GO:0010975;GO:0032091;GO:0051057;GO:0051497;GO:0005615;GO:0005737;GO:0005856;GO:0019898;GO:0030426;GO:0043005;GO:0043025;	-	101789542	FRMD7; FERM domain containing 7
gene14678	22.2797	64.0135	2.87318	3.78822e-06	chr27	251192	262314	+	11123	SLC6A17	GO:0005328;GO:0015293;GO:0006810;GO:0006836;GO:0007420;GO:0055085;GO:0005887;GO:0016020;GO:0016021;	K05048	101802971	SLC6A17; solute carrier family 6 member 17
gene13232	4.58901	13.174	2.87078	0.0363285	chr14	10822971	10827489	+	4519	LOC101798162	-	-	101798162	double-headed protease inhibitor, submandibular gland-like
gene14431	18.0723	51.8313	2.86799	0.0245944	chrU	30967572	30971630	-	4059	APC2	-	K02085	101793979	APC2; APC2, WNT signaling pathway regulator
gene1903	61.2613	175.138	2.85886	3.42328e-08	chr15	2764213	2768986	+	4774	LOC101802281	-	K00600	101802281	serine hydroxymethyltransferase, cytosolic-like
gene7964	4.86797	13.9121	2.85788	0.0354074	chr1	84156340	84215756	-	59417	GAP43	-	K20041	101801521	GAP43; growth associated protein 43
gene4901	9.14272	26.1027	2.85502	0.00703785	chr1	53026838	53031712	-	4875	SH3BP1	GO:0007165;GO:0005737;	K20652	101789465	SH3BP1; SH3 domain binding protein 1
gene188	27.1379	77.4761	2.8549	0.000106936	chr12	8405568	8415012	-	9445	ZNRF1	-	K10694	101792794	ZNRF1; zinc and ring finger 1
gene6079	651.061	1857.78	2.85347	3.93793e-33	chr4	6550790	6605851	+	55062	NFKB1	GO:0000975;GO:0000976;GO:0000977;GO:0000980;GO:0001205;GO:0001227;GO:0003677;GO:0003682;GO:0003700;GO:0008134;GO:0042802;GO:0042803;GO:0042805;GO:0043565;GO:0044212;GO:0046982;GO:0000122;GO:0001818;GO:0006355;GO:0006357;GO:0006366;GO:0007165;GO:0010629;GO:0010956;GO:0035994;GO:0045083;GO:0045892;GO:0045893;GO:0045944;GO:0050728;GO:0071222;GO:0071260;GO:0071316;GO:0071347;GO:0071354;GO:0071359;GO:…	K02580	101803431	NFKB1; nuclear factor kappa B subunit 1
gene10078	69.6132	198.591	2.85277	0.00107158	chr24	3244798	3259304	-	14507	ASAP3	-	K12488	101798755	ASAP3; ArfGAP with SH3 domain, ankyrin repeat and PH domain 3
gene6747	43.0896	122.714	2.84788	1.34154e-05	chr4	3090277	3091861	+	1585	TIFA	GO:0007249;GO:0005622;	-	101802670	TIFA; TRAF interacting protein with forkhead associated domain
gene5895	12.1992	34.7197	2.84606	0.000570539	chrZ	34072652	34076661	-	4010	GCNT1	GO:0008375;GO:0009101;GO:0048729;GO:0050901;GO:0060352;GO:0060993;GO:0005802;GO:0016020;GO:0031985;	K00727	101796875	GCNT1; glucosaminyl (N-acetyl) transferase 1, core 2
gene3554	82.6986	235.145	2.84339	8.75581e-15	chr2	60095230	60102196	-	6967	RP9	-	K19604	101791032	RP9; retinitis pigmentosa 9 (autosomal dominant)
gene1726	421.751	1195.8	2.83532	1.01616e-29	chr5	15298477	15355120	+	56644	SLC1A2	GO:0005313;GO:0008509;GO:0015293;GO:0015501;GO:0006810;GO:0007399;GO:0007632;GO:0009416;GO:0009611;GO:0010259;GO:0015813;GO:0021537;GO:0030534;GO:0031668;GO:0035264;GO:0042493;GO:0043200;GO:0046326;GO:0051938;GO:0070779;GO:0089711;GO:0098656;GO:0005886;GO:0009986;GO:0016020;GO:0016021;GO:0030424;GO:0030673;	K05613	101801053	SLC1A2; solute carrier family 1 member 2
gene13579	103.767	294.03	2.83356	0.0181297	chr6	3349218	3383332	+	34115	UNC5B	-	K07521	101804774	UNC5B; unc-5 netrin receptor B
gene12006	45.5364	128.797	2.82844	6.13097e-10	chr1	61731223	61764260	+	33038	OVCH1	-	K01362	101794025	OVCH1; ovochymase 1
gene1164	1761.27	4961.33	2.81691	7.07994e-37	chr1	185579431	185587987	-	8557	BIRC2	GO:0008270;GO:0042981;	K16060	101793263	BIRC2; baculoviral IAP repeat containing 2
gene10615	22.6052	63.566	2.81201	5.5782e-06	chr2	62411663	62550669	-	139007	PHACTR1	GO:0003779;GO:0004864;GO:0008157;GO:0019888;GO:0031032;GO:0031532;GO:0043086;GO:0043149;GO:0048870;GO:0050790;GO:0005634;GO:0005829;	-	101800961	PHACTR1; phosphatase and actin regulator 1
gene4756	40.5716	114.003	2.80993	0.0111883	chr3	32258996	32259670	+	675	-	-	-	101804927	-
gene6746	48.2194	134.947	2.7986	3.89681e-10	chr4	3047444	3089085	-	41642	ALPK1	-	K08868	101803049	ALPK1; alpha kinase 1
gene12275	17.666	49.397	2.79616	4.91353e-05	chr5	60526637	60530656	-	4020	PTGER2	-	K04259	101791481	PTGER2; prostaglandin E receptor 2
gene5342	36.3194	101.528	2.79542	2.79141e-08	chr2	44858930	44867803	-	8874	LOC101800429	GO:0004871;GO:0004930;GO:0004950;GO:0016493;GO:0006935;GO:0006954;GO:0006955;GO:0007165;GO:0007186;GO:0070098;GO:0090026;GO:0016020;GO:0016021;	K04180	101800429	C-C chemokine receptor type 5
gene7051	7.61932	21.2525	2.78929	0.0076198	chr2	5370492	5406071	+	35580	LOC101799248	GO:0005216;GO:0005244;GO:0005248;GO:0005272;GO:0006810;GO:0006811;GO:0006814;GO:0019233;GO:0034765;GO:0055085;GO:0060078;GO:0001518;GO:0005886;GO:0016020;GO:0016021;	K04842	101799248	sodium channel protein type 5 subunit alpha
gene8222	338.024	941.549	2.78545	1.20606e-26	chr5	52160072	52161443	+	1372	DIO3	-	K07754	101801522	DIO3; iodothyronine deiodinase 3
gene10174	17.0709	47.4539	2.7798	0.0229246	chr27	1408352	1441910	-	33559	SCUBE3	-	-	101791003	SCUBE3; signal peptide, CUB domain and EGF like domain containing 3
gene12969	11.2887	31.3622	2.77819	0.00123551	chr15	16522011	16558339	-	36329	CIITA	-	K08060	101803334	CIITA; class II major histocompatibility complex transactivator
gene5117	218.194	605.147	2.77343	7.62299e-23	chr16	11575151	11582485	+	7335	RILPL2	-	-	101791778	RILPL2; Rab interacting lysosomal protein like 2
gene15005	215.773	597.99	2.77139	1.04476e-22	chr16	13025468	13028583	+	3116	TRAFD1	GO:0008270;	-	101804719	TRAFD1; TRAF-type zinc finger domain containing 1
gene12624	203.804	563.251	2.76369	1.93664e-07	chr3	71119876	71141282	-	21407	PRDM1	GO:0000978;GO:0001078;GO:0003676;GO:0003700;GO:0042826;GO:0043565;GO:0046872;GO:1990841;GO:0000122;GO:0001701;GO:0001763;GO:0001892;GO:0001893;GO:0003170;GO:0003279;GO:0003281;GO:0007281;GO:0009791;GO:0010628;GO:0010629;GO:0030889;GO:0031665;GO:0032823;GO:0033082;GO:0035904;GO:0042127;GO:0042462;GO:0045165;GO:0045579;GO:0048844;GO:0048869;GO:0051136;GO:0060576;GO:0060707;GO:0060976;GO:1990654;GO:…	-	101797804	PRDM1; PR/SET domain 1
gene5040	532.409	1466.93	2.75527	8.19478e-30	chr4	65951849	65973052	-	21204	SH3BP2	-	K07984	101796545	SH3BP2; SH3 domain binding protein 2
gene14543	6.10431	16.812	2.75411	0.0181199	chr4	26185181	26270429	-	85249	-	-	-	101794455	-
gene4029	129.8	356.826	2.74904	1.34022e-17	chr3	17653443	17755987	-	102545	KCNK2	GO:0005249;GO:0005267;GO:0006810;GO:0006811;GO:0006813;GO:0007186;GO:0042391;GO:0071805;GO:0005886;GO:0008076;GO:0016020;GO:0016021;	K04913	101802542	KCNK2; potassium two pore domain channel subfamily K member 2
gene8014	296.884	814.811	2.74454	3.74162e-25	chr24	6121218	6122031	+	814	MARCKSL1	-	K13536	101797719	MARCKSL1; MARCKS like 1
gene15643	11.9019	32.664	2.74444	0.0033199	chrU	21193064	21194763	+	1700	LOC101792486	GO:0032217;GO:0007605;GO:0032218;GO:0034605;GO:0005886;GO:0005887;GO:0016020;GO:0016021;	K14620	101792486	solute carrier family 52, riboflavin transporter, member 3-like
gene8680	42.3871	115.939	2.73524	9.60362e-09	chrZ	2566412	2632466	+	66055	MYO5B	-	K10357	101791989	MYO5B; myosin VB
gene907	107.096	292.093	2.72739	1.43998e-15	chr4	72209047	72215571	+	6525	RNF24	-	-	101793988	RNF24; ring finger protein 24
gene5717	11.5774	31.5665	2.72658	0.00155332	chrZ	11371676	11386894	+	15219	IL7R	GO:0004896;GO:0000902;GO:0001915;GO:0002377;GO:0008361;GO:0010628;GO:0016049;GO:0019221;GO:0030217;GO:0033089;GO:0042100;GO:0048535;GO:0048872;GO:0009897;GO:0016020;GO:0016021;	K05072	101800042	IL7R; interleukin 7 receptor
gene10017	4.8658	13.2614	2.72544	0.039815	chr4	69397743	69401062	+	3320	LOC101802055	-	-	101802055	uncharacterized LOC101802055
gene5127	46.0962	125.565	2.72397	3.70519e-09	chr16	11840303	11851293	+	10991	ABCB9	GO:0000166;GO:0005524;GO:0015440;GO:0016887;GO:0022891;GO:0042626;GO:0042803;GO:0006810;GO:0015833;GO:0055085;GO:0005764;GO:0005765;GO:0016020;GO:0016021;GO:0030176;GO:0043231;	K05656	101792371	ABCB9; ATP binding cassette subfamily B member 9
gene14527	100.942	274.322	2.71764	7.99192e-15	chr4	51981435	51987260	+	5826	TLR1-A	GO:0004888;GO:0002224;GO:0002376;GO:0002755;GO:0006954;GO:0006955;GO:0007165;GO:0034166;GO:0045087;GO:0050707;GO:0050729;GO:0016020;GO:0016021;	K05398	101789692	TLR1-A, TLR1A; toll-like receptor 1
gene3384	461.257	1249.21	2.70826	0.0243057	chr27	4847165	4856429	-	9265	MYBPH	-	-	101804684	MYBPH; myosin binding protein H
gene14437	45.7997	123.974	2.70688	0.000118136	chr18	9826280	9830592	+	4313	PTGS1	-	K00509	101798526	PTGS1; prostaglandin-endoperoxide synthase 1
gene1171	12.8143	34.5118	2.69323	0.0206609	chr1	185407267	185413574	+	6308	LOC101794349	GO:0004222;GO:0005509;GO:0008233;GO:0008237;GO:0008270;GO:0016787;GO:0046872;GO:0006508;GO:0035313;GO:0042060;GO:0060054;GO:0005615;GO:0031012;	K01394	101794349	MMP3; stromelysin-1
gene15809	212.887	572.388	2.6887	0.0171611	chrU	32925083	32928751	+	3669	LOC101794972	-	K10429	101794972	electromotor neuron-associated protein 1-like
gene5449	104.523	280.732	2.68585	0.0263239	chr1	79758190	79765432	-	7243	ATN1	-	K05626	101795518	ATN1; atrophin 1
gene3750	77.9147	208.969	2.68202	1.33058e-12	chr1	117287615	117307326	+	19712	LOC101792171	GO:0009055;GO:0016175;GO:0016491;GO:0020037;GO:0046982;GO:0050660;GO:0006801;GO:0006954;GO:0042554;GO:0045087;GO:0045730;GO:0050665;GO:0055114;GO:0005737;GO:0005739;GO:0005886;GO:0005887;GO:0016020;GO:0016021;GO:0043020;GO:0045335;	K21421	101792171	cytochrome b-245 heavy chain
gene15199	80.4564	214.894	2.67093	0.0282163	chrU	34099531	34101495	-	1965	LOC101801289	-	K06636	101801289	structural maintenance of chromosomes protein 1A-like
gene14088	17.6688	47.1777	2.67012	0.0202626	chr21	12726986	12738877	+	11892	SLCO4A1	GO:0005215;GO:0006810;GO:0006811;GO:0005886;GO:0016020;GO:0016021;	K14354	101801175	SLCO4A1; solute carrier organic anion transporter family member 4A1
gene9335	406.705	1085.91	2.67003	5.37132e-26	chr18	2780435	2794913	-	14479	TNFSF15	GO:0005125;GO:0005164;GO:0006915;GO:0006919;GO:0006955;GO:0007165;GO:0007250;GO:0042107;GO:0005576;GO:0005615;GO:0005622;GO:0005886;GO:0016020;GO:0016021;	K05478	101789486	TNFSF15; tumor necrosis factor superfamily member 15
gene9555	6.11835	16.325	2.66821	0.0254641	chr3	864100	897530	+	33431	LOC101795081	-	K09382	101795081	PAX1; paired box protein Pax-1
gene8778	7.31505	19.4789	2.66286	0.014134	chr1	58148589	58178846	+	30258	ATP6V0A4	GO:0015078;GO:0051117;GO:0001503;GO:0006810;GO:0006811;GO:0006885;GO:0007588;GO:0007605;GO:0015991;GO:0015992;GO:0000220;GO:0005765;GO:0005768;GO:0005886;GO:0005903;GO:0016020;GO:0016021;GO:0016324;GO:0016471;GO:0031526;GO:0033179;GO:0045177;GO:0070062;	K02154	101797534	ATP6V0A4; ATPase H+ transporting V0 subunit a4
gene6054	571.077	1518.55	2.6591	4.28341e-28	chr1	93579259	93638703	+	59445	PTGFRN	GO:0034389;GO:0009986;GO:0016020;GO:0016021;	K06729	101794936	PTGFRN; prostaglandin F2 receptor inhibitor
gene6077	10.3632	27.5058	2.6542	0.00394893	chr4	6321978	6451008	+	129031	BANK1	-	-	101802668	BANK1; B-cell scaffold protein with ankyrin repeats 1
gene3179	65.936	174.932	2.65306	5.66267e-11	chr1	136234559	136258675	+	24117	IL18R1	GO:0004908;GO:0042008;GO:0007165;GO:0030101;GO:0032729;GO:0035655;GO:0042346;GO:0045063;GO:0016020;GO:0016021;	K05173	101795383	IL18R1; interleukin 18 receptor 1
gene13909	1142.66	3021.89	2.64461	0.0240171	chrU	17798779	17800836	-	2058	LOC101803527	-	K07375	101803527	tubulin beta chain
gene13110	355.229	939.282	2.64416	1.69867e-24	chr2	93096171	93126793	-	30623	STX17	-	K08491	101796262	STX17; syntaxin 17
gene2601	716.602	1893.71	2.64263	5.80372e-29	chr16	13029870	13035017	+	5148	LOC101804615	-	-	101804615	TRAF-type zinc finger domain-containing protein 1-like
gene10520	10.6618	28.1699	2.64214	0.00539429	chr3	114628536	114639837	+	11302	-	-	-	101803922	-
gene10528	202.945	535.003	2.6362	7.30316e-16	chr1	195805215	195840294	+	35080	GAB2	-	K08091	101799688	GAB2; GRB2 associated binding protein 2
gene11256	8.2231	21.648	2.63258	0.0103858	chr13	11712760	11723851	-	11092	-	-	-	101796762	-
gene13317	936.151	2461.13	2.62899	5.69373e-30	chr8	29480738	29505268	+	24531	PDE4B	GO:0004114;GO:0004115;GO:0008081;GO:0016787;GO:0030552;GO:0043015;GO:0046872;GO:0001780;GO:0006198;GO:0007165;GO:0030593;GO:0032729;GO:0032743;GO:0035690;GO:0050852;GO:0050900;GO:0071222;GO:0000930;GO:0005813;GO:0005829;GO:0008021;GO:0014069;GO:0016020;GO:0043197;GO:0060076;GO:0071944;	K13293	101789426	PDE4B; phosphodiesterase 4B
gene14757	98.0188	257.416	2.62619	2.0592e-12	chr5	11039311	11059813	-	20503	SPI1	GO:0000978;GO:0000979;GO:0000980;GO:0000982;GO:0001047;GO:0001077;GO:0001078;GO:0001085;GO:0001205;GO:0003677;GO:0003700;GO:0003705;GO:0043565;GO:0051525;GO:0000122;GO:0001944;GO:0002320;GO:0002573;GO:0006355;GO:0006357;GO:0006366;GO:0030098;GO:0030218;GO:0030225;GO:0030851;GO:0035019;GO:0043011;GO:0043966;GO:0044027;GO:0045347;GO:0045646;GO:0045814;GO:0045892;GO:0045893;GO:0045944;GO:0060033;GO:…	K09438	101804780	SPI1; Spi-1 proto-oncogene
gene10123	315.611	823.953	2.61066	0.0237759	chr27	3000052	3035057	-	35006	FOXP4	GO:0003676;GO:0003677;GO:0003700;GO:0043565;GO:0006351;GO:0006355;GO:0005634;	K09409	101793163	FOXP4; forkhead box P4
gene3897	333.056	868.519	2.60772	1.82853e-23	chr7	96227	111909	-	15683	CFLAR	GO:0002020;GO:0004197;GO:0008047;GO:0008234;GO:0006508;GO:0006915;GO:0042981;GO:0043085;GO:0043123;GO:0060544;GO:1902042;GO:2001237;GO:0005737;GO:0031264;GO:0097342;	K04724	101799915	CFLAR; CASP8 and FADD like apoptosis regulator
gene12887	103.209	269.035	2.60669	0.00856519	chr8	8549663	8557270	-	7608	OLFML2B	-	-	101801223	OLFML2B; olfactomedin like 2B
gene5	6.44317	16.7596	2.60115	0.0231773	chr22	3260237	3264501	-	4265	TNFRSF18	GO:0016020;GO:0016021;	K05154	101791761	TNFRSF18; TNF receptor superfamily member 18
gene13755	200.317	520.506	2.59841	3.42096e-19	chr3	22653262	22671866	-	18605	TRAF5	-	K09849	101797384	TRAF5; TNF receptor associated factor 5
gene11739	69.6618	180.825	2.59576	0.000614177	chr1	2853681	2867894	+	14214	PODXL	-	K06817	101804950	PODXL; podocalyxin like
gene2182	29.2977	75.9117	2.59105	5.19888e-06	chr10	13274201	13301217	+	27017	LOC101794916	-	-	101794916	BTB/POZ domain-containing protein KCTD8-like
gene11642	34.4932	89.2221	2.58666	1.02224e-06	chr21	15374516	15396650	+	22135	CD40	-	K03160	101793419	CD40; CD40 molecule
gene5344	62.9359	162.702	2.5852	1.60073e-05	chr2	44882152	44896063	-	13912	LOC101800940	GO:0004871;GO:0004930;GO:0004950;GO:0006935;GO:0007165;GO:0007186;GO:0070098;GO:0016020;GO:0016021;	K04183	101800940	C-C chemokine receptor type 8
gene704	36.5955	94.5587	2.58389	3.86504e-07	chr8	12686858	12696528	-	9671	NCF2	GO:0008022;GO:0016175;GO:0048365;GO:0042554;GO:0055114;GO:0001669;GO:0005730;GO:0005737;GO:0005829;	K08010	101800737	NCF2; neutrophil cytosolic factor 2
gene826	68.2747	176.309	2.58236	3.49344e-06	chr14	8962475	9007924	+	45450	STK10	-	K08837	101797452	STK10; serine/threonine kinase 10
gene9160	318.253	821.737	2.58203	1.09135e-22	chr2	34262757	34284706	+	21950	SNX10	GO:0005545;GO:0035091;GO:0051117;GO:0007032;GO:0030316;GO:0060271;GO:0061512;GO:0071539;GO:0005634;GO:0005783;GO:0005813;GO:0031313;	K17924	101805017	SNX10; sorting nexin 10
gene15220	75.9917	195.9	2.57792	0.00180243	chrU	14894130	14900711	+	6582	ANO8	-	K19502	101791135	ANO8; anoctamin 8
gene8010	10.0589	25.8864	2.57349	0.00570645	chr24	6152061	6153132	+	1072	-	-	-	101795531	-
gene8196	978.268	2514.26	2.57012	2.63989e-27	chr1	63496150	63511132	+	14983	IL17RA	GO:0005102;GO:0032747;GO:0050729;GO:0050832;GO:0071621;GO:0072537;GO:1900017;GO:2000664;GO:2000667;GO:0005886;GO:0016020;GO:0016021;GO:0016020;GO:0016021;GO:0016020;GO:0016021;	K05164	101793100	IL17RA; interleukin 17 receptor A
gene15731	17.3639	44.6213	2.56977	0.00737932	chrU	28841859	28842811	-	953	LOC101795502	-	K05619	101795502	protein-glutamine gamma-glutamyltransferase K
gene8803	349.692	894.665	2.55844	0.00643754	chrU	4525639	4594921	+	69283	HDAC7	-	K11408	101790478	HDAC7; histone deacetylase 7
gene5629	7.60992	19.4653	2.55788	0.0181752	chr5	18519189	18527351	-	8163	LOC101793943	-	-	101793943	malignant fibrous histiocytoma-amplified sequence 1 homolog
gene11961	400.504	1022.7	2.55354	3.38815e-19	chr19	9865500	9887460	-	21961	LOC101800188	GO:0000166;GO:0005215;GO:0005524;GO:0016887;GO:0006810;GO:0016020;GO:0016021;	K05650	101800188	ABCA9; ATP-binding cassette sub-family A member 10
gene12716	44.2704	113.031	2.55321	0.0196487	chrU	28931117	28931562	+	446	LOC101789869	-	K06482	101789869	integrin alpha-3-like
gene15017	28.4055	72.4852	2.5518	0.0258829	chr16	12828334	12842842	+	14509	SH2B3	-	K12459	101805295	SH2B3; SH2B adaptor protein 3
gene14600	38.5172	98.2775	2.55152	3.74679e-07	chr9	9092676	9107459	-	14784	LOC101797199	-	-	101797199	coagulation factor X-like
gene14908	20.4585	52.153	2.54921	0.0198664	chrU	15411041	15414081	-	3041	ARRB1	GO:0007165;GO:0007165;GO:0007165;GO:0007165;GO:0007165;	K04439	101790307	ARRB1; arrestin beta 1
gene12873	151.673	386.633	2.54913	3.69927e-16	chr8	22148021	22158701	-	10681	MOB3C	-	-	101795732	MOB3C; MOB kinase activator 3C
gene9158	19.8382	50.506	2.54589	0.00150204	chr2	34631252	34632405	-	1154	HOXA1	-	K09301	101791468	HOXA1; homeobox A1
gene10724	19.5814	49.8181	2.54415	0.000205892	chrZ	8053154	8066067	-	12914	AQP3	GO:0005215;GO:0006810;GO:0016020;GO:0016021;	K09876	101795669	AQP3; aquaporin 3 (Gill blood group)
gene9547	63.5434	161.496	2.5415	0.047771	chrU	13613682	13625420	-	11739	AHDC1	-	-	101793598	AHDC1; AT-hook DNA binding motif containing 1
gene6925	32.9018	83.4418	2.53609	2.85395e-06	chr3	1443935	1446144	-	2210	GPR75	GO:0004930;GO:0016493;GO:0007186;GO:0070098;GO:1901214;GO:0016020;GO:0016021;	K08417	101802939	GPR75; G protein-coupled receptor 75
gene1916	49.1577	124.138	2.5253	0.0320492	chr15	2056416	2070532	+	14117	SOX8	-	K09270	101803612	SOX8; SRY-box 8
gene2243	70.254	177.332	2.52415	2.00905e-08	chrU	15212897	15246533	+	33637	VDR	-	K08539	101791260	VDR; vitamin D (1,25- dihydroxyvitamin D3) receptor
gene6946	32.3342	81.6058	2.52382	3.33311e-06	chr14	946965	982905	+	35941	-	-	-	101804815	-
gene2681	57.655	145.504	2.5237	3.88805e-09	chr1	77714293	77725561	-	11269	LOC101791902	-	K10070	101791902	natural killer cells antigen CD94-like
gene15519	30.8319	77.6303	2.51785	0.000163067	chrU	23065915	23069318	+	3404	ZC3H4	-	-	101796471	ZC3H4; zinc finger CCCH-type containing 4
gene5727	479.832	1206.5	2.51443	5.64075e-24	chr27	6349801	6350448	+	648	G0S2	GO:0097191;GO:2001238;GO:0005739;	-	101803046	G0S2; G0/G1 switch 2
gene15291	11.8728	29.8422	2.51349	0.0042783	chr19	1704901	1715232	-	10332	PIK3R6	GO:0046934;GO:0046935;GO:0007186;GO:0042269;GO:0043406;GO:0043551;GO:0045582;GO:0045766;GO:0046854;GO:0005944;GO:0016020;	K21290	101790494	PIK3R6; phosphoinositide-3-kinase regulatory subunit 6
gene9592	748.429	1878.05	2.50933	0.0312401	chr18	8682727	8717344	+	34618	NOTCH1	GO:0001047;GO:0001190;GO:0003682;GO:0003700;GO:0004857;GO:0004872;GO:0005112;GO:0005509;GO:0019899;GO:0031490;GO:0043565;GO:0046872;GO:0046982;GO:0000122;GO:0001701;GO:0001708;GO:0001837;GO:0001889;GO:0001947;GO:0002040;GO:0002437;GO:0003157;GO:0003160;GO:0003162;GO:0003169;GO:0003180;GO:0003181;GO:0003184;GO:0003192;GO:0003197;GO:0003198;GO:0003203;GO:0003207;GO:0003208;GO:0003209;GO:0003213;GO:…	K02599	101793300	NOTCH1; notch 1
gene9890	63.2629	158.69	2.50841	0.0429824	chr20	7097299	7110094	-	12796	GIT1	-	K05737	101790430	GIT1; GIT ArfGAP 1
gene15539	306.339	768.381	2.50827	2.39414e-06	chr9	15747542	15756695	+	9154	BCL6	GO:0000977;GO:0001161;GO:0001227;GO:0003676;GO:0003677;GO:0003682;GO:0003700;GO:0031490;GO:0042802;GO:0043565;GO:0046872;GO:0000060;GO:0000122;GO:0000902;GO:0001953;GO:0002467;GO:0002829;GO:0006357;GO:0006974;GO:0007266;GO:0007283;GO:0008104;GO:0008285;GO:0030036;GO:0030183;GO:0030308;GO:0030890;GO:0031065;GO:0032764;GO:0035024;GO:0042092;GO:0042127;GO:0043065;GO:0043066;GO:0043087;GO:0043380;GO:…	K15618	101799894	BCL6; B-cell CLL/lymphoma 6
gene1380	37.8359	94.7068	2.5031	0.00297377	chr1	41289128	41289718	+	591	MYF5	-	K18484	101801755	MYF5; myogenic factor 5
gene8772	16.4939	41.2801	2.50274	0.000777041	chr1	58449387	58461483	-	12097	LOC101796889	GO:0003950;GO:0016740;GO:0016757;	K15259	101796889	poly [ADP-ribose] polymerase 12-like
gene14694	48.5713	121.442	2.50028	0.038269	chr7	27984431	27987412	-	2982	DES	-	K07610	101789989	DES; desmin
gene13537	7.02235	17.5507	2.49927	0.0261634	chrU	24602693	24605762	-	3070	-	-	-	101791239	-
gene13631	11.9103	29.7279	2.49599	0.00372747	chr5	34302728	34305552	-	2825	LOC101795736	GO:0004871;GO:0004930;GO:0007165;GO:0007186;GO:0016020;GO:0016021;	-	101795736	mas-related G-protein coupled receptor member H-like
gene13323	49.4561	123.278	2.49269	5.32381e-08	chr8	29620985	29634348	+	13364	IL23R	-	K05065	101791678	IL23R; interleukin 23 receptor
gene2319	225.14	560.344	2.48887	1.6482e-18	chr1	181342464	181368363	+	25900	LOC101792807	-	K20028	101792807	ZDHHC20; probable palmitoyltransferase ZDHHC20
gene5076	473.755	1179.08	2.48881	4.15179e-13	chrZ	42164248	42193173	-	28926	LOC101791918	GO:0005215;GO:0055085;GO:0016020;GO:0016021;	-	101791918	hippocampus abundant transcript-like protein 1
gene14700	56.4793	140.322	2.48449	0.00735788	chr1	85085609	85107233	-	21625	LOC101791134	-	-	101791134	brother of CDO-like
gene9203	70.2256	174.077	2.47883	0.0408536	chr5	33841483	33855636	-	14154	LOC101803381	-	K06115	101803381	spectrin beta chain, non-erythrocytic 1-like
gene10027	100.392	248.349	2.47378	4.0844e-06	chr2	763641	773158	-	9518	KLHL18	-	K10455	101804837	KLHL18; kelch like family member 18
gene1677	70.2135	173.625	2.47281	0.00245759	chr15	2959501	2990793	-	31293	RAI1	-	K19749	101801373	RAI1; retinoic acid induced 1
gene13295	82.4779	203.899	2.47216	1.03682e-10	chrU	16173227	16180151	-	6925	PGAP2	-	-	101800080	PGAP2; post-GPI attachment to proteins 2
gene12213	1138.88	2808.07	2.46564	4.73403e-27	chr13	8495228	8504065	-	8838	CISH	-	K04701	101802505	CISH; cytokine inducible SH2 containing protein
gene2591	58.8877	145.067	2.46345	9.51953e-09	chrZ	12796304	12862663	-	66360	FYB	-	K17698	101802653	FYB; FYN binding protein
gene14606	8.23467	20.2564	2.45989	0.0172167	chr9	9291887	9302010	-	10124	NEU2	GO:0004308;GO:0052794;GO:0006689;GO:0009313;	K12357	101798829	NEU2; neuraminidase 2
gene12132	936.759	2302.01	2.45741	1.19227e-16	chr13	9602615	9609693	+	7079	IP6K2	GO:0008440;GO:0016301;GO:0016740;GO:0016310;GO:0030308;GO:0043065;GO:0046854;GO:0005634;GO:0045111;	K07756	101797078	IP6K2; inositol hexakisphosphate kinase 2
gene10510	364.224	891.459	2.44756	8.69553e-06	chr3	114884869	114888417	-	3549	TRIM35	GO:0008270;GO:0046872;GO:0043065;GO:0045087;GO:0045930;GO:1902187;GO:0005622;	K12012	101790163	TRIM35; tripartite motif containing 35
gene1926	12.8075	31.2736	2.44182	0.00432684	chrZ	24352674	24432845	-	80172	SV2C	-	K06258	101804798	SV2C; synaptic vesicle glycoprotein 2C
gene6	19.8472	48.3787	2.43756	0.000391197	chr22	3274713	3279617	-	4905	TNFRSF4	-	K05142	101791961	TNFRSF4; TNF receptor superfamily member 4
gene12039	569.882	1389.08	2.43748	0.0185389	chr14	12377234	12402153	-	24920	LARP1	GO:0000339;GO:0003723;GO:0003730;GO:0008190;GO:0008494;GO:0031369;GO:0045296;GO:0048027;GO:0006413;GO:0008283;GO:0016239;GO:0017148;GO:0031929;GO:0038202;GO:0045070;GO:0045727;GO:0048255;GO:0072752;GO:1990928;GO:0005737;GO:0005844;GO:0010494;GO:0016020;GO:0031931;	K18757	101804714	LARP1; La ribonucleoprotein domain family member 1
gene6116	236.05	573.608	2.43003	9.44288e-18	chr3	56385568	56395361	-	9794	CCDC28A	-	-	101800238	CCDC28A; coiled-coil domain containing 28A
gene344	13.3994	32.5101	2.42624	0.00411575	chr14	306617	311429	+	4813	-	-	-	101801951	-
gene3896	167.285	404.894	2.42038	3.4213e-15	chr7	93601	95873	-	2273	-	-	-	101803361	-
gene15465	1936.92	4685.07	2.41882	0.0341924	chrU	21213007	21224821	-	11815	ARHGAP35	GO:0000977;GO:0001227;GO:0005096;GO:0005525;GO:0005543;GO:0000122;GO:0001843;GO:0007165;GO:0007264;GO:0007411;GO:0007413;GO:0008064;GO:0008360;GO:0010976;GO:0016477;GO:0021955;GO:0030879;GO:0030900;GO:0030950;GO:0031668;GO:0032956;GO:0035024;GO:0043010;GO:0043116;GO:0043547;GO:0044319;GO:0045724;GO:0045892;GO:0050770;GO:0097485;GO:0005737;GO:0015629;GO:0036064;	K05732	101799634	ARHGAP35; Rho GTPase activating protein 35
gene5417	75.3216	181.974	2.41596	1.07514e-09	chr2	128131984	128150936	+	18953	CA2	-	K18245	101802744	CA2; carbonic anhydrase 2
gene11630	11.8968	28.7185	2.41396	0.0471381	chr16	13938809	13940700	+	1892	LOC101790435	-	-	101790435	unconventional myosin-XVIIIb-like
gene10781	17.7209	42.4566	2.39585	0.000973242	chr4	9045585	9074199	-	28615	LOC101798268	GO:0004871;GO:0004930;GO:0009881;GO:0007165;GO:0007186;GO:0007601;GO:0007602;GO:0016038;GO:0018298;GO:0018298;GO:0050896;GO:0071482;GO:0016020;GO:0016020;GO:0016021;GO:0030424;GO:0043005;GO:0044297;	K04255	101798268	melanopsin
gene10414	8.54329	20.4614	2.39503	0.0211214	chr21	5946810	5961103	+	14294	-	-	-	101794559	-
gene7793	1741.71	4167.33	2.39266	0.0110056	chr15	3763223	3774828	-	11606	FSCN1	-	K17455	101790808	FSCN1; fascin actin-bundling protein 1
gene9449	109.771	262.144	2.3881	0.00449624	chrU	13756975	13762947	+	5973	TNKS1BP1	-	-	101803054	TNKS1BP1; tankyrase 1 binding protein 1
gene1714	120.443	287.328	2.38559	2.37811e-08	chr2	53690231	53733778	-	43548	RAMP3	-	K08449	101794844	RAMP3; receptor activity modifying protein 3
gene6502	43.3108	103.228	2.38342	1.45655e-06	chr12	16224877	16289965	+	65089	PLCG2	GO:0004435;GO:0004871;GO:0008081;GO:0016787;GO:0002092;GO:0002316;GO:0006629;GO:0006661;GO:0007165;GO:0009395;GO:0010468;GO:0016042;GO:0030183;GO:0032237;GO:0032481;GO:0032496;GO:0032959;GO:0035556;GO:0043069;GO:0050852;GO:0050853;GO:0051209;GO:0005829;GO:0005886;GO:0070062;	K05859	101799246	PLCG2; phospholipase C gamma 2
gene15491	203.037	483.897	2.3833	0.00450365	chrU	24212536	24223726	-	11191	CASC3	-	K14323	101790308	CASC3; cancer susceptibility candidate 3
gene6105	47.0698	111.966	2.37873	8.7909e-05	chr3	57115999	57127044	+	11046	IL20RA	-	K05136	101799672	IL20RA; interleukin 20 receptor subunit alpha
gene6496	27.7826	66.0822	2.37854	6.59268e-05	chr12	15929997	15936192	+	6196	-	-	-	101798504	-
gene7754	206.923	492.143	2.37839	6.75389e-14	chr15	5815992	5837080	-	21089	GPER1	GO:0003682;GO:0004871;GO:0004930;GO:0005496;GO:0030284;GO:1990239;GO:0001934;GO:0002695;GO:0007165;GO:0007186;GO:0007204;GO:0008284;GO:0010579;GO:0010628;GO:0010629;GO:0010948;GO:0014068;GO:0030335;GO:0030518;GO:0030819;GO:0032024;GO:0032962;GO:0043401;GO:0043410;GO:0045599;GO:0045742;GO:0045745;GO:0045944;GO:0050728;GO:0050769;GO:0051055;GO:0051281;GO:0051898;GO:0070373;GO:0070374;GO:0070474;GO:…	K04246	101792901	GPER1, GPER; G protein-coupled estrogen receptor 1
gene12490	31.79	75.5868	2.37769	0.0236126	chr7	22793015	22806562	+	13548	OBSL1	-	K19574	101801279	OBSL1; obscurin like 1
gene15885	68.0169	161.577	2.37554	0.0013706	chrU	30494784	30495530	-	747	LOC101793129	-	K06184	101793129	ATP-binding cassette sub-family F member 1-like
gene11372	7.31722	17.3601	2.3725	0.0379184	chr24	502670	509955	-	7286	THEMIS2	-	-	101794441	THEMIS2; thymocyte selection associated family member 2
gene2930	17.7462	42.0594	2.37005	0.00112169	chr3	80400734	80420722	-	19989	NT5E	GO:0000166;GO:0008253;GO:0016787;GO:0006196;GO:0007159;GO:0009166;GO:0016311;GO:0046086;GO:0050728;GO:0005829;GO:0005886;GO:0009986;GO:0016020;GO:0070062;	K19970	101794662	NT5E; 5'-nucleotidase ecto
gene613	405.323	960.195	2.36896	3.58978e-20	chr1	87006943	87013417	+	6475	NFKBIZ	GO:0006954;GO:0000932;GO:0005634;GO:0016607;	K14242	101792607	NFKBIZ; NFKB inhibitor zeta
gene13536	8.24654	19.4775	2.3619	0.0273832	chrU	24597932	24601370	-	3439	-	-	-	101790943	-
gene11202	10.6734	25.1457	2.35593	0.0118877	chr20	6307937	6316201	+	8265	SERPINF2	-	K03983	101796385	SERPINF2; serpin family F member 2
gene15375	6.99674	16.4655	2.35331	0.0426496	chr2	143090393	143095907	-	5515	-	-	-	101794765	-
gene3851	85.463	200.831	2.34991	5.52823e-07	chr6	26324536	26326292	+	1757	ADRA2A	GO:0004871;GO:0004930;GO:0004935;GO:0004938;GO:0019901;GO:0031696;GO:0031996;GO:0032795;GO:0042803;GO:0046982;GO:0051379;GO:0051380;GO:0001819;GO:0006940;GO:0007165;GO:0007186;GO:0019229;GO:0030168;GO:0030335;GO:0030818;GO:0032147;GO:0032148;GO:0032870;GO:0035625;GO:0042593;GO:0043406;GO:0045741;GO:0046676;GO:0050995;GO:0051044;GO:0061179;GO:0071881;GO:0071882;GO:0071883;GO:0090303;GO:0005737;GO:…	K04138	101803955	ADRA2A; adrenoceptor alpha 2A
gene1690	180.483	423.954	2.349	0.000402316	chr14	16486973	16536252	-	49280	JADE2	-	-	101791258	JADE2, PHF15; jade family PHD finger 2
gene14987	3669.2	8618.84	2.34897	7.97386e-27	chrU	24465356	24481387	-	16032	RANBP2	-	K12172	101796526	RANBP2; RAN binding protein 2
gene14150	111.204	261.186	2.3487	0.00233965	chrU	3265663	3414892	-	149230	RUNX2	GO:0000978;GO:0000979;GO:0001077;GO:0003677;GO:0003682;GO:0003700;GO:0005524;GO:0019904;GO:0043425;GO:0044212;GO:0070491;GO:0001501;GO:0001649;GO:0001958;GO:0002051;GO:0002062;GO:0002063;GO:0002076;GO:0006355;GO:0006366;GO:0008284;GO:0010628;GO:0030217;GO:0030278;GO:0030509;GO:0032332;GO:0035115;GO:0040036;GO:0042475;GO:0042487;GO:0045667;GO:0045669;GO:0045879;GO:0045892;GO:0045893;GO:0045944;GO:…	K09278	101803341	RUNX2; runt related transcription factor 2
gene13994	68.7262	161.319	2.34726	0.0220566	chrU	18630682	18633844	-	3163	SYVN1	-	K10601	101794098	SYVN1; synoviolin 1
gene326	872.235	2047.09	2.34695	2.35138e-23	chr1	109473558	109486026	+	12469	ETS2	GO:0000977;GO:0000978;GO:0001078;GO:0003677;GO:0003700;GO:0043565;GO:0000122;GO:0001712;GO:0006355;GO:0007498;GO:0045893;GO:0090009;GO:0005634;GO:0005654;GO:0005829;GO:0005886;	K02678	101794344	ETS2; ETS proto-oncogene 2, transcription factor
gene6428	11.8925	27.8122	2.33863	0.00915702	chrU	13260040	13265400	-	5361	TCF7L1	-	K04490	101801135	TCF7L1; transcription factor 7 like 1
gene14034	125.55	293.454	2.33734	3.70173e-06	chr19	12124354	12130451	+	6098	SLC26A11	-	K14708	101802704	SLC26A11; solute carrier family 26 member 11
gene3375	548.561	1280.19	2.33373	0.000279071	chr27	4602018	4612585	+	10568	TNNT2	-	K12045	101803953	TNNT2; troponin T2, cardiac type
gene11985	42.3523	98.7755	2.33224	3.27084e-06	chr28	3231216	3235445	+	4230	TMEM106A	GO:0016020;GO:0016021;GO:0070062;	-	101805477	TMEM106A; transmembrane protein 106A
gene2273	165.519	385.949	2.33174	6.79801e-14	chr3	13183323	13273736	+	90414	ALK	GO:0004672;GO:0004713;GO:0004714;GO:0005524;GO:0042802;GO:0000187;GO:0006468;GO:0007165;GO:0007169;GO:0007420;GO:0016310;GO:0018108;GO:0021766;GO:0030534;GO:0036269;GO:0042127;GO:0046777;GO:0048666;GO:0060159;GO:0090648;GO:0005886;GO:0005887;GO:0016020;GO:0016021;GO:0043234;GO:0070062;	K05119	101797885	ALK; anaplastic lymphoma receptor tyrosine kinase
gene11038	186.354	434.519	2.33169	3.60522e-10	chr5	54824453	54828457	+	4005	ZBTB42	-	-	101800781	ZBTB42; zinc finger and BTB domain containing 42
gene10550	320.482	746.651	2.32977	4.56218e-18	chr1	196404668	196416576	-	11909	TSKU	GO:0010468;GO:0021540;GO:0021670;GO:0021960;GO:0030178;GO:0043010;GO:0061073;GO:0005615;	K08130	101800644	TSKU; tsukushi, small leucine rich proteoglycan
gene3963	175.395	408.533	2.32922	1.30128e-12	chr27	2150547	2168076	+	17530	NUAK2	-	K08800	101802289	NUAK2; NUAK family kinase 2
gene11324	58.0059	135.074	2.32863	1.40589e-07	chr6	16675430	16677054	+	1625	TMEM150A	-	-	101800383	TMEM150A; transmembrane protein 150A
gene8115	86.3398	201.036	2.32842	0.00146565	chr7	32857591	32863955	+	6365	ATG9A	GO:0000045;GO:0000407;GO:0005768;GO:0005770;GO:0005802;GO:0016020;GO:0016021;GO:0043231;GO:0055037;	K17907	101790289	ATG9A; autophagy related 9A
gene8826	296.19	688.565	2.32474	1.89943e-17	chr2	151165456	151197982	+	32527	DENND3	GO:0017112;GO:0008333;GO:0043547;GO:0044257;GO:0005622;	K20162	101797304	DENND3; DENN domain containing 3
gene12134	550.539	1278.49	2.32225	0.00783813	chr22	3916261	3980680	+	64420	CASZ1	-	-	101797618	CASZ1; castor zinc finger 1
gene2033	13.1207	30.4691	2.32221	0.00619554	chr27	5441577	5460098	-	18522	PTPN22	GO:0004721;GO:0004725;GO:0016787;GO:0016791;GO:0017124;GO:0019900;GO:0002230;GO:0002685;GO:0006470;GO:0010628;GO:0010629;GO:0016311;GO:0030217;GO:0032720;GO:0034141;GO:0034145;GO:0034157;GO:0034165;GO:0035335;GO:0035549;GO:0035644;GO:0042993;GO:0050852;GO:0050868;GO:0070374;GO:0070433;GO:0071225;GO:0071663;GO:1900165;GO:1901222;GO:1902523;GO:1902741;GO:1903753;GO:2000483;GO:2000566;GO:0005634;GO:…	K18024	101797039	PTPN22; protein tyrosine phosphatase, non-receptor type 22
gene10630	57.7456	133.973	2.32007	1.50284e-07	chr5	11889995	11996928	-	106934	TSPAN18	GO:0016020;GO:0016021;	K17353	101805142	TSPAN18; tetraspanin 18
gene14664	162.404	376.749	2.31982	0.029461	chr22	2993638	3061189	+	67552	AGRN	-	K06254	101799524	AGRN; agrin
gene15479	27.167	62.8887	2.31489	0.000167012	chr25	7202285	7217036	+	14752	IL18	-	K05482	101802715	IL18, IL-18; interleukin 18
gene14028	765.181	1769.73	2.31282	7.48492e-22	chr2	305712	322498	+	16787	CDC25A	-	K06645	101800901	CDC25A; cell division cycle 25A
gene10519	248.662	574.941	2.31214	0.0304142	chr3	114694236	114794668	+	100433	NCOA1	-	K09101	101791473	NCOA1; nuclear receptor coactivator 1
gene13668	76.6493	177.079	2.31026	7.07544e-09	chr1	121643085	121682312	+	39228	LOC101790829	-	-	101790829	MAP7D2; MAP7 domain-containing protein 2
gene4820	355.36	819.009	2.30473	3.02885e-12	chr20	820309	824189	+	3881	CASP1	GO:0004197;GO:0008233;GO:0008234;GO:0016787;GO:0006508;GO:0042981;	K01370	101789899	CASP1; caspase 1
gene5726	26.3095	60.6293	2.30447	0.00414049	chr27	6318737	6344067	-	25331	LAMB3	-	K06244	101803829	LAMB3; laminin subunit beta 3
gene14799	160.665	370.173	2.30401	2.76076e-13	chr5	10341255	10432744	-	91490	LOC101798041	-	K19483	101798041	neuron navigator 2-like
gene1597	242.546	558.24	2.30159	1.50813e-15	chr22	8600	23276	+	14677	MMP23B	GO:0004222;GO:0008233;GO:0008237;GO:0008270;GO:0016787;GO:0046872;GO:0000003;GO:0006508;GO:0016020;GO:0016021;GO:0031012;	K08001	101804308	MMP23B; matrix metallopeptidase 23B
gene8819	120.358	276.194	2.29478	3.21823e-07	chr8	21118571	21126611	-	8041	LOC101795149	-	K12233	101795149	E3 ubiquitin-protein ligase HECTD3
gene15976	85.2474	195.51	2.29345	0.0179398	chrU	36939151	36939603	-	453	LOC101794524	-	K07610	101794524	desmin
gene7823	80.3218	183.958	2.29027	8.14435e-08	chrZ	41397764	41418854	-	21091	SLC35D2	GO:0016020;GO:0016021;	K15281	101797603	SLC35D2; solute carrier family 35 member D2
gene13435	596.301	1363.47	2.28655	4.90612e-05	chr16	12100880	12108198	-	7319	CAMKK2	-	K07359	101791374	CAMKK2; calcium/calmodulin dependent protein kinase kinase 2
gene5912	29.3295	66.9957	2.28424	0.0330651	chr5	60659772	60688680	+	28909	TRIM9	-	K10649	101803111	TRIM9; tripartite motif containing 9
gene5996	8.54705	19.5174	2.28352	0.0290248	chr7	25848302	25906759	+	58458	SLC15A2	GO:0005215;GO:0015198;GO:0015252;GO:0042936;GO:0006810;GO:0006857;GO:0015992;GO:0042938;GO:0016020;GO:0016021;GO:0070062;	K14637	101792633	SLC15A2; solute carrier family 15 member 2
gene2653	39.7747	90.7541	2.28171	3.72024e-05	chr1	76737234	76748239	-	11006	LOC101801566	GO:0016740;GO:0102336;GO:0102337;GO:0102338;GO:0006629;GO:0006631;GO:0006633;GO:0016020;GO:0016021;	K10249	101801566	elongation of very long chain fatty acids protein 4-like
gene13533	41.2548	93.8792	2.27559	0.0036509	chr4	74462745	74466615	-	3871	-	-	-	101790757	-
gene11960	55.8406	126.967	2.27374	4.67202e-07	chr19	9888350	9913243	-	24894	LOC101799880	-	K05651	101799880	ATP-binding cassette sub-family A member 9-like
gene14746	15.5972	35.4578	2.27335	0.00432015	chrU	30020068	30023291	+	3224	LMBR1L	GO:0016020;GO:0016021;	-	101801745	LMBR1L; limb development membrane protein 1 like
gene12019	713.511	1616.57	2.26566	4.66644e-16	chr28	4608637	4620183	-	11547	CALCOCO2	GO:0042803;GO:0034341;GO:0098792;GO:1901098;GO:0005737;GO:0005776;GO:0005829;GO:0016020;GO:0043231;GO:0048471;	K21348	101797184	CALCOCO2; calcium binding and coiled-coil domain 2
gene8230	37.8531	85.6727	2.2633	2.47311e-05	chr5	51366456	51389657	+	23202	SLC25A47	GO:0006810;GO:0005739;GO:0016020;GO:0016021;	K15123	101802676	SLC25A47; solute carrier family 25 member 47
gene1192	24.6849	55.8407	2.26214	0.0231141	chr14	13617145	13639164	+	22020	CAMK2A	-	K04515	101802786	CAMK2A; calcium/calmodulin dependent protein kinase II alpha
gene12907	40.0172	90.4694	2.26076	0.00761353	chr8	9086377	9087326	+	950	-	-	-	101803333	-
gene1455	1455.24	3284.22	2.25683	4.69516e-23	chr6	23032921	23060751	-	27831	FAM178A	-	-	101789384	SLF2, FAM178A; SMC5-SMC6 complex localization factor 2
gene7506	387.469	874.096	2.25591	1.07254e-08	chr5	35116389	35116787	+	399	PHLDA2	-	-	101799677	PHLDA2; pleckstrin homology like domain family A member 2
gene11925	6333.54	14282.3	2.25503	0.0260386	chr2	154232981	154284081	-	51101	PLEC	-	K10388	101791612	PLEC; plectin
gene15393	15.5784	35.0241	2.24826	0.0103616	chrU	28479035	28483600	+	4566	LOC101799220	-	K06529	101799220	semaphorin-7A
gene11220	21.0352	47.2381	2.24567	0.00750478	chrU	22705743	22712167	-	6425	LOC101801870	-	-	101801870	uncharacterized LOC101801870
gene14881	372.048	833.118	2.23928	3.00096e-17	chr3	68874350	68898148	+	23799	TRAF3IP2	GO:0005102;GO:0001783;GO:0002230;GO:0006959;GO:0043123;GO:0048305;	K21124	101800471	TRAF3IP2; TRAF3 interacting protein 2
gene11691	188.882	422.763	2.23824	0.000395655	chr12	9022842	9033748	-	10907	FHOD1	-	-	101790936	FHOD1; formin homology 2 domain containing 1
gene4388	164.888	368.993	2.23784	2.0195e-12	chr1	172219473	172224457	+	4985	KCNRG	-	-	101802989	KCNRG; potassium channel regulator
gene13996	162.099	362.539	2.23652	0.00430069	chrU	18649681	18655736	+	6056	CAPN1	-	K01367	101794453	CAPN1; calpain 1
gene2797	409.582	915.221	2.23453	1.51358e-17	chr1	108309694	108324695	+	15002	CHAF1B	GO:0006335;GO:0031497;GO:0000790;GO:0005654;GO:0005829;GO:0033186;GO:0043234;	K10751	101794053	CHAF1B; chromatin assembly factor 1 subunit B
gene15880	123.05	274.661	2.23211	0.00453694	chrU	33847856	33850442	-	2587	LOC101792217	-	K06636	101792217	structural maintenance of chromosomes protein 1A-like
gene8208	691.873	1543.47	2.23086	4.44981e-20	chr5	52711096	52788625	+	77530	TRAF3	GO:0004842;GO:0005164;GO:0008270;GO:0019901;GO:0019903;GO:0031625;GO:0031996;GO:0046872;GO:0001817;GO:0002224;GO:0007165;GO:0008063;GO:0016567;GO:0030162;GO:0032088;GO:0032648;GO:0033209;GO:0042981;GO:0045087;GO:0050688;GO:0009898;GO:0035631;	K03174	101796752	TRAF3; TNF receptor associated factor 3
gene5770	490.231	1092.14	2.22782	0.0286065	chr11	10562516	10599574	+	37059	ZNF609	GO:0046872;	-	101794004	ZNF609; zinc finger protein 609
gene14989	40.3323	89.8288	2.22722	0.0407467	chrU	27932506	27935489	+	2984	LIG1	GO:0003677;GO:0003909;GO:0003910;GO:0005524;GO:0006281;GO:0006310;GO:0051103;GO:0003677;GO:0003909;GO:0003910;GO:0005524;GO:0006281;GO:0006310;GO:0051103;	K10747	101796914	LIG1; DNA ligase 1
gene10847	558.813	1244.14	2.22639	4.44699e-19	chr1	44591164	44624223	-	33060	APAF1	GO:0000166;GO:0005524;GO:0008656;GO:0042802;GO:0043531;GO:0001843;GO:0006915;GO:0006919;GO:0007275;GO:0007420;GO:0008635;GO:0030900;GO:0042981;GO:0051402;GO:0070059;GO:0097190;GO:1902510;GO:2001235;GO:0005634;GO:0005737;GO:0005829;GO:0043293;GO:0070062;	K02084	101799443	APAF1; apoptotic peptidase activating factor 1
gene2735	275.513	612.204	2.22205	2.25373e-15	chr4	47245121	47369520	+	124400	RASGEF1B	GO:0005085;GO:0005088;GO:0007264;GO:0043547;GO:0005622;	-	101789707	RASGEF1B; RasGEF domain family member 1B
gene12715	46.0886	102.375	2.22125	0.0309287	chrU	28927257	28927987	+	731	LOC101789683	-	-	101789683	integrin alpha-3
gene14679	8.8778	19.6701	2.21565	0.0350359	chr27	269637	287156	+	17520	KCNC4	GO:0005216;GO:0005244;GO:0005249;GO:0005267;GO:0006810;GO:0006811;GO:0006813;GO:0034765;GO:0046928;GO:0051260;GO:0055085;GO:0071805;GO:0008076;GO:0016020;GO:0016021;GO:0031594;GO:0043679;	K04890	101803148	KCNC4; potassium voltage-gated channel subfamily C member 4
gene11847	242.451	537.155	2.21552	0.000469509	chr15	13171271	13185045	+	13775	LOC101800187	-	-	101800187	uncharacterized LOC101800187
gene15227	105.473	233.176	2.21077	0.0314841	chrU	33893202	33893668	-	467	-	-	-	101792284	-
gene13692	1390.3	3069.49	2.20779	1.04794e-08	chr1	41738517	41780232	-	41716	ZC3H7B	-	-	101795491	ZC3H7B; zinc finger CCCH-type containing 7B
gene4274	213.037	469.536	2.20401	2.74206e-09	chr27	539555	545543	-	5989	CSF1	-	K05453	101804317	CSF1; colony stimulating factor 1
gene4245	49.4769	109.008	2.2032	6.0845e-06	chr22	5604370	5617455	+	13086	TMEM51	GO:0016020;GO:0016021;	-	101790274	TMEM51; transmembrane protein 51
gene10873	414.407	912.671	2.20235	0.019901	chr16	9605845	9622382	-	16538	AP1B1	-	K12392	101795606	AP1B1; adaptor related protein complex 1 beta 1 subunit
gene13342	15.5716	34.2717	2.20092	0.00654509	chr9	11217782	11223529	-	5748	NRROS	GO:0006801;GO:0006954;GO:0006955;GO:0005783;GO:0016020;GO:0016021;	-	101794028	NRROS, LRRC33; negative regulator of reactive oxygen species
gene12923	22.2996	49.0395	2.19912	0.00760981	chrU	32584027	32586093	-	2067	LOC101790828	-	-	101790828	mitogen-activated protein kinase kinase kinase 12
gene203	16.181	35.5615	2.19773	0.00614637	chr6	3557857	3559362	-	1506	-	-	-	101794768	-
gene7924	151.901	333.791	2.19742	0.0245483	chr11	21571218	21584441	+	13224	LOC101790528	GO:0002020;GO:0004175;GO:0004252;GO:0004867;GO:0008233;GO:0008236;GO:0016787;GO:0042277;GO:0048406;GO:0006465;GO:0006508;GO:0008283;GO:0009966;GO:0010951;GO:0016485;GO:0016486;GO:0019058;GO:0032804;GO:0032902;GO:0032911;GO:0032940;GO:0042176;GO:0043043;GO:0045714;GO:0052548;GO:0005783;GO:0005802;GO:0009986;GO:0016020;GO:0016021;GO:0030140;GO:0045121;GO:0070062;	K01349	101790528	furin
gene9381	155.361	341.2	2.19618	0.00184863	chr9	16560128	16569052	+	8925	CHRND	-	K04816	101805467	CHRND; cholinergic receptor nicotinic delta subunit
gene6711	38.4344	84.3037	2.19344	0.0181118	chr19	11093407	11101936	+	8530	CEP131	-	K16540	101792636	CEP131, AZI1; centrosomal protein 131
gene1206	49.1985	107.687	2.18882	0.0195704	chr14	13429059	13431669	-	2611	GM2A	GO:0004563;GO:0008047;GO:0006689;GO:0007611;GO:0009313;GO:0019915;GO:0043085;GO:0050877;GO:0050885;GO:0005739;GO:0070062;	K12383	101804681	GM2A; GM2 ganglioside activator
gene7387	157.953	345.348	2.18639	5.10904e-06	chr4	11346645	11364633	-	17989	LOC101797166	GO:0004672;GO:0005524;GO:0006468;	K17537	101797166	PRAG1; PEAK1 related kinase activating pseudokinase 1
gene14988	1427.05	3107.37	2.17748	3.55273e-21	chrU	24482280	24489844	-	7565	LOC101796722	-	K12172	101796722	RGPD4; ranBP2-like and GRIP domain-containing protein 3
gene3706	121.842	265.276	2.17721	5.75996e-06	chr19	4137726	4146328	-	8603	RHBDF2	-	-	101798911	RHBDF2; rhomboid 5 homolog 2
gene12747	279.124	606.743	2.17374	0.000264887	chr29	1634540	1647741	+	13202	ANGPTL4	-	K08767	101797549	ANGPTL4; angiopoietin like 4
gene3345	99.6907	216.379	2.17051	4.06511e-05	chr27	3659541	3661458	-	1918	RHOC	GO:0004871;GO:0005525;GO:0000910;GO:0007264;GO:0043123;GO:0043297;GO:0044319;GO:0060193;GO:1902766;GO:0005634;GO:0005886;GO:0032154;GO:0070062;	K07857	101794591	RHOC; ras homolog family member C
gene3180	22.8966	49.6179	2.16704	0.00154414	chr1	136263419	136290003	+	26585	IL18RAP	-	K05174	101795053	IL18RAP; interleukin 18 receptor accessory protein
gene5536	2039.47	4417.93	2.16621	7.89911e-08	chr3	4414117	4422004	+	7888	LOC101802361	GO:0007616;GO:0008542;GO:0005887;GO:0016020;GO:0016021;GO:0070062;	-	101802361	LRRN4; leucine-rich repeat neuronal protein 4
gene14828	769.672	1667.22	2.16615	0.000637879	chr17	280674	283713	+	3040	BRD2	-	K08871	101804300	BRD2; bromodomain containing 2
gene3369	528.225	1143.55	2.16489	0.00804	chr27	4443241	4469072	-	25832	-	-	-	101798178	-
gene12905	17.6901	38.2273	2.16095	0.0103134	chr8	9064132	9066959	+	2828	-	-	-	101803140	-
gene4221	24.147	52.1545	2.15988	0.000971221	chr22	5998335	6000709	+	2375	C1QA	-	K03986	101803758	C1QA; complement C1q A chain
gene10368	13.1466	28.3622	2.15738	0.0164138	chr21	15126492	15127332	+	841	-	-	-	101799988	-
gene6788	884.799	1908.78	2.1573	1.14883e-13	chr14	15993187	16001323	+	8137	CXCL14	-	K10033	101797425	CXCL14; C-X-C motif chemokine ligand 14
gene1664	18.0645	38.9692	2.15722	0.00513826	chr13	16556351	16563131	-	6781	LMOD3	-	-	101796414	LMOD3; leiomodin 3
gene15707	49.4386	106.615	2.15651	0.0350177	chrU	29091098	29100698	-	9601	LOC101789934	-	-	101789934	retinoic acid receptor RXR-beta
gene14326	1456.54	3136.57	2.15344	1.07758e-20	chr5	32992357	33034106	+	41750	RMDN3	-	-	101800524	RMDN3; regulator of microtubule dynamics 3
gene1058	316.181	680.74	2.15301	5.76229e-15	chr9	16041613	16055844	-	14232	HTR2B	GO:0001965;GO:0004871;GO:0004930;GO:0004993;GO:0005096;GO:0008144;GO:0051378;GO:0001755;GO:0001819;GO:0001938;GO:0002031;GO:0003007;GO:0003300;GO:0006182;GO:0006874;GO:0006939;GO:0007165;GO:0007186;GO:0007202;GO:0007205;GO:0007210;GO:0007507;GO:0008284;GO:0010507;GO:0010513;GO:0014033;GO:0014065;GO:0014827;GO:0016310;GO:0019722;GO:0042310;GO:0042493;GO:0043066;GO:0043123;GO:0043406;GO:0043547;GO:…	K04157	101797990	HTR2B; 5-hydroxytryptamine receptor 2B
gene15926	71.5288	153.877	2.15126	0.0489742	chrU	40477918	40478557	-	640	-	-	-	101800537	-
gene5707	12.4954	26.8696	2.15036	0.0177139	chr7	35664793	35688257	+	23465	-	-	-	101799047	-
gene1199	25.0079	53.7753	2.15034	0.00826072	chr14	13504076	13507716	-	3641	MYOZ3	-	-	101803741	MYOZ3, Myozenin-3; myozenin 3
gene12188	17.1093	36.7363	2.14715	0.00605263	chr9	4678197	4719819	+	41623	SCG2	GO:0005125;GO:0042056;GO:0000165;GO:0001525;GO:0001938;GO:0035556;GO:0048245;GO:0050918;GO:0050930;GO:2000352;GO:2001237;GO:0005615;GO:0030141;GO:0031045;GO:0098992;	-	101795675	SCG2; secretogranin II
gene15145	55.8246	119.854	2.14697	0.0325271	chrU	23739673	23758303	-	18631	LOC101803396	-	K08809	101803396	striated muscle-specific serine/threonine-protein kinase-like
gene9027	79.9928	171.708	2.14654	1.28891e-07	chr4	14830371	14831807	+	1437	STBD1	-	-	101790157	STBD1; starch binding domain 1
gene4243	17.7009	37.9764	2.14545	0.00568763	chr22	5631029	5649436	+	18408	FHAD1	-	-	101789763	FHAD1; forkhead associated phosphopeptide binding domain 1
gene5129	219.132	470.039	2.145	1.96047e-05	chr16	11878376	11894653	-	16278	HIP1R	GO:0003779;GO:0005543;GO:0005546;GO:0005547;GO:0017124;GO:0030276;GO:0032051;GO:0035091;GO:0035615;GO:0042803;GO:0043325;GO:0046982;GO:0051015;GO:0080025;GO:0006897;GO:0006898;GO:0006915;GO:0006919;GO:0030100;GO:0030837;GO:0032092;GO:0032956;GO:0034316;GO:0043065;GO:0043066;GO:0045742;GO:0048268;GO:0050821;GO:0055123;GO:0060453;GO:0061024;GO:0072583;GO:1901030;GO:1905445;GO:2000588;GO:0005739;GO:…	K20040	101792566	HIP1R; huntingtin interacting protein 1 related
gene10473	213.248	456.885	2.14251	1.45883e-12	chr4	73395196	73400712	-	5517	SMYD5	-	-	101794813	SMYD5; SMYD family member 5
gene922	51.6306	110.517	2.14054	8.838e-06	chr4	72520170	72610726	-	90557	SLC4A11	GO:0005215;GO:0005272;GO:0005452;GO:0015106;GO:0015252;GO:0046715;GO:0046983;GO:0006810;GO:0006814;GO:0006820;GO:0015701;GO:0015992;GO:0030003;GO:0035445;GO:0035725;GO:0042044;GO:0046713;GO:0050801;GO:0005623;GO:0016020;GO:0016021;	K13862	101791893	SLC4A11; solute carrier family 4 member 11
gene2852	616.564	1318.48	2.13843	1.03569e-17	chr2	15743745	15760806	+	17062	MAP3K8	GO:0004672;GO:0005524;GO:0006468;GO:0005829;	K04415	101791769	MAP3K8; mitogen-activated protein kinase kinase kinase 8
gene1443	481.835	1027.9	2.13331	0.0382429	chr7	28205309	28234807	+	29499	TNS1	-	K18080	101804067	TNS1; tensin 1
gene10653	9.15271	19.5176	2.13244	0.0423813	chr22	2334183	2339218	+	5036	TNFRSF9	-	K05146	101794213	TNFRSF9; TNF receptor superfamily member 9
gene15117	26.2873	55.9818	2.12961	0.00638062	chrU	20836370	20838736	+	2367	LOC101795876	-	K06847	101795876	HFE2; hemojuvelin
gene7096	25.0618	53.3528	2.12885	0.00516158	chr3	11355747	11373511	-	17765	CHGB	GO:0030141;	K19991	101795000	CHGB; chromogranin B
gene15977	103.932	221.237	2.12866	0.00087611	chrU	41776942	41777315	+	374	LOC101794715	GO:0005524;	-	101794715	ATP-binding cassette sub-family F member 1
gene4636	169.744	361.056	2.12706	1.20123e-10	chr29	1724371	1732885	+	8515	LOC101804743	-	K06712	101804743	butyrophilin subfamily 1 member A1-like
gene13538	158.824	337.51	2.12506	1.03302e-10	chr2	153897840	153900851	-	3012	TSTA3	GO:0003824;GO:0016491;GO:0042802;GO:0050577;GO:0050662;GO:0009226;GO:0019673;GO:0019835;GO:0042351;GO:0055114;GO:0070062;	K02377	101791617	TSTA3; tissue specific transplantation antigen P35B
gene14491	1988.92	4226.11	2.12483	1.30409e-20	chr9	14728519	14739758	+	11240	CLDN1	-	K06087	101797741	CLDN1; claudin 1
gene881	1134.39	2409.7	2.12423	3.05369e-14	chr7	37587791	37663143	+	75353	FMNL2	-	-	101799719	FMNL2; formin like 2
gene7671	212.628	451.321	2.12259	3.86379e-10	chr12	12029207	12068256	-	39050	LRP3	-	K20050	101803310	LRP3; LDL receptor related protein 3
gene4701	223.041	473.37	2.12235	1.10877e-12	chr6	15227227	15235944	-	8718	PLAU	GO:0004252;GO:0008233;GO:0008236;GO:0016787;GO:0001666;GO:0006508;GO:0010469;GO:0014909;GO:0014910;GO:0030335;GO:0033628;GO:0042127;GO:0042730;GO:2000097;GO:0005576;GO:0005615;GO:0005925;GO:0009986;GO:0070062;	K01348	101804552	PLAU; plasminogen activator, urokinase
gene15602	622.593	1320.55	2.12105	0.0226363	chrU	23500374	23521395	-	21022	DNMT1	-	K00558	101799147	DNMT1; DNA methyltransferase 1
gene7572	208.732	442.648	2.12065	4.03929e-12	chrZ	17454182	17499864	-	45683	PPAP2A	-	K01080	101799557	PLPP1, PPAP2A; phospholipid phosphatase 1
gene7115	81.5917	173.02	2.12056	3.67957e-07	chr3	11860791	11933885	-	73095	SLC8A1	GO:0005432;GO:0008092;GO:0030506;GO:0006816;GO:0006883;GO:0007154;GO:0030501;GO:0035725;GO:0035994;GO:0055085;GO:0070509;GO:0070588;GO:0097369;GO:0098735;GO:0005654;GO:0005886;GO:0005887;GO:0016020;GO:0016021;	K05849	101799858	SLC8A1; solute carrier family 8 member A1
gene3634	39.9775	84.6473	2.11737	0.000755616	chr3	102244056	102254099	-	10044	LOC101792103	-	-	101792103	uncharacterized LOC101792103
gene9614	23.8265	50.4438	2.11713	0.00172612	chr2	84124230	84196704	+	72475	IKZF1	GO:0003676;GO:0003677;GO:0046872;GO:0030098;GO:0030218;GO:0005634;GO:0005654;GO:0005730;GO:0031618;GO:0043231;GO:0043234;	K09220	101794953	IKZF1; IKAROS family zinc finger 1
gene10436	20.7722	43.9487	2.11575	0.00371971	chrZ	2704285	2705846	+	1562	-	-	-	101799499	-
gene8844	73.8429	156.189	2.11516	5.91455e-07	chr5	28937028	29029549	-	92522	DPF3	-	-	101802489	DPF3; double PHD fingers 3
gene10509	34.1999	72.2471	2.11249	0.000254745	chr3	114888430	114898235	-	9806	DRC1	-	K19754	101789971	DRC1; dynein regulatory complex subunit 1
gene14310	17.3774	36.6458	2.10882	0.00807949	chr5	33876354	33880556	+	4203	ALDH3B1	GO:0016491;GO:0016620;GO:0008152;GO:0055114;	K00129	101796911	ALDH3B1; aldehyde dehydrogenase 3 family member B1
gene10135	84.5762	178.32	2.1084	0.0188729	chrU	25095060	25112301	+	17242	CLPTM1	-	-	101798024	CLPTM1; CLPTM1, transmembrane protein
gene12924	25.3318	53.3158	2.1047	0.00159271	chr3	54298123	54306594	+	8472	TAGAP	GO:0007165;	K20654	101791013	TAGAP; T-cell activation RhoGTPase activating protein
gene6443	100.502	211.45	2.10394	3.91894e-06	chrU	7573002	7591805	+	18804	GMIP	-	K20653	101804201	GMIP; GEM interacting protein
gene9521	72.0652	151.506	2.10234	0.0232751	chrU	35522249	35524120	-	1872	CAPG	GO:0003779;GO:0051016;	K10368	101804032	CAPG; capping actin protein, gelsolin like
gene4889	371.964	781.591	2.10125	0.038429	chr1	52928785	52946211	-	17427	MICALL1	-	K19948	101797771	MICALL1; MICAL like 1
gene14183	2968.48	6236.23	2.10081	0.0484316	chr22	7916364	7938145	+	21782	HSPG2	-	K06255	101796910	HSPG2; heparan sulfate proteoglycan 2
gene13671	344.76	723.919	2.09978	0.00187122	chrU	10573204	10580140	+	6937	MXD1	GO:0000978;GO:0001078;GO:0046983;GO:0000122;GO:0000790;GO:0005654;GO:0005739;GO:0005829;	K09114	101791309	MXD1; MAX dimerization protein 1
gene6771	118.464	248.693	2.0993	0.00100714	chrU	4346365	4351092	-	4728	ZBTB7A	-	K10494	101793211	ZBTB7A; zinc finger and BTB domain containing 7A
gene15398	145.203	304.618	2.09787	5.58289e-06	chr11	21669959	21672846	-	2888	ZNF710	GO:0003676;GO:0046872;GO:0003676;GO:0046872;GO:0003676;GO:0046872;GO:0003676;GO:0046872;	-	101800340	ZNF710; zinc finger protein 710
gene9986	113.617	238.227	2.09676	0.000323931	chr28	3904960	3962417	-	57458	MLLT6	-	-	101795350	MLLT6; MLLT6, PHD finger domain containing
gene4593	25.0048	52.3713	2.09445	0.00174556	chr4	42387340	42419931	+	32592	TRPC3	GO:0005216;GO:0005262;GO:0070679;GO:0006811;GO:0010524;GO:0033198;GO:0051592;GO:0055085;GO:0070588;GO:1903244;GO:0005887;GO:0016020;GO:0016021;	K04966	101792759	TRPC3; transient receptor potential cation channel subfamily C member 3
gene2791	2122.58	4444.42	2.09388	6.88178e-20	chr1	108656012	108716695	+	60684	TTC3	-	K15712	101795951	TTC3; tetratricopeptide repeat domain 3
gene14753	296.428	620.623	2.09367	2.58149e-12	chrU	22090206	22096519	+	6314	MCL1	-	K02539	101803270	MCL1; BCL2 family apoptosis regulator
gene6936	10.3931	21.75	2.09273	0.0417088	chr3	1295338	1302473	+	7136	-	-	-	101800048	-
gene4881	105.494	220.464	2.08982	2.23138e-08	chr1	52844720	52846456	-	1737	MAFF	-	K09037	101797415	MAFF; MAF bZIP transcription factor F
gene12199	36.9993	77.2833	2.08878	0.0217438	chrU	19677196	19678452	-	1257	IRF5	-	K09446	101798093	IRF5; interferon regulatory factor 5
gene14375	30.5505	63.6397	2.0831	0.0322083	chrU	24774760	24786146	-	11387	LOC101797024	-	K08869	101797024	uncharacterized aarF domain-containing protein kinase 5
gene14100	77.7833	161.735	2.0793	0.000180023	chr9	16241154	16243078	+	1925	-	-	-	101805158	-
gene10895	318.021	660.779	2.07779	1.92373e-08	chr1	172949957	173005489	+	55533	WDFY2	-	-	101798632	WDFY2; WD repeat and FYVE domain containing 2
gene11623	13.7461	28.556	2.07739	0.0201585	chr16	13707650	13717947	-	10298	LOC101789864	-	K05037	101789864	sodium-dependent serotonin transporter-like
gene15412	10.6917	22.1975	2.07614	0.0429662	chr29	561674	581808	+	20135	LINGO3	GO:0016020;GO:0016021;	-	101802272	LINGO3; leucine rich repeat and Ig domain containing 3
gene15427	1253.37	2599.57	2.07406	0.0188253	chrU	27733824	27749158	-	15335	LOC101790186	-	K11446	101790186	lysine-specific demethylase 5C-like
gene4058	89.7422	185.925	2.07177	1.55155e-07	chr2	50468677	50505895	-	37219	RNF144B	GO:0004842;GO:0008270;GO:0016874;GO:0046872;GO:0016567;GO:0042787;GO:0005737;GO:0016020;GO:0016021;GO:0031966;	K11975	101793521	RNF144B; ring finger protein 144B
gene15419	1584.13	3281.84	2.07169	1.63996e-07	chrU	15447402	15460801	-	13400	HK2	-	K00844	101804971	HK2; hexokinase 2
gene14386	800.698	1658.16	2.07089	0.0107097	chr1	51707825	51791753	+	83929	MKL1	-	-	101799705	MKL1; megakaryoblastic leukemia (translocation) 1
gene3447	765.353	1584.62	2.07044	5.19881e-15	chr1	106845844	106857488	+	11645	IFNAR2	-	K05131	101804315	IFNAR2; interferon alpha and beta receptor subunit 2
gene10522	36.5992	75.7252	2.06904	0.0429102	chr3	114604047	114607744	-	3698	ZNF395	-	-	101804159	ZNF395; zinc finger protein 395
gene2652	10.067	20.806	2.06675	0.0466529	chr1	76728851	76730466	-	1616	-	-	-	101793328	-
gene14342	342.743	707.75	2.06496	0.0205876	chr5	59781113	59851113	-	70001	SAMD4A	-	-	101789794	SAMD4A; sterile alpha motif domain containing 4A
gene8875	176.866	365.163	2.06464	0.0344663	chr26	114905	142224	-	27320	MEF2D	-	K09262	101799116	MEF2D; myocyte enhancer factor 2D
gene9457	63.1205	130.317	2.06457	0.0201968	chr14	18122025	18136208	-	14184	SPRY4	GO:0007275;GO:0009966;GO:0043407;GO:0070373;GO:0016020;	K17385	101804522	SPRY4; sprouty RTK signaling antagonist 4
gene11377	36.0289	74.3155	2.06266	0.000310201	chr24	408652	418292	+	9641	PTAFR	GO:0001530;GO:0001875;GO:0004871;GO:0004930;GO:0004992;GO:0005543;GO:0001816;GO:0006935;GO:0006954;GO:0007165;GO:0007186;GO:0031663;GO:0032496;GO:0032959;GO:0048015;GO:0005622;GO:0016020;GO:0016021;	K04279	101792728	PTAFR; platelet activating factor receptor
gene13823	58.9481	121.454	2.06035	0.00102486	chr17	301407	310551	+	9145	LOC101799700	-	K06712	101799700	butyrophilin subfamily 1 member A1-like
gene5968	37.2445	76.6452	2.05789	0.0207793	chr24	3444631	3468583	-	23953	ZDHHC18	-	K16675	101799430	ZDHHC18; zinc finger DHHC-type containing 18
gene5450	53.4465	109.986	2.05786	0.00346291	chr1	79740702	79753870	-	13169	PTPN6	GO:0001784;GO:0004721;GO:0004725;GO:0005001;GO:0016787;GO:0016791;GO:0017124;GO:0019901;GO:0042169;GO:0050839;GO:0002244;GO:0002924;GO:0006470;GO:0008283;GO:0008284;GO:0014068;GO:0016311;GO:0018108;GO:0030154;GO:0030220;GO:0033277;GO:0033630;GO:0035335;GO:0035556;GO:0035855;GO:0042130;GO:0042267;GO:0043407;GO:0043409;GO:0045577;GO:0050732;GO:0050853;GO:0050859;GO:0050860;GO:0051279;GO:0070372;GO:…	K05697	101791271	PTPN6; protein tyrosine phosphatase, non-receptor type 6
gene15420	12.8221	26.3829	2.05761	0.0273007	chrU	15480185	15485921	+	5737	ADD2	GO:0005198;GO:0030507;GO:0042803;GO:0046982;GO:0051015;GO:0006461;GO:0030097;GO:0032092;GO:0051016;GO:0051017;GO:0005856;GO:0008290;GO:0014069;GO:0016020;GO:0031410;	K18622	101804598	ADD2; adducin 2
gene12218	550.088	1130.09	2.05437	0.0246342	chrU	14833363	14855264	+	21902	WIZ	-	-	101803721	WIZ; widely interspaced zinc finger motifs
gene7324	15.8899	32.64	2.05414	0.0131682	chr11	1651126	1656207	-	5082	FAM227B	-	-	101795402	FAM227B; family with sequence similarity 227 member B
gene12802	20.4695	42.0213	2.05287	0.00592131	chr4	11458989	11469810	-	10822	LOC101795098	-	-	101795098	malignant fibrous histiocytoma-amplified sequence 1-like
gene5612	528.724	1084.36	2.0509	0.00458544	chr15	2796487	2811059	+	14573	FLII	-	-	101791920	FLII; FLII, actin remodeling protein
gene11184	48.9209	100.297	2.0502	0.0359263	chr20	5940003	6007860	+	67858	LRRC75A	-	-	101793544	LRRC75A; leucine rich repeat containing 75A
gene6431	912.226	1868.35	2.04812	1.20591e-12	chr2	144881196	144883949	+	2754	MYC	-	K04377	101803370	MYC, c-myc; v-myc avian myelocytomatosis viral oncogene homolog
gene1821	55.2438	113.139	2.048	0.00108416	chrU	29425008	29426890	-	1883	LOC101795378	-	-	101795378	uncharacterized LOC101795378
gene6132	14.9306	30.5723	2.04763	0.017644	chr20	3125797	3134083	-	8287	NCF1	GO:0016175;GO:0017124;GO:0035091;GO:0043325;GO:0006612;GO:0042554;GO:0055114;GO:0005737;GO:0005829;GO:0019898;GO:0043020;	K08011	101802365	NCF1; neutrophil cytosolic factor 1
gene875	2478.84	5075.27	2.04743	1.38715e-10	chr7	37263564	37274135	+	10572	TNFAIP6	GO:0005540;GO:0007155;GO:0050728;	K19018	101798168	TNFAIP6; TNF alpha induced protein 6
gene10395	811.765	1661.27	2.0465	0.0259358	chr13	6303282	6320604	-	17323	LOC101789918	GO:0003779;GO:0005509;GO:0008307;GO:0015631;GO:0017166;GO:0042169;GO:0051393;GO:0002011;GO:0006509;GO:0006607;GO:0007016;GO:0010470;GO:0010717;GO:0014044;GO:0019048;GO:0021682;GO:0022011;GO:0030336;GO:0034453;GO:0043409;GO:0051898;GO:0060441;GO:0060445;GO:0071679;GO:0071711;GO:1904261;GO:0005604;GO:0005615;GO:0005654;GO:0005737;GO:0005886;GO:0005911;GO:0005925;GO:0009279;GO:0016010;GO:0016011;GO:…	K06265	101789918	dystroglycan-like
gene12149	10.4006	21.254	2.04353	0.0479842	chrZ	10804339	10807371	+	3033	RXFP3	GO:0004930;GO:0007186;GO:0016020;GO:0016021;	K08397	101802695	RXFP3; relaxin/insulin like family peptide receptor 3
gene1725	5221.06	10666.2	2.04292	9.59017e-20	chr5	15367360	15427144	-	59785	CD44	-	K06256	101797405	CD44; CD44 molecule (Indian blood group)
gene1835	22.2478	45.4176	2.04144	0.00438678	chr10	3376338	3380558	-	4221	-	-	-	101799281	-
gene14457	253.803	517.582	2.0393	2.96268e-09	chr2	129557759	129576367	+	18609	RIPK2	GO:0004672;GO:0005102;GO:0005524;GO:0030274;GO:0042802;GO:0042803;GO:0050700;GO:0001961;GO:0002250;GO:0002827;GO:0006468;GO:0007249;GO:0010800;GO:0031398;GO:0031663;GO:0032722;GO:0032729;GO:0032743;GO:0032755;GO:0032760;GO:0032874;GO:0033091;GO:0033138;GO:0034134;GO:0034142;GO:0042098;GO:0042981;GO:0043065;GO:0043123;GO:0043330;GO:0045087;GO:0045627;GO:0046330;GO:0046641;GO:0050731;GO:0050830;GO:…	K08846	101801807	RIPK2; receptor interacting serine/threonine kinase 2
gene14621	56.7844	115.694	2.03742	0.0118956	chr29	3596113	3600479	-	4367	GDF1	GO:0008083;GO:0005576;	K05495	101803147	GDF1; growth differentiation factor 1
gene6166	2587.96	5272.29	2.03724	0.0111076	chr12	19480965	19574803	-	93839	ANKRD11	GO:0001701;GO:0001894;GO:0035264;GO:0042475;GO:0048705;GO:0060323;GO:0060325;GO:0060348;GO:0005634;GO:0005654;GO:0005829;GO:0005886;	K21436	101797162	ANKRD11; ankyrin repeat domain 11
gene6136	1534.34	3124.96	2.03669	4.28562e-18	chr1	88966552	88989170	-	22619	CD47	-	K06266	101804747	CD47; CD47 molecule
gene11713	19.2388	39.1492	2.03491	0.00763677	chr12	7240805	7285773	-	44969	ESRP2	-	K14947	101795796	ESRP2; epithelial splicing regulatory protein 2
gene5085	18.6855	37.972	2.03217	0.0291859	chr18	3682689	3803556	-	120868	LOC101794540	GO:0016020;GO:0016021;GO:0016020;GO:0016021;GO:0016020;GO:0016021;GO:0016020;GO:0016021;	-	101794540	astrotactin-2-like
gene4291	87.0756	176.88	2.03134	0.00908301	chr18	5835709	5852691	-	16983	SH2D3C	-	-	101790792	SH2D3C; SH2 domain containing 3C
gene5298	25.6383	52.0678	2.03086	0.00236621	chr4	27044464	27135351	+	90888	MARCH1	-	K10656	101804018	MARCH1; membrane associated ring-CH-type finger 1
gene12908	120.289	244.198	2.03009	0.00312402	chr8	9087351	9090277	+	2927	LOC101803523	-	K16549	101803523	myomegalin-like
gene6392	864.281	1754.35	2.02984	0.00764808	chr3	10421813	10427702	+	5890	SERTAD2	-	-	101791457	SERTAD2; SERTA domain containing 2
gene9558	685.77	1391.28	2.02879	8.27549e-16	chr5	55953545	55957722	+	4178	BTBD6	-	K10478	101795919	BTBD6; BTB domain containing 6
gene11417	41.8713	84.8663	2.02684	0.00418892	chr24	4525283	4625309	+	100027	GRIK3	GO:0001640;GO:0004872;GO:0004970;GO:0005216;GO:0005234;GO:0015277;GO:0006810;GO:0006811;GO:0007196;GO:0007215;GO:0007216;GO:0034220;GO:0035235;GO:0035725;GO:0042391;GO:0060079;GO:0071805;GO:0005886;GO:0005887;GO:0016020;GO:0016021;GO:0030054;GO:0045202;GO:0045211;	K05203	101791370	GRIK3; glutamate ionotropic receptor kainate type subunit 3
gene11524	263.566	533.988	2.02602	0.00492988	chr2	737358	752632	-	15275	TBRG4	-	-	101799993	TBRG4; transforming growth factor beta regulator 4
gene4457	2074.27	4202.34	2.02594	2.1131e-18	chr8	14249898	14254746	+	4849	PTGS2	GO:0004601;GO:0004666;GO:0019899;GO:0020037;GO:0042803;GO:0001516;GO:0006954;GO:0006979;GO:0007566;GO:0008217;GO:0019371;GO:0031622;GO:0042127;GO:0046697;GO:0050873;GO:0055114;GO:0071456;GO:0071498;GO:0090336;GO:0098869;GO:0005737;GO:0005783;GO:0043005;	K11987	101790135	PTGS2; prostaglandin-endoperoxide synthase 2
gene15736	170.449	345.141	2.02489	8.75269e-05	chrU	32567973	32571751	+	3779	LOC101796205	-	K11308	101796205	histone acetyltransferase KAT8
gene15975	60.4926	122.2	2.02008	0.0339754	chrU	41717087	41717654	+	568	LOC101794343	-	K09273	101794343	nucleolar transcription factor 1
gene15260	394.212	796.16	2.01962	0.00024214	chrU	2047910	2051661	-	3752	LOC101798959	-	K07605	101798959	keratin, type II cytoskeletal 5
gene12913	24.3984	49.2714	2.01945	0.00375231	chr8	9114054	9115765	+	1712	LOC101800896	-	-	101800896	protein FAM78B
gene12558	44.8951	90.6602	2.01938	0.0172393	chr22	6517771	6612844	-	95074	PAX7	-	K09381	101797547	PAX7; paired box 7
gene4389	635.485	1283.2	2.01924	3.1818e-15	chr1	172213864	172219393	+	5530	TRIM13	GO:0004842;GO:0004871;GO:0008270;GO:0046872;GO:0007165;GO:0010332;GO:0010942;GO:0016239;GO:0030433;GO:0032897;GO:0043123;GO:0043161;GO:0045087;GO:0051092;GO:0051865;GO:1902187;GO:0005622;GO:0005737;GO:0005789;GO:0097038;	K12003	101802794	TRIM13; tripartite motif containing 13
gene6208	269.543	544.098	2.01859	8.86178e-06	chr18	5322142	5354222	+	32081	FAM102A	-	-	101790282	FAM102A; family with sequence similarity 102 member A
gene14441	36.3534	73.3462	2.01759	0.000547821	chr18	9772855	9782391	-	9537	LHX6	-	K09375	101796332	LHX6; LIM homeobox 6
gene9593	30.5396	61.6133	2.01748	0.00148512	chr18	8717365	8717773	+	409	-	-	-	101793486	-
gene5780	348.793	703.579	2.01718	7.16179e-13	chr11	10831111	10857466	-	26356	LOC101794933	-	K07369	101794933	mucosa-associated lymphoid tissue lymphoma translocation protein 1-like
gene5987	34.7298	70.0531	2.01709	0.000537218	chr7	25008116	25010408	+	2293	INHBB	-	K04667	101800492	INHBB; inhibin beta B subunit
gene720	480.023	967.546	2.01562	0.0160624	chr20	6944346	6973145	-	28800	MYO18A	-	K10362	101795434	MYO18A; myosin XVIIIA
gene4005	444.132	893.261	2.01125	7.27158e-14	chr4	33957167	33982436	-	25270	SMAD1	GO:0000978;GO:0000979;GO:0001077;GO:0003677;GO:0003700;GO:0019901;GO:0042802;GO:0042803;GO:0046982;GO:0070410;GO:0070411;GO:0070878;GO:0000165;GO:0001657;GO:0001710;GO:0002051;GO:0006351;GO:0006355;GO:0006357;GO:0006366;GO:0006468;GO:0006954;GO:0007179;GO:0007183;GO:0007276;GO:0008285;GO:0010628;GO:0030509;GO:0030901;GO:0030902;GO:0042592;GO:0045669;GO:0045944;GO:0051216;GO:0060038;GO:0060348;GO:…	K04676	101795825	SMAD1; SMAD family member 1
gene9945	283.433	569.305	2.0086	0.029174	chr25	4356782	4360917	+	4136	SC5D	GO:0005506;GO:0016491;GO:0006633;GO:0055114;GO:0016020;GO:0016021;	K00227	101803446	SC5D; sterol-C5-desaturase
gene567	138.936	278.945	2.00772	9.82394e-09	chr1	5833589	5859484	+	25896	PROSER2	-	-	101797816	PROSER2; proline and serine rich 2
gene2449	3224.06	6472.84	2.00766	5.18578e-12	chr3	79252073	79253095	-	1023	PNRC1	-	K18774	101797994	PNRC1; proline rich nuclear receptor coactivator 1
gene1051	37.5092	75.2032	2.00493	0.0148797	chr6	22343650	22355345	-	11696	-	-	-	101797144	-
gene6545	71.5879	143.506	2.00461	0.0254312	chr17	28226	64631	-	36406	LOC101792635	-	K12017	101792635	TRIM41; E3 ubiquitin-protein ligase TRIM41
gene1605	1775.35	3558.07	2.00415	5.34864e-13	chr11	18330287	18369999	+	39713	ALDH1A3	-	K00129	101793139	ALDH1A3; aldehyde dehydrogenase 1 family member A3

## Sheet: 12 hpi Down-DEGs (147)
ID	12D	12S	foldchange	pvalue	chromosome	start	end	strand	Length	name	GO	KEGG	NCBI_GI	Description
gene11056	3.37452	0	0	0.0486138	chr3	81211090	81212668	-	1579	-	-	-	101804042	-
gene12364	7.0264	0	0	0.00117214	chr16	7273147	7274787	-	1641	LOC101791482	-	K10418	101791482	dynein light chain LC6, flagellar outer arm-like
gene2342	203.476	2.91068	0.0143048	0.00571776	chr1	41905256	41905949	+	694	-	-	-	101795321	-
gene4585	6.37951	0.344538	0.054007	0.0266858	chr11	19545233	19549270	+	4038	-	-	-	101789951	-
gene15871	6.09303	0.344777	0.0565856	0.0217527	chrU	30031557	30038218	+	6662	LOC101790311	-	-	101790311	BTB/POZ domain-containing protein KCTD19-like
gene9481	4.58496	0.344538	0.0751452	0.0447416	chr1	56910629	56947224	+	36596	PAH	GO:0004497;GO:0004505;GO:0005506;GO:0016597;GO:0016714;GO:0046872;GO:0006559;GO:0008152;GO:0009072;GO:0055114;GO:0070062;	K00500	101793775	PAH; phenylalanine hydroxylase
gene8678	7.32069	0.740453	0.101145	0.0101851	chrZ	2553219	2555210	-	1992	-	-	-	101790740	-
gene11695	6.42291	0.740214	0.115246	0.0213965	chr12	9139661	9145617	-	5957	KCTD19	-	-	101789421	KCTD19; potassium channel tetramerization domain containing 19
gene5390	105.089	13.0713	0.124382	1.08379e-20	chr1	10693893	10731161	-	37269	CD36	GO:0005041;GO:0008035;GO:0008289;GO:0030169;GO:0070892;GO:0071813;GO:0000122;GO:0001954;GO:0002221;GO:0006910;GO:0006955;GO:0007166;GO:0007204;GO:0007263;GO:0010629;GO:0010744;GO:0010886;GO:0019915;GO:0019934;GO:0030194;GO:0030299;GO:0030301;GO:0031623;GO:0032735;GO:0032755;GO:0032760;GO:0033993;GO:0034197;GO:0034381;GO:0034383;GO:0035634;GO:0042953;GO:0042992;GO:0043123;GO:0043277;GO:0043410;GO:…	K06259	101796495	CD36; CD36 molecule
gene16208	8.23713	1.03385	0.125511	0.0107474	chrU	40970665	40971485	+	821	LOC101791141	-	K04291	101791141	lysophosphatidic acid receptor 2-like
gene1323	51.9568	7.88882	0.151834	2.49088e-10	chr2	67766538	67792440	-	25903	LY86	GO:0031666;	-	101800607	LY86; lymphocyte antigen 86
gene8252	11.0322	1.72341	0.156216	0.0141483	chr9	21707110	21708596	+	1487	-	-	-	101793950	-
gene3070	252.461	41.791	0.165534	0.0350235	chr18	7026619	7028215	+	1597	-	-	-	101796931	-
gene11590	7.65332	1.37863	0.180135	0.0310185	chr18	9235681	9237560	+	1880	B3GALT4	-	K03766	101797442	B3GALT4; beta-1,3-galactosyltransferase 4
gene4335	7.92823	1.42977	0.180339	0.0249342	chr1	124901508	124940210	+	38703	-	-	-	101803960	-
gene9480	9.77934	2.06819	0.211485	0.0204612	chr1	56953203	56983674	+	30472	LOC101794316	GO:0004497;GO:0005506;GO:0016714;GO:0046872;GO:0009072;GO:0055114;	K00501	101794316	tyrosine 3-monooxygenase
gene7703	30.714	6.76468	0.220247	0.0162881	chr12	10471093	10502234	+	31142	CDH5	GO:0005102;GO:0005509;GO:0008013;GO:0019903;GO:0044325;GO:0001955;GO:0007043;GO:0007155;GO:0007156;GO:0007179;GO:0008285;GO:0016337;GO:1903142;GO:2000114;GO:0005886;GO:0005911;GO:0005912;GO:0005923;GO:0009897;GO:0009986;GO:0016020;GO:0016021;GO:0030054;GO:0071944;	K06533	101793216	CDH5, Cadherin-5; cadherin 5
gene9237	40.0285	8.97381	0.224186	1.75514e-06	chr6	17618821	17627989	+	9169	LOC101795151	GO:0001601;GO:0001602;GO:0004871;GO:0004930;GO:0004983;GO:0007165;GO:0007186;GO:0007218;GO:0016020;GO:0016021;	K04206	101795151	neuropeptide Y receptor type 4
gene10064	14.3945	3.30611	0.229678	0.00956343	chr15	1710153	1721116	+	10964	MEIOB	GO:0003682;GO:0003697;GO:0008310;GO:0000712;GO:0000724;GO:0007129;GO:0007140;GO:0007141;GO:0007144;GO:0009566;GO:0090305;GO:0005737;	-	101797124	MEIOB; meiosis specific with OB domains
gene1915	16.5193	3.94477	0.238798	0.00302148	chr15	2204723	2212439	+	7717	SSTR5	GO:0004871;GO:0004930;GO:0004994;GO:0007165;GO:0007186;GO:0032467;GO:0038170;GO:0042593;GO:0050796;GO:0005886;GO:0016020;GO:0016021;	K04221	101802084	SSTR5; somatostatin receptor 5
gene5807	77.8315	18.6247	0.239295	0.0254559	chrU	24964174	24970644	+	6471	-	-	-	101789470	-
gene1839	23.8206	5.71812	0.24005	0.000357683	chr10	3524114	3531584	-	7471	FAM46D	-	-	101799906	FAM46D; family with sequence similarity 46 member D
gene2416	9.45134	2.41272	0.255278	0.0385135	chr19	5939570	5945577	-	6008	MILR1	-	-	101802228	MILR1; mast cell immunoglobulin like receptor 1
gene13171	276.903	71.4188	0.25792	1.13058e-23	chr2	123427280	123449860	+	22581	PI15	GO:0005576;GO:0070062;	-	101797261	PI15; peptidase inhibitor 15
gene9479	28.398	7.39038	0.260243	0.000214906	chr1	57112046	57163815	+	51770	IGF1	GO:0005158;GO:0005159;GO:0005178;GO:0005179;GO:0008083;GO:0000187;GO:0001775;GO:0008283;GO:0008284;GO:0009408;GO:0010468;GO:0010560;GO:0010613;GO:0014065;GO:0014068;GO:0014834;GO:0014896;GO:0014904;GO:0014911;GO:0030166;GO:0030335;GO:0032148;GO:0033160;GO:0034392;GO:0035630;GO:0040014;GO:0042104;GO:0042523;GO:0043066;GO:0043388;GO:0043410;GO:0043491;GO:0043568;GO:0045445;GO:0045669;GO:0045725;GO:…	K05459	101793597	IGF1, IGF-1, IGF-I; insulin like growth factor 1
gene7035	582.063	151.725	0.260668	1.71626e-34	chr1	29290467	29293437	-	2971	LOC101796234	GO:0004871;GO:0004888;GO:0004930;GO:0004930;GO:0005000;GO:0017046;GO:0007165;GO:0007186;GO:0007249;GO:0019722;GO:0032609;GO:0034097;GO:0048016;GO:0005622;GO:0005887;GO:0016020;GO:0016021;	K04228	101796234	arg8-vasotocin receptor-like
gene4263	41.5468	10.8886	0.26208	9.35219e-06	chr3	105671212	105699469	+	28258	KCNS3	GO:0005216;GO:0005244;GO:0005249;GO:0005267;GO:0006810;GO:0006811;GO:0006813;GO:0034765;GO:0051260;GO:0055085;GO:0071805;GO:0005794;GO:0005829;GO:0005886;GO:0008076;GO:0016020;GO:0016021;	K04933	101799545	KCNS3; potassium voltage-gated channel modifier subfamily S member 3
gene378	12.7984	3.35701	0.2623	0.0113397	chr2	102561622	102571439	+	9818	ADCYAP1	-	K05262	101800734	ADCYAP1, PACAP; adenylate cyclase activating polypeptide 1
gene7826	20.1056	5.32292	0.264748	0.00193523	chr3	42529157	42622351	+	93195	WDR27	-	-	101803312	WDR27; WD repeat domain 27
gene11567	13.7218	3.65041	0.266031	0.0100684	chr11	18692275	18698154	+	5880	RASL12	-	K07854	101793229	RASL12; RAS like family 12
gene4110	11.3189	3.06337	0.270641	0.0182932	chr1	148663709	149226849	-	563141	GPC6	-	K08112	101793458	GPC6, Glypican-6; glypican 6
gene2614	14.3517	3.89315	0.271267	0.0106708	chr20	10278070	10282096	-	4027	-	-	-	101792616	-
gene11714	62.2413	17.0545	0.274006	1.42033e-07	chr12	7320381	7323303	-	2923	LOC101796117	GO:0004930;GO:0007186;GO:0016020;GO:0016021;	K04296	101796117	leukotriene B4 receptor 1-like
gene834	14.3673	4.04656	0.28165	0.0104009	chr3	55178109	55196767	+	18659	NMBR	GO:0004871;GO:0004930;GO:0004946;GO:0008528;GO:0007165;GO:0007186;GO:0031989;GO:0005829;GO:0005886;GO:0016020;GO:0016021;	K04168	101803477	NMBR; neuromedin B receptor
gene10281	32.4169	9.21679	0.28432	0.000165926	chr9	25484697	25497746	-	13050	AADAC	GO:0016787;GO:0052689;GO:0008152;GO:0016021;	K13616	101803709	AADAC; arylacetamide deacetylase
gene783	15.0042	4.28954	0.285889	0.0148739	chr1	32000688	32017730	+	17043	-	-	-	101790503	-
gene4429	20.7697	5.9611	0.287009	0.00292621	chr3	38988158	38999405	+	11248	KCNG3	GO:0005216;GO:0005244;GO:0005249;GO:0005267;GO:0006810;GO:0006811;GO:0006813;GO:0034765;GO:0055085;GO:0071805;GO:0008076;GO:0016020;GO:0016021;	K04902	101800555	KCNG3; potassium voltage-gated channel modifier subfamily G member 3
gene5227	9.16081	2.66746	0.291181	0.0442634	chr3	70061746	70062375	+	630	-	-	-	101800428	-
gene2129	23.5041	6.8552	0.291659	0.00136178	chr1	130652382	130657442	+	5061	LOC101792496	-	-	101792496	arylsulfatase D
gene1160	94.939	27.8566	0.293416	1.04591e-09	chr1	185797507	185809437	+	11931	ANGPTL5	-	-	101793067	ANGPTL5; angiopoietin like 5
gene3249	17.1203	5.0288	0.293733	0.00699744	chr7	16670538	16671607	-	1070	HOXD12	GO:0003677;GO:0043565;GO:0001501;GO:0006355;GO:0007389;GO:0042733;GO:0005634;GO:0005667;	K09297	101801829	HOXD12; homeobox D12
gene9709	27.1773	8.02976	0.295459	0.000846288	chr9	97397	99613	-	2217	-	-	-	101805280	-
gene3742	21.6325	6.70131	0.30978	0.00360499	chrU	5219144	5220521	+	1378	TPPP3	GO:0015631;GO:0001578;GO:0046785;GO:0070062;	-	101804255	TPPP3; tubulin polymerization promoting protein family member 3
gene2649	10.9941	3.44682	0.313514	0.0481423	chr1	76297043	76341477	+	44435	-	-	-	101793142	-
gene15502	28.4255	8.92315	0.313914	0.000864859	chr27	3168203	3173573	+	5371	TREM2	GO:0016020;GO:0016021;	K14378	101793441	TREM2; triggering receptor expressed on myeloid cells 2
gene340	27.4654	8.81967	0.32112	0.00137583	chr14	692862	710459	+	17598	ADRA1B	GO:0004871;GO:0004930;GO:0004935;GO:0004937;GO:0046982;GO:0006937;GO:0007165;GO:0007186;GO:0019229;GO:0043410;GO:0055117;GO:0071875;GO:0005634;GO:0005886;GO:0016020;GO:0016021;GO:0031965;	K04136	101800019	ADRA1B; adrenoceptor alpha 1B
gene9710	79.7486	25.9509	0.325409	7.7857e-08	chr9	101317	120692	-	19376	AGTR1	GO:0004871;GO:0004930;GO:0004945;GO:0007165;GO:0007186;GO:0019229;GO:0005622;GO:0016020;GO:0016021;	K04166	101804939	AGTR1; angiotensin II receptor type 1
gene1758	14.0425	4.73588	0.337253	0.0249209	chr13	4022917	4025806	-	2890	-	-	-	101794182	-
gene2137	312.437	108.601	0.347594	1.81308e-17	chr7	33228130	33270873	-	42744	NXPH2	-	K16657	101796013	NXPH2; neurexophilin 2
gene3274	35.7316	12.5736	0.351889	0.000549425	chrU	22200168	22212289	+	12122	LOC101793198	-	K11488	101793198	polycomb group RING finger protein 3-like
gene2028	67.7755	23.9716	0.353691	2.79276e-06	chr27	5519568	5558003	-	38436	SYT6	GO:0001786;GO:0005544;GO:0019905;GO:0030276;GO:0042802;GO:0042803;GO:0048306;GO:0007340;GO:0060478;GO:0016020;GO:0016021;GO:0097038;	K19906	101795635	SYT6; synaptotagmin 6
gene2740	744.216	263.275	0.353762	6.73298e-16	chr4	47473936	47477843	-	3908	SPP1	-	K06250	101792362	SPP1; secreted phosphoprotein 1
gene1139	67.5084	23.9193	0.354315	3.16663e-06	chr21	11489758	11495937	+	6180	-	-	-	101798355	-
gene10361	20.1814	7.19902	0.356715	0.0101062	chr2	62016238	62039486	-	23249	SFRP4	-	K02185	101799069	SFRP4; secreted frizzled related protein 4
gene7070	88.9472	31.797	0.357482	2.5515e-07	chr13	1159927	1619700	-	459774	CACNA2D3	-	K04860	101790806	CACNA2D3; calcium voltage-gated channel auxiliary subunit alpha2delta 3
gene541	30.2216	10.9515	0.362372	0.00158846	chr3	62146789	62151656	+	4868	-	-	-	101804491	-
gene784	569.198	207.539	0.364617	9.28085e-17	chr1	31966526	31988807	-	22282	SLC38A4	GO:0016020;GO:0016021;	K14991	101790634	SLC38A4; solute carrier family 38 member 4
gene7556	28.0963	10.2509	0.364848	0.00325744	chr4	3757326	3791276	-	33951	ENPEP	GO:0004177;GO:0008233;GO:0008237;GO:0008270;GO:0070006;GO:0001525;GO:0002003;GO:0003081;GO:0006508;GO:0008283;GO:0016477;GO:0032835;GO:0005765;GO:0005903;GO:0009897;GO:0016020;GO:0016021;GO:0016324;GO:0031410;GO:0045177;GO:0070062;	K11141	101795212	ENPEP; glutamyl aminopeptidase
gene11981	46.9583	17.1695	0.365632	0.000102837	chr28	3325722	3331011	-	5290	SOST	GO:0008134;GO:0009612;GO:0030279;GO:0030514;GO:0031333;GO:0045893;GO:0071374;GO:0090090;GO:2000054;GO:0005615;GO:0031012;	K16834	101804474	SOST; sclerostin
gene8193	20.4301	7.49314	0.366769	0.0117481	chrZ	19008694	19290071	-	281378	LOC101792715	-	-	101792715	cAMP-specific 3',5'-cyclic phosphodiesterase 4D
gene2314	52.4998	19.4794	0.371038	6.49414e-05	chr2	117143249	117163028	+	19780	-	-	-	101791391	-
gene9844	12.858	4.78726	0.372318	0.0456962	chr1	105511441	105523980	-	12540	-	-	-	101791178	-
gene2993	240.511	91.0627	0.378621	4.92193e-13	chr1	28233676	28266973	-	33298	LRRN3	GO:0051965;GO:0016020;GO:0016021;	-	101795820	LRRN3; leucine rich repeat neuronal 3
gene5814	412.921	157.461	0.381334	1.9358e-17	chr3	45139544	45154147	+	14604	DACT2	GO:0005080;GO:0008013;GO:0008134;GO:0051018;GO:0070097;GO:0002244;GO:0003382;GO:0007162;GO:0043588;GO:0072061;GO:1900108;GO:0005739;	-	101791215	DACT2; dishevelled binding antagonist of beta catenin 2
gene5816	39.6743	15.139	0.381582	0.000628231	chr3	45348545	45384725	-	36181	KIF25	GO:0000166;GO:0003774;GO:0003777;GO:0005524;GO:0008017;GO:0007018;GO:0010507;GO:0000166;GO:0003774;GO:0003777;GO:0005524;GO:0008017;GO:0007018;	K18627	101791040	KIF25; kinesin family member 25
gene5275	1246.86	480.661	0.385498	2.21289e-21	chr4	29885486	29918947	-	33462	GUCY1A3	GO:0000166;GO:0004383;GO:0016829;GO:0016849;GO:0020037;GO:0006182;GO:0008217;GO:0009190;GO:0030828;GO:0035556;GO:0052565;GO:0060087;GO:0008074;	K12318	101799600	GUCY1A3; guanylate cyclase 1 soluble subunit alpha
gene10870	47.1871	18.2031	0.385764	0.0110246	chr1	43225976	43231616	-	5641	MGP	GO:0005509;GO:0005576;GO:0031012;GO:0070062;	K19481	101804899	MGP; matrix Gla protein
gene9757	26.8617	10.4545	0.389196	0.0054591	chr2	137296394	137297498	-	1105	TMEM74	GO:0006914;GO:0016236;GO:0016020;GO:0016021;	-	101800640	TMEM74; transmembrane protein 74
gene3726	79.9961	31.1826	0.389801	2.55194e-06	chrU	5014764	5021026	-	6263	LCAT	GO:0004607;GO:0008374;GO:0034186;GO:0006629;GO:0006644;GO:0006656;GO:0008203;GO:0030301;GO:0034372;GO:0034375;GO:0034435;GO:0042158;GO:0042632;GO:0043691;GO:0046470;GO:0090107;GO:0005615;GO:0034364;GO:0070062;	K00650	101801832	LCAT; lecithin-cholesterol acyltransferase
gene7074	214.001	83.7576	0.391389	1.66282e-11	chr13	1755656	1946748	-	191093	CACNA1D	-	K04851	101803307	CACNA1D; calcium voltage-gated channel subunit alpha1 D
gene5974	787	310.168	0.394114	2.20647e-21	chr1	152966275	152973405	+	7131	SLITRK6	GO:0001964;GO:0002088;GO:0002093;GO:0007409;GO:0007416;GO:0007601;GO:0008344;GO:0021562;GO:0031223;GO:0035264;GO:0042472;GO:0043010;GO:0048812;GO:0051965;GO:0060005;GO:0060007;GO:0060384;GO:0090102;GO:0005886;GO:0005887;GO:0009986;GO:0016020;GO:0016021;GO:0071944;	-	101801320	SLITRK6; SLIT and NTRK like family member 6
gene966	18.9561	7.49458	0.395366	0.0280165	chr2	109282638	109285579	-	2942	LOC101804245	GO:0007275;GO:0030154;	-	101804245	chromosome unknown open reading frame, human C8orf22
gene2392	143.997	57.6498	0.400355	8.88788e-09	chr19	6840371	6896116	-	55746	ANKFN1	-	-	101791392	ANKFN1; ankyrin repeat and fibronectin type III domain containing 1
gene14708	15.8839	6.40743	0.40339	0.0426791	chr5	57110682	57120187	-	9506	-	-	-	101792402	-
gene1759	22.905	9.26769	0.404614	0.0143657	chr13	4027293	4053653	-	26361	KIAA1257	-	-	101796732	KIAA1257 ortholog
gene10493	59.1198	23.9973	0.40591	0.00120577	chr2	141871234	141923174	+	51941	DEPTOR	-	K20402	101800454	DEPTOR; DEP domain containing MTOR interacting protein
gene6482	1315.75	537.849	0.408777	2.77874e-19	chr12	14188846	14266218	-	77373	ADAMTS18	GO:0004222;GO:0008233;GO:0008237;GO:0008270;GO:0046872;GO:0001654;GO:0006508;GO:0090331;GO:0005578;GO:0031012;	K08632	101800115	ADAMTS18; ADAM metallopeptidase with thrombospondin type 1 motif 18
gene8720	17.9831	7.35172	0.408814	0.026783	chr5	47228050	47315467	+	87418	SLC24A4	-	K13752	101789854	SLC24A4; solute carrier family 24 member 4
gene2593	1120.25	458.973	0.409705	3.82805e-22	chrZ	12889541	12900606	-	11066	DAB2	-	K12475	101802842	DAB2; DAB2, clathrin adaptor protein
gene2250	32.1135	13.2622	0.412977	0.00430676	chr13	21080391	21085772	-	5382	OXTR	GO:0004871;GO:0004930;GO:0004990;GO:0005000;GO:0007165;GO:0007186;GO:0045777;GO:0005886;GO:0016020;GO:0016021;	K04229	101795636	OXTR, MTR; oxytocin receptor
gene13465	18.3108	7.59518	0.414793	0.0302743	chr28	3793713	3803249	+	9537	FBXO47	-	K10321	101793312	FBXO47; F-box protein 47
gene5594	323.871	134.363	0.414866	2.9572e-13	chr4	59766076	59768524	+	2449	FGFBP1	-	-	101799784	FGFBP1; fibroblast growth factor binding protein 1
gene10249	91.9183	38.6145	0.420096	4.47235e-06	chr3	26694069	26808518	-	114450	LOC101794811	GO:0003824;GO:0016020;GO:0016021;GO:0003824;GO:0016020;GO:0016021;	K16861	101794811	PLD5; inactive phospholipase D5
gene2525	230.028	97.0845	0.422056	1.08435e-10	chrZ	14208377	14214683	-	6307	SEPP1	-	-	101801433	SELENOP, SEPP1; selenoprotein P
gene8557	524.21	221.501	0.422543	4.3015e-16	chr2	122277957	122317826	-	39870	TRPA1	GO:0005216;GO:0005262;GO:0015267;GO:0015278;GO:0097604;GO:0006811;GO:0006816;GO:0007166;GO:0009409;GO:0010033;GO:0014070;GO:0019233;GO:0042493;GO:0042542;GO:0048265;GO:0050955;GO:0050966;GO:0050968;GO:0051209;GO:0051289;GO:0055085;GO:0070588;GO:0005887;GO:0016020;GO:0016021;GO:0032421;	K04984	101793347	TRPA1; transient receptor potential cation channel subfamily A member 1
gene279	208.359	88.2293	0.423448	3.83464e-10	chr3	93026126	93071162	+	45037	ANGPT2	GO:0030971;GO:0001525;GO:0010812;GO:0016525;GO:0043537;GO:0048014;GO:0048514;GO:0050928;GO:0005615;	K05466	101798416	ANGPT2; angiopoietin 2
gene4133	2058.54	882.868	0.428881	4.59429e-23	chr1	146088160	146142343	+	54184	TMTC4	GO:0016020;GO:0016021;	-	101798125	TMTC4; transmembrane and tetratricopeptide repeat containing 4
gene7375	24.4569	10.5063	0.429586	0.015103	chr4	9422415	9980609	-	558195	LOC101796433	-	-	101796433	glutamate receptor ionotropic, delta-2-like
gene3340	47.0133	20.2818	0.431405	0.000684464	chr27	3576425	3590748	-	14324	-	-	-	101793757	-
gene5242	33.2913	14.3964	0.432436	0.00517771	chr3	69366856	69383902	+	17047	SLC22A16	GO:0005275;GO:0015101;GO:0015226;GO:0022857;GO:0007338;GO:0015695;GO:0015837;GO:0015879;GO:0030317;GO:0046717;GO:0055085;GO:1902603;GO:0016020;GO:0016021;	K08212	101791039	SLC22A16; solute carrier family 22 member 16
gene11972	19.5137	8.47538	0.43433	0.0369131	chr2	81848109	81857517	+	9409	SBK2	GO:0000166;GO:0004672;GO:0004674;GO:0005524;GO:0006468;	K08858	101803585	SBK2; SH3 domain binding kinase family member 2
gene5815	353.147	154.866	0.438531	1.62738e-12	chr3	45309624	45342034	+	32411	FRMD1	-	K16821	101790727	FRMD1; FERM domain containing 1
gene3320	1203.34	527.825	0.438633	1.38632e-19	chr1	12475692	12494142	+	18451	LRRC17	-	-	101804804	LRRC17; leucine rich repeat containing 17
gene3717	142.916	62.755	0.439104	2.32616e-07	chr5	8487180	8690553	-	203374	ANO3	GO:0017128;GO:0046983;GO:0061588;GO:0061590;GO:0061591;GO:0016020;GO:0016021;	K19498	101800679	ANO3; anoctamin 3
gene6668	31.7698	14.0418	0.441985	0.0094628	chr15	10028737	10038928	+	10192	LOC101792898	GO:0003824;GO:0008152;	K01896	101792898	acyl-coenzyme A synthetase ACSM4, mitochondrial-like
gene162	747.865	330.965	0.442547	8.17366e-17	chr2	9981679	10038582	-	56904	VIPR2	GO:0004871;GO:0004888;GO:0004930;GO:0004999;GO:0007165;GO:0007166;GO:0007186;GO:0005886;GO:0016020;GO:0016021;	K04590	101801041	VIPR2; vasoactive intestinal peptide receptor 2
gene2447	63.7894	28.301	0.443663	0.000236046	chr3	95447641	95531704	-	84064	MYOM2	GO:0006936;GO:0005739;GO:0031430;	-	101795892	MYOM2; myomesin 2
gene9116	49.4445	21.943	0.443791	0.00100802	chr5	7619255	7627499	+	8245	-	-	-	101794383	-
gene11826	136.639	60.9638	0.446166	5.86292e-07	chr2	136912824	136963450	-	50627	RSPO2	-	-	101796453	RSPO2; R-spondin 2
gene1158	22.9309	10.2511	0.447044	0.028249	chr1	186137476	186171763	+	34288	PGR	-	K08556	101797573	PGR; progesterone receptor
gene4192	31.4951	14.1443	0.449094	0.0104974	chr2	58321484	58587877	-	266394	POU6F2	GO:0003677;GO:0003700;GO:0006351;GO:0006355;GO:0006366;GO:0007275;GO:0005634;	K09368	101796675	POU6F2; POU class 6 homeobox 2
gene8500	1113.61	506.035	0.454411	5.83818e-18	chr6	31522819	31598283	-	75465	FGFR2	GO:0000166;GO:0004672;GO:0004713;GO:0004714;GO:0005007;GO:0005524;GO:0016301;GO:0016740;GO:0017134;GO:0042803;GO:0006468;GO:0008284;GO:0008543;GO:0010518;GO:0016310;GO:0018108;GO:0043410;GO:0046777;GO:0048701;GO:0005634;GO:0005654;GO:0005737;GO:0005887;GO:0005938;GO:0009986;GO:0016020;GO:0016021;GO:0031012;GO:0043231;	K05093	101791540	FGFR2; fibroblast growth factor receptor 2
gene8556	29.3189	13.3654	0.455862	0.0124823	chr2	122433989	122609739	+	175751	KCNB2	-	K04886	101791657	KCNB2; potassium voltage-gated channel subfamily B member 2
gene7951	37.8421	17.2573	0.456035	0.00488412	chr1	85036024	85077684	+	41661	CFAP44	-	-	101797429	CFAP44, WDR52; cilia and flagella associated protein 44
gene10187	80.2946	36.6868	0.456903	7.49338e-05	chr3	33254731	33311961	+	57231	GLP1R	-	K04581	101792725	GLP1R; glucagon like peptide 1 receptor
gene1098	149.59	68.5878	0.458505	4.08436e-07	chr21	8757245	8764170	-	6926	-	-	-	101803675	-
gene5660	568.256	260.712	0.458794	2.68339e-08	chr1	65798105	65804260	-	6156	RERGL	GO:0000166;GO:0005525;GO:0007165;GO:0007264;GO:0005622;GO:0016020;	K17198	101802098	RERGL; RERG like
gene2973	52.2165	24.1006	0.46155	0.00226311	chrZ	57381618	57448213	+	66596	PRDM6	GO:0003676;GO:0046872;	K20795	101791393	PRDM6; PR/SET domain 6
gene3341	140.157	64.9448	0.463373	9.0692e-07	chr27	3606161	3611400	+	5240	WNT2B	-	K00182	101800865	WNT2B; Wnt family member 2B
gene9354	1451.65	673.881	0.464217	3.26805e-18	chr5	27424600	27460153	+	35554	GALNT16	GO:0016740;GO:0016757;GO:0030246;GO:0006486;GO:0000139;GO:0005794;GO:0016020;GO:0016021;GO:0070062;	K00710	101797306	GALNT16; polypeptide N-acetylgalactosaminyltransferase 16
gene869	34.4729	16.0197	0.464702	0.00919897	chr7	36977388	36981875	+	4488	LYPD6B	-	-	101796662	LYPD6B; LY6/PLAUR domain containing 6B
gene6587	79.116	36.8383	0.465624	0.000108526	chr1	49791551	49811867	-	20317	ALX1	GO:0000977;GO:0001228;GO:0003677;GO:0003700;GO:0043565;GO:0046982;GO:0000122;GO:0001755;GO:0001843;GO:0006355;GO:0006366;GO:0007275;GO:0009952;GO:0010718;GO:0014031;GO:0030326;GO:0045893;GO:0045944;GO:0048704;GO:0060021;GO:0005634;GO:0005654;GO:0005667;GO:0005794;GO:0016604;	K09334	101790472	ALX1; ALX homeobox 1
gene13172	446.596	208.281	0.466374	9.61833e-08	chr2	123523995	123562505	+	38511	CRISPLD1	GO:0060325;GO:0005576;GO:0070062;	-	101797447	CRISPLD1; cysteine rich secretory protein LCCL domain containing 1
gene4350	145.365	67.9592	0.467508	7.78526e-07	chr1	123791120	123820632	+	29513	FIGF	GO:0005172;GO:0008083;GO:0042056;GO:0042803;GO:0043185;GO:0008283;GO:0008284;GO:0048010;GO:0050918;GO:0050930;GO:0060754;GO:0071542;GO:0005576;GO:0005615;GO:0016020;	K05449	101791715	VEGFD, FIGF; vascular endothelial growth factor D
gene9	363.296	169.989	0.467907	4.7159e-11	chr22	3360064	3388569	-	28506	FAM132A	GO:0005179;GO:0010906;GO:0035774;GO:0045721;GO:0046324;GO:0046326;GO:0046628;GO:0050728;GO:0051897;GO:0005576;GO:0005615;	K21410	101792348	FAM132A; family with sequence similarity 132 member A
gene712	28.6551	13.4163	0.468199	0.0156816	chr8	12470419	12478467	-	8049	HEBP2	-	-	101802278	HEBP2; heme binding protein 2
gene3610	179.18	84.055	0.469108	1.55044e-07	chr3	58535684	58565228	+	29545	SLC2A12	GO:0005215;GO:0022857;GO:0022891;GO:0006810;GO:0015758;GO:0055085;GO:0016020;GO:0016021;	K08149	101801967	SLC2A12; solute carrier family 2 member 12
gene1578	545.82	256.264	0.469502	4.72521e-13	chr22	744674	783644	-	38971	MMEL1	GO:0004222;GO:0008237;GO:0006508;GO:0016020;GO:0016021;	K08635	101798722	MMEL1; membrane metalloendopeptidase like 1
gene7039	341.854	160.851	0.470524	9.48425e-11	chr1	29982835	30086209	+	103375	PDZRN4	-	K15682	101797117	PDZRN4; PDZ domain containing ring finger 4
gene12557	25.6108	12.1258	0.473464	0.0272303	chr11	11855567	11865297	-	9731	LOC101795095	GO:0005198;GO:0005882;	K07611	101795095	lamin-L(III)
gene6483	529.461	250.71	0.473519	1.02497e-12	chr12	14284277	14377884	+	93608	LOC101800309	-	K17879	101800309	hypoxanthine-guanine phosphoribosyltransferase
gene5341	28.9796	13.7488	0.474431	0.021104	chr2	44841970	44846516	-	4547	LOC101800757	-	K04180	101800757	C-C chemokine receptor type 5-like
gene865	627.332	300.601	0.479175	3.06434e-06	chr1	67826708	67839537	+	12830	PTHLH	-	-	101793811	PTHLH; parathyroid hormone like hormone
gene9255	80.8933	38.8162	0.479844	0.000143939	chr1	3814814	3837408	-	22595	ITIH5	-	-	101800057	ITIH5; inter-alpha-trypsin inhibitor heavy chain family member 5
gene6463	50.3291	24.163	0.480099	0.00226327	chr3	52659713	52699812	-	40100	NOX3	GO:0016175;GO:0016491;GO:0001659;GO:0009590;GO:0009629;GO:0042554;GO:0048840;GO:0055114;GO:0005737;GO:0016020;GO:0016021;GO:0043020;GO:0070062;	K21422	101792440	NOX3; NADPH oxidase 3
gene3198	304.509	146.437	0.480894	1.23946e-09	chr6	21883299	21915590	+	32292	ENTPD1	GO:0016787;GO:0016020;GO:0016021;GO:0070062;	K01510	101801191	ENTPD1; ectonucleoside triphosphate diphosphohydrolase 1
gene12503	139.555	67.2195	0.481672	2.6286e-06	chr7	21849266	21968851	-	119586	SLC4A10	GO:0005215;GO:0005452;GO:0008509;GO:0015301;GO:0006810;GO:0006811;GO:0006820;GO:0006885;GO:0009416;GO:0009791;GO:0015698;GO:0021860;GO:0030641;GO:0035264;GO:0035641;GO:0048854;GO:0098656;GO:1902600;GO:0005886;GO:0016020;GO:0016021;GO:0016323;GO:0043025;GO:0097440;GO:0097441;GO:0097442;	K13861	101798698	SLC4A10; solute carrier family 4 member 10
gene12556	288.869	139.173	0.481786	1.67787e-09	chr11	11853763	12004537	+	150775	LOC101797378	-	-	101797378	ADAMTS-like protein 3
gene3564	999.326	481.935	0.48226	2.01695e-15	chr2	59151829	59375216	+	223388	ITGA9	GO:0007155;GO:0007229;GO:0030593;GO:0008305;GO:0009925;GO:0016020;GO:0016021;	K06585	101791579	ITGA9; integrin subunit alpha 9
gene6856	25.3499	12.2276	0.482352	0.0301528	chrZ	31188150	31190903	-	2754	CER1	GO:0016015;GO:0036122;GO:0042803;GO:0001657;GO:0003419;GO:0007369;GO:0007399;GO:0008285;GO:0009948;GO:0009952;GO:0023019;GO:0030282;GO:0030514;GO:0032926;GO:0035582;GO:0042074;GO:0048263;GO:2000381;GO:0005576;GO:0005615;	K01645	101798861	CER1, Cerberus; cerberus 1, DAN family BMP antagonist
gene1925	324.599	156.883	0.483313	3.77414e-09	chrZ	24237015	24239937	+	2923	F2RL2	GO:0004930;GO:0015057;GO:0007186;GO:0007596;GO:0070493;GO:0016020;GO:0016021;GO:0016324;	K04235	101804494	F2RL2; coagulation factor II thrombin receptor like 2
gene551	603.636	292.95	0.485308	8.02305e-13	chr4	36448496	36579185	+	130690	-	-	-	101793320	-
gene14456	195.828	95.2389	0.486339	2.42565e-06	chr2	129583110	129602994	+	19885	LOC101800982	GO:0015171;GO:0003333;GO:0016020;GO:0016021;	K13872	101800982	Y+L amino acid transporter 2
gene3639	239.138	116.556	0.487399	3.00607e-08	chr3	102459087	102481985	+	22899	LOC101795259	-	-	101795259	protein GREB1-like
gene9810	42.4343	20.7039	0.487905	0.00643133	chr1	75437815	75443570	+	5756	-	-	-	101798875	-
gene13368	28.0888	13.7094	0.488075	0.0237463	chr4	48865303	48982895	+	117593	CORIN	-	K09614	101803071	CORIN; corin, serine peptidase
gene1646	2885.4	1408.52	0.488152	6.69634e-18	chr2	104856231	104957446	-	101216	LAMA1	GO:0005102;GO:0007155;GO:0030155;GO:0030334;GO:0045995;GO:0005604;GO:0005606;GO:0005608;GO:0005615;GO:0031012;	K05637	101791570	LAMA1; laminin subunit alpha 1
gene12609	59.8756	29.2816	0.48904	0.00144951	chr2	133684945	133750204	-	65260	RGS22	-	-	101791299	RGS22; regulator of G-protein signaling 22
gene5046	49.7796	24.4069	0.490299	0.00328994	chr4	65653800	65674981	-	21182	MSANTD1	-	-	101799295	MSANTD1; Myb/SANT DNA binding domain containing 1
gene2938	118.135	58.1333	0.492094	2.12099e-05	chrZ	28622778	28638014	+	15237	LOC101797220	-	-	101797220	uncharacterized LOC101797220
gene5475	44.2773	21.853	0.493548	0.00485929	chr7	14305497	14359244	-	53748	PPP1R1C	-	K17549	101799668	PPP1R1C; protein phosphatase 1 regulatory inhibitor subunit 1C
gene6305	54.3815	26.9229	0.495074	0.00249384	chr2	42086554	42299447	-	212894	GADL1	-	K18966	101798008	GADL1; glutamate decarboxylase like 1
gene9074	522.172	258.913	0.495839	1.76371e-11	chr6	28943460	29171928	-	228469	GFRA1	GO:0004872;GO:0004872;GO:0007399;GO:0016020;GO:0016021;GO:0070062;	K19895	101801788	GFRA1; GDNF family receptor alpha 1
gene7544	395.131	196.004	0.496048	9.092e-08	chr4	4520562	4534756	+	14195	ETNPPL	-	K14286	101793344	ETNPPL; ethanolamine-phosphate phospho-lyase
gene14147	77.1965	38.3103	0.496271	0.00043567	chr1	71478107	71485395	+	7289	-	-	-	101802394	-
gene3409	47.6378	23.7284	0.4981	0.00383911	chr13	5120132	5136902	-	16771	SLC6A1	-	K05034	101795056	SLC6A1; solute carrier family 6 member 1
gene6359	350.759	174.759	0.49823	4.58333e-07	chr16	1799697	1969530	+	169834	ADGRD1	GO:0004888;GO:0004930;GO:0007166;GO:0007186;GO:0010579;GO:0005886;GO:0016020;GO:0016021;	K08465	101794938	ADGRD1, GPR133; adhesion G protein-coupled receptor D1

## Sheet: 24 hpi Up-DEGs (1791)
ID	24D	24S	foldchange	pvalue	chromosome	start	end	strand	Length	name	GO	KEGG	NCBI_GI	Description
gene514	0	4.01913	Inf	0.0205517	chr3	59174830	59180557	+	5728	TAAR2	GO:0001594;GO:0004871;GO:0004930;GO:0007165;GO:0007186;GO:0016020;GO:0016021;	K05051	101789625	TAAR2; trace amine associated receptor 2
gene1402	0	5.00448	Inf	0.00216602	chr3	6230047	6243839	-	13793	-	-	-	101790637	-
gene2091	0	7.76453	Inf	0.000145973	chr2	97693834	97722521	+	28688	CD226	-	K06567	101801111	CD226; CD226 molecule
gene2489	0	3.57893	Inf	0.0134241	chr1	78255861	78264490	+	8630	LOC101795050	-	-	101795050	NANOG; homeobox protein NANOG
gene2527	0	2.68284	Inf	0.0445847	chr1	190137892	190152361	-	14470	-	-	-	101801963	-
gene5386	0	5.46701	Inf	0.00118328	chr1	10285958	10315385	+	29428	-	-	-	101796026	-
gene5867	0	20.8881	Inf	1.63601e-12	chr2	46098931	46144167	+	45237	SLC9A3	GO:0015297;GO:0015299;GO:0015385;GO:0030165;GO:0006810;GO:0006811;GO:0006812;GO:0006814;GO:0006885;GO:0055085;GO:0098719;GO:1902600;GO:0005886;GO:0016020;GO:0016021;GO:0016324;GO:0031526;GO:0031982;GO:0070062;	K12040	101792043	SLC9A3; solute carrier family 9 member A3
gene5884	0	25.7207	Inf	2.40874e-15	chr3	64805550	64812250	-	6701	-	-	-	101794793	-
gene6761	0	3.18155	Inf	0.0241357	chr4	25605552	25629835	-	24284	ANXA10	GO:0005509;GO:0005544;GO:0005739;	K17097	101789845	ANXA10; annexin A10
gene7100	0	3.63381	Inf	0.0132243	chr3	11505536	11507377	-	1842	TMEM178A	-	-	101796686	TMEM178A; transmembrane protein 178A
gene7256	0	50.3216	Inf	3.00978e-29	chr9	10666076	10666929	-	854	SOX14	GO:0000981;GO:0003677;GO:0003682;GO:0046982;GO:0006355;GO:0006357;GO:0007601;GO:0009649;GO:2001222;GO:0005634;GO:0044798;	K09267	101795210	SOX14; SRY-box 14
gene7270	0	3.59944	Inf	0.0133486	chrZ	44609848	44630503	-	20656	LOC101798994	GO:0003824;GO:0004467;GO:0031957;GO:0001676;GO:0008152;GO:0015908;GO:0005783;GO:0016020;GO:0016021;	K08749	101798994	long-chain fatty acid transport protein 6
gene9103	0	3.18155	Inf	0.0241357	chr1	98411517	98429678	-	18162	-	-	-	101792320	-
gene10513	0	91.7022	Inf	5.51243e-47	chr3	114854572	114856392	-	1821	POMC	-	K05228	101790746	POMC; proopiomelanocortin
gene13021	0	8.67087	Inf	1.73852e-05	chr9	24028171	24040616	-	12446	IL12A	-	K05406	101805034	IL12A; interleukin 12A
gene13733	0	13.5825	Inf	2.40086e-08	chr8	4607470	4661820	-	54351	-	-	-	101791681	-
gene14291	0	95.1195	Inf	3.01871e-54	chrU	22526005	22529699	-	3695	LOC101793244	-	-	101793244	uncharacterized LOC101793244
gene15127	0	3.6115	Inf	0.0133047	chr1	121106384	121110414	+	4031	LOC101799083	GO:0070062;	-	101799083	TFF2; trefoil factor 2
gene15229	0	27.0727	Inf	4.04125e-16	chrU	28937962	28945679	-	7718	LOC101792601	GO:0003677;GO:0003700;GO:0008270;GO:0043565;GO:0046872;GO:0006351;GO:0006355;GO:0043401;GO:0005634;	K08533	101792601	nuclear receptor ROR-beta
gene15332	0	53.5339	Inf	4.8582e-31	chr14	17783886	17786931	+	3046	-	-	-	101799526	-
gene16220	0	3.63562	Inf	0.0132178	chrU	40066155	40066969	-	815	LOC101793560	-	K00070	101793560	3 beta-hydroxysteroid dehydrogenase/Delta 5-->4-isomerase
gene11882	6.33812	12714.5	2006.04	0	chr1	121525381	121555282	-	29902	LOC101793492	GO:0000166;GO:0003924;GO:0005525;	K14754	101793492	MX; interferon-induced GTP-binding protein Mx-like
gene6702	52.807	96517.2	1827.74	0	chr3	100096633	100104647	+	8015	RSAD2	-	K15045	101791352	RSAD2, viperin; radical S-adenosyl methionine domain containing 2
gene16329	26.7981	40602.9	1515.14	0	chrU	35291306	35292786	-	1481	LOC101797569	-	-	101797569	interferon-induced protein with tetratricopeptide repeats 5
gene4808	16.5827	17925.7	1080.99	3.62246e-271	chr20	474611	476249	+	1639	LOC101800938	-	K12964	101800938	C-C motif chemokine 4-like
gene3130	3.9109	3703.92	947.075	0	chrZ	33958635	33964166	-	5532	LOC101798847	GO:0005125;GO:0005126;GO:0006952;GO:0051607;GO:0005576;GO:0005615;	K05414	101798847	interferon alpha-2
gene12632	34.5741	32082.1	927.923	0	chr13	8907644	8908730	+	1087	LOC101800895	-	K14608	101800895	OAS; polyubiquitin-like
gene13106	3.16049	2605.73	824.471	0	chr2	93512721	93516299	+	3579	LOC101794704	GO:0016021;	-	101794704	interferon alpha-inducible protein 27-like protein 2B
gene3218	1.22051	889.882	729.109	0	chr4	42801303	42803973	-	2671	PLAC8	-	-	101791974	PLAC8; placenta specific 8
gene6267	0.246648	168.88	684.7	3.42185e-92	chr19	4973309	4982496	-	9188	CD7	-	K06457	101801512	CD7; CD7 molecule
gene259	0.48223	307.949	638.594	1.99649e-161	chr3	91950578	91991932	-	41355	HCRTR2	-	K04239	101794034	HCRTR2; hypocretin receptor 2
gene16263	0.246648	155.541	630.62	5.18191e-85	chrU	38310625	38311702	-	1078	-	-	-	101800921	-
gene6701	19.1975	11243	585.65	0	chr3	100084934	100090556	-	5623	CMPK2	-	K13809	101790338	CMPK2; cytidine/uridine monophosphate kinase 2
gene6759	9.70159	5506.26	567.562	0	chr4	25548051	25592221	+	44171	DDX60	-	K20103	101790417	DDX60; DExD/H-box helicase 60
gene10720	2.1789	1173.56	538.602	0	chrZ	8216837	8217416	+	580	LOC101796052	-	-	101796052	interferon-like
gene6832	10.2154	5447.26	533.243	1e-307	chr8	3310507	3318822	-	8316	VCAM1	GO:0007155;GO:0016337;GO:0016020;GO:0016021;GO:0007155;GO:0016337;GO:0016020;GO:0016021;	K06527	101791924	VCAM1; vascular cell adhesion molecule 1
gene107	7.35624	3657.83	497.242	0	chr1	169668514	169717546	-	49033	EPSTI1	-	-	101802974	EPSTI1; epithelial stromal interaction 1
gene9965	0.721145	332.435	460.982	7.7375e-172	chr2	3326578	3356500	+	29923	LOC101789968	GO:0004871;GO:0004888;GO:0004930;GO:0004999;GO:0007165;GO:0007166;GO:0007186;GO:0005886;GO:0016020;GO:0016021;	-	101789968	vasoactive intestinal polypeptide receptor 1-like
gene15625	7.03273	2900.84	412.477	3.16327e-292	chrU	24698438	24699296	-	859	-	-	-	101805239	-
gene341	1.95105	789.334	404.569	1.32342e-285	chr14	521492	529078	-	7587	IL12B	GO:0004896;GO:0005125;GO:0005126;GO:0008083;GO:0042164;GO:0042802;GO:0042803;GO:0045519;GO:0046982;GO:0001916;GO:0002230;GO:0002827;GO:0002860;GO:0002862;GO:0007050;GO:0007166;GO:0010033;GO:0010224;GO:0010535;GO:0016477;GO:0019221;GO:0030101;GO:0032693;GO:0032700;GO:0032725;GO:0032729;GO:0032733;GO:0032735;GO:0032740;GO:0032760;GO:0032816;GO:0032819;GO:0032946;GO:0034393;GO:0042093;GO:0042102;GO:…	K05425	101800211	IL12B; interleukin 12B
gene13303	19.6968	7579.02	384.784	0	chr21	14443907	14445248	+	1342	-	-	-	101804772	-
gene4633	0.721145	270.424	374.993	5.48511e-141	chr29	1709158	1713252	-	4095	LOC101804439	-	K06712	101804439	butyrophilin subfamily 1 member A1
gene9783	0.489963	176.903	361.054	9.10141e-95	chrZ	9138527	9140588	-	2062	CCL19	GO:0008009;GO:0031735;GO:0042379;GO:0048020;GO:0001768;GO:0002407;GO:0002408;GO:0006955;GO:0034695;GO:0042346;GO:0043123;GO:0043552;GO:0045860;GO:0046330;GO:0051209;GO:0051897;GO:0070374;GO:0071731;GO:0090023;GO:0098586;GO:2000107;GO:2000147;GO:0005576;GO:0005623;	K05512	101790039	CCL19; C-C motif chemokine ligand 19
gene5885	0.493296	166.857	338.25	2.69465e-68	chr3	64822138	64861310	-	39173	-	-	-	101794934	-
gene13302	186.648	62411.6	334.381	0	chr21	14445268	14462290	+	17023	HELZ2	GO:0003723;GO:0030374;GO:0045944;GO:0016020;	-	101801034	HELZ2; helicase with zinc finger 2
gene7384	16.5401	5251.18	317.481	0	chr4	11313276	11328208	-	14933	LOC101796809	-	K10614	101796809	probable E3 ubiquitin-protein ligase HERC3
gene7976	10.8912	3147.12	288.96	0	chrZ	63865803	63903661	-	37859	LOC101804639	-	-	101804639	atrial natriuretic peptide receptor 1-like
gene4671	2.20043	617.894	280.806	2.96047e-292	chrZ	73196884	73201273	-	4390	-	-	-	101795959	-
gene9905	3.8739	1010.51	260.85	1.8937e-255	chr5	53105624	53119021	-	13398	LOC101792387	-	-	101792387	exocyst complex component 3-like protein
gene15770	0.730544	173.997	238.175	1.82011e-75	chrU	41841171	41841561	+	391	LOC101803024	GO:0046983;GO:0006355;GO:0048666;	K08033	101803024	neurogenic differentiation factor 1
gene1553	8.49989	2020.01	237.652	0	chr21	14739515	14742680	-	3166	LOC101796142	-	K09445	101796142	interferon regulatory factor 4-like
gene16142	3.63059	820.102	225.887	0	chrU	41693490	41694138	-	649	LOC101794647	GO:0005975;	K01176	101794647	pancreatic alpha-amylase-like
gene9910	0.958393	212.48	221.704	6.65584e-64	chr6	32202849	32212294	+	9446	HMX2	-	K09349	101794880	HMX2; H6 family homeobox 2
gene1477	101.781	22440.3	220.476	0	chr2	24242294	24251664	-	9371	LOC101793511	-	-	101793511	SAMD9; sterile alpha motif domain-containing protein 9
gene2721	23.3003	5078.28	217.949	0	chr4	46068905	46071667	+	2763	LOC101803817	-	K10030	101803817	interleukin-8-like
gene4045	0.727211	158.003	217.273	2.88261e-83	chr3	18818393	18821334	+	2942	LOC101789646	GO:0005160;GO:0008083;GO:0016049;GO:0005576;	K04668	101789646	left-right determination factor 2-like
gene7633	71.1579	14750.5	207.292	2e-303	chr12	12610993	12655354	+	44362	NLRC5	-	-	101796943	NLRC5; NLR family CARD domain containing 5
gene9904	2.89065	596.508	206.358	6.76273e-279	chr5	53122137	53126521	-	4385	-	-	-	101792779	-
gene5948	4.3766	836.733	191.183	0	chr1	178826178	178866484	+	40307	FLT3	GO:0000166;GO:0004672;GO:0004713;GO:0004714;GO:0005524;GO:0016301;GO:0016740;GO:0006468;GO:0007169;GO:0016310;GO:0018108;GO:0030097;GO:0030154;GO:0005783;GO:0016020;GO:0016021;	K05092	101794861	FLT3; fms related tyrosine kinase 3
gene10512	1.695	323.898	191.09	3.37728e-109	chr3	114870491	114873525	+	3035	LOC101790359	-	-	101790359	angiopoietin-related protein 7-like
gene7382	18.0152	3420.53	189.869	0	chr4	11306543	11314187	-	7645	-	-	-	101795276	-
gene771	51.9488	9653.25	185.822	0	chr1	63960441	63975087	+	14647	USP18	-	K11846	101803806	USP18; ubiquitin specific peptidase 18
gene809	1.695	312.255	184.221	2.39203e-98	chr14	7890144	7894192	-	4049	TMEM173	GO:0008134;GO:0019901;GO:0031625;GO:0035438;GO:0042802;GO:0042803;GO:0061507;GO:0002218;GO:0002230;GO:0032092;GO:0032481;GO:0032608;GO:0033160;GO:0035458;GO:0042993;GO:0045087;GO:0045944;GO:0051607;GO:0071360;GO:0071407;GO:0005654;GO:0005741;GO:0005777;GO:0005783;GO:0005789;GO:0005794;GO:0005829;GO:0048471;	K12654	101799156	TMEM173; transmembrane protein 173
gene10653	4.13602	711.55	172.037	4.82371e-104	chr22	2334183	2339218	+	5036	TNFRSF9	-	K05146	101794213	TNFRSF9; TNF receptor superfamily member 9
gene8934	2.92491	498.853	170.553	4.80102e-236	chr7	8690165	8691551	+	1387	LOC101795406	GO:0005125;GO:0007259;GO:0050778;GO:0051607;GO:0005622;	K05447	101795406	interferon lambda-3-like
gene3563	2.1789	291.065	133.583	1.2603e-142	chr2	59446670	59473828	-	27159	NEUROD6	GO:0000978;GO:0001077;GO:0046983;GO:0006355;GO:0006366;GO:0007399;GO:0021542;GO:0045944;	K09080	101802659	NEUROD6; neuronal differentiation 6
gene15149	1.21277	156.361	128.928	1.8324e-78	chr2	40813432	40816216	-	2785	EOMES	GO:0003677;GO:0003700;GO:0006351;GO:0006355;GO:0005634;	K10173	101804302	EOMES; eomesodermin
gene3173	2.94538	378.57	128.53	6.39814e-181	chr1	135850970	135879055	-	28086	RFX8	-	-	101799474	RFX8; RFX family member 8, lacking RFX DNA binding domain
gene1841	0.48223	61.5191	127.572	9.59067e-33	chr10	3585036	3604865	-	19830	TBX22	-	K10186	101802530	TBX22; T-box 22
gene2944	1.19564	151.149	126.417	4.64968e-77	chrZ	28394909	28405673	+	10765	PDCD1LG2	-	K06708	101798906	PDCD1LG2; programmed cell death 1 ligand 2
gene15541	8.28977	1037.4	125.143	0	chrU	39677597	39678645	+	1049	LOC101800729	-	-	101800729	interferon-induced guanylate-binding protein 1-like
gene108	0.719478	88.8729	123.524	1.82616e-32	chr1	169564957	169663220	-	98264	LOC101801682	-	-	101801682	snaclec agkisacutacin subunit B-like
gene13623	18.6937	2250.6	120.393	0	chr1	80367169	80383131	-	15963	LOC101794331	-	K05413	101794331	T-lymphocyte activation antigen CD86-like
gene7711	0.728878	86.0374	118.041	7.40738e-45	chrZ	41664334	41754817	+	90484	LRRC2	-	-	101800572	LRRC2; leucine rich repeat containing 2
gene2490	1.46109	168.53	115.345	1.96018e-64	chr1	78223326	78244593	-	21268	APOBEC1	-	K16932	101792029	APOBEC1; apolipoprotein B mRNA editing enzyme catalytic subunit 1
gene5978	1.44062	166.03	115.249	3.90222e-77	chr7	23107930	23111483	+	3554	-	-	-	101801707	-
gene6831	2.6578	276.999	104.221	3.03828e-19	chr8	3288634	3305239	-	16606	-	-	-	101790667	-
gene6543	3.39001	340.589	100.469	4.0477e-94	chr17	67802	74323	+	6522	LOC101805457	-	K12015	101805457	E3 ubiquitin-protein ligase TRIM39-like
gene3122	0.491629	46.5937	94.774	1.46346e-24	chrZ	35975727	35988727	+	13001	RORB	GO:0003677;GO:0003707;GO:0004879;GO:0006351;GO:0006355;GO:0030522;GO:0043401;GO:0005634;GO:0003677;GO:0003707;GO:0004879;GO:0006351;GO:0006355;GO:0030522;GO:0043401;GO:0005634;GO:0003677;GO:0003707;GO:0004879;GO:0006351;GO:0006355;GO:0030522;GO:0043401;GO:0005634;GO:0003677;GO:0003707;GO:0004879;GO:0006351;GO:0006355;GO:0030522;GO:0043401;GO:0005634;GO:0003677;GO:0003707;GO:0004879;GO:0006351;GO:…	K08533	101800103	RORB; RAR related orphan receptor B
gene2179	1.69834	158.53	93.3444	2.06363e-55	chr10	13220996	13227468	+	6473	LOC101794721	GO:0016829;	K17724	101794721	cis-aconitate decarboxylase-like
gene11544	4.61385	421.165	91.2828	1.04333e-72	chr9	3283651	3285875	-	2225	CCL20	GO:0005125;GO:0008009;GO:0031731;GO:0006935;GO:0006955;GO:0035584;GO:0060326;GO:0072678;GO:0072679;GO:2000406;GO:0005576;GO:0005615;GO:0005622;	K14625	101803013	CCL20; C-C motif chemokine ligand 20
gene979	5.61697	510.674	90.9162	2.53389e-134	chr1	131443142	131467838	+	24697	LOC101792942	-	-	101792942	interleukin-5 receptor subunit alpha
gene4	0.719478	64.1048	89.099	1.70499e-21	chr22	3246096	3255922	+	9827	LOC101791564	-	-	101791564	uncharacterized LOC101791564
gene512	4.8693	427.522	87.7996	5.9368e-155	chr3	59144773	59154548	+	9776	LOC101798651	-	K08069	101798651	pantetheinase-like
gene3385	12.5607	1100.4	87.6068	2.55846e-183	chr27	4870687	4878828	+	8142	DENND2D	-	K20161	101799913	DENND2D; DENN domain containing 2D
gene6116	169.121	14644.1	86.5895	0	chr3	56385568	56395361	-	9794	CCDC28A	-	-	101800238	CCDC28A; coiled-coil domain containing 28A
gene14478	75.1087	6472.47	86.1747	0	chr1	57304674	57324528	-	19855	DRAM1	GO:0010506;GO:0005737;GO:0005764;GO:0016020;GO:0016021;	-	101793314	DRAM1; DNA damage regulated autophagy modulator 1
gene14469	20.6398	1768.91	85.7039	0	chrU	23647855	23649209	-	1355	LOC101804859	-	-	101804859	intercellular adhesion molecule 1-like
gene9638	6.9692	558.642	80.1587	1.30287e-98	chr5	16861037	16870516	+	9480	-	-	-	101790682	-
gene10936	112.044	8975.56	80.1074	0	chr9	17487814	17503533	+	15720	LAMP3	-	K06562	101793169	LAMP3; lysosomal associated membrane protein 3
gene5231	10.6849	820.8	76.8191	2.39913e-194	chr3	69779081	69866132	-	87052	LOC101801906	-	-	101801906	uncharacterized LOC101801906
gene2653	48.0612	3685.41	76.6817	0	chr1	76737234	76748239	-	11006	LOC101801566	GO:0016740;GO:0102336;GO:0102337;GO:0102338;GO:0006629;GO:0006631;GO:0006633;GO:0016020;GO:0016021;	K10249	101801566	elongation of very long chain fatty acids protein 4-like
gene13635	1.44062	109.392	75.9337	1.94588e-42	chr5	34320868	34322657	+	1790	LOC101801669	-	-	101801669	proto-oncogene Mas-like
gene7016	1.44062	108.619	75.3975	8.81775e-26	chrZ	47992961	48002054	+	9094	CHRNB3	GO:0005216;GO:0005230;GO:0022848;GO:0006810;GO:0006811;GO:0034220;GO:0060078;GO:0060079;GO:0005886;GO:0016020;GO:0016021;GO:0030054;GO:0045202;GO:0045211;	K04814	101792899	CHRNB3; cholinergic receptor nicotinic beta 3 subunit
gene12935	0.728878	54.7948	75.177	5.80283e-28	chr2	94209654	94221252	-	11599	GALR1	GO:0004871;GO:0004930;GO:0004966;GO:0017046;GO:0007165;GO:0007186;GO:0007194;GO:0007204;GO:0007218;GO:0045944;GO:0051464;GO:0005623;GO:0016020;GO:0016021;	K04230	101793617	GALR1; galanin receptor 1
gene7568	0.728878	54.7846	75.1629	5.81757e-28	chrZ	17326740	17358572	-	31833	CDC20B	-	-	101800314	CDC20B; cell division cycle 20B
gene3	2.6534	197.647	74.4881	4.44256e-94	chr22	3223780	3246039	+	22260	TTLL10	-	-	101790628	TTLL10; tubulin tyrosine ligase like 10
gene8892	0.48223	35.7007	74.0326	1.30126e-18	chr2	153699849	153700638	-	790	LOC101801582	-	K07595	101801582	MAFA; transcription factor MafA
gene8566	14.0245	1013.01	72.2314	7.77321e-194	chr2	47178858	47184170	-	5313	SALL3	GO:0003676;GO:0046872;GO:0021891;GO:0035136;GO:0035137;GO:0045879;	K19871	101794616	SALL3; spalt like transcription factor 3
gene10412	369.744	26548.2	71.8015	0	chr21	5974910	5991399	+	16490	SDC4	GO:0070053;GO:0001843;GO:0007165;GO:0010762;GO:0042060;GO:0042130;GO:0060122;GO:1903543;GO:1903553;GO:0009986;GO:0016020;GO:0016021;GO:0070062;	K16338	101794144	SDC4; syndecan 4
gene2412	72.0993	5071.29	70.3376	0	chr19	6088209	6096077	+	7869	LOC101800860	-	-	101800860	SAMD9L; sterile alpha motif domain-containing protein 9-like
gene9693	3.61786	252.648	69.8335	2.51919e-117	chr2	79100672	79113151	-	12480	IRF4	GO:0000975;GO:0000978;GO:0001077;GO:0003677;GO:0003700;GO:0016279;GO:0043565;GO:0006351;GO:0006355;GO:0006366;GO:0006479;GO:0018022;GO:0034122;GO:0042832;GO:0043011;GO:0043388;GO:0043966;GO:0043967;GO:0045082;GO:0045086;GO:0045368;GO:0045404;GO:0045893;GO:0045944;GO:0072540;GO:0000788;GO:0005634;GO:0005654;GO:0016020;	K09445	101800773	IRF4; interferon regulatory factor 4
gene5630	31.8666	2168.98	68.0645	0	chr5	18516018	18518358	+	2341	IRF7	-	K09447	101795904	IRF7; interferon regulatory factor 7
gene15360	4.59172	311.926	67.9324	9.67604e-73	chrU	20698633	20699918	-	1286	LOC101791136	-	K06712	101791136	butyrophilin subfamily 1 member A1-like
gene14468	14.5278	985.747	67.8523	1.5458e-176	chrU	23642876	23647625	-	4750	LOC101804674	-	-	101804674	intercellular adhesion molecule 5-like
gene10506	1.44669	93.9238	64.9233	1.02491e-32	chr3	114998171	114999721	+	1551	KCNK3	GO:0005216;GO:0005252;GO:0005267;GO:0008083;GO:0022841;GO:0044548;GO:0034220;GO:0071805;GO:0005615;GO:0005886;GO:0016020;GO:0016021;	K04914	101789415	KCNK3; potassium two pore domain channel subfamily K member 3
gene16045	1.94165	123.545	63.629	1.60163e-29	chrU	31095454	31098943	+	3490	-	-	-	101792411	-
gene2193	1.96818	124.897	63.4581	4.02172e-60	chr19	3071692	3081070	-	9379	GRIN2C	-	K05211	101800611	GRIN2C; glutamate ionotropic receptor NMDA type subunit 2C
gene5082	1.45169	89.0838	61.3656	2.2636e-43	chr2	75311830	75314141	-	2312	LOC101793999	-	K09849	101793999	TNF receptor-associated factor 5-like
gene13899	1.66847	100.447	60.2028	2.31636e-48	chr14	9385574	9387444	-	1871	NKX2-5	GO:0003677;GO:0043565;GO:0006355;GO:0005634;GO:0000978;GO:0001077;GO:0001104;GO:0001190;GO:0001228;GO:0003677;GO:0003682;GO:0003700;GO:0003705;GO:0008134;GO:0010736;GO:0042803;GO:0043565;GO:0044212;GO:0046982;GO:0000122;GO:0001570;GO:0001947;GO:0003007;GO:0003148;GO:0003151;GO:0003161;GO:0003162;GO:0003166;GO:0003168;GO:0003208;GO:0003211;GO:0003221;GO:0003222;GO:0003278;GO:0003285;GO:0003342;GO:…	K09345	101801478	NKX2-5; NK2 homeobox 5
gene14915	0.244981	14.4942	59.1646	6.99399e-08	chr5	32714567	32716149	+	1583	LOC101795624	-	K06566	101795624	IFITM5; interferon-induced transmembrane protein 5-like
gene13959	3.41487	190.615	55.8189	2.8274e-43	chrU	40183408	40184501	-	1094	LOC101801362	-	-	101801362	interferon-induced guanylate-binding protein 2-like
gene15347	5.29406	294.102	55.5532	1.86491e-130	chr3	115018269	115024493	-	6225	NUGGC	-	-	101802642	NUGGC; nuclear GTPase, germinal center associated
gene13633	0.246648	13.5843	55.0756	2.19114e-07	chr5	34312257	34314049	-	1793	-	-	-	101801475	-
gene2945	22.3464	1221.38	54.6567	2.88758e-236	chrZ	28377521	28381718	+	4198	CD274	-	K06745	101799097	CD274, PDL1; CD274 molecule
gene3404	54.1559	2837.37	52.3927	0	chr13	4543581	4567880	+	24300	TIMP4	-	-	101792619	TIMP4; TIMP metallopeptidase inhibitor 4
gene8882	6.08207	314.861	51.7687	1.5473e-137	chr26	230996	237990	+	6995	LOC101800252	-	K07904	101800252	ras-related protein Rab-11A-like
gene7322	30.6449	1582.27	51.6325	0	chr11	1757745	1761753	+	4009	LOC101795211	-	-	101795211	chromosome unknown open reading frame, human C15orf48
gene770	0.730544	37.561	51.4152	1.09848e-18	chr1	63984150	63992542	+	8393	LOC101803673	-	K00011	101803673	aldose reductase-related protein 2-like
gene14845	16.2454	824.456	50.75	0	chr2	44632500	44714514	+	82015	-	-	-	101792079	-
gene13634	0.738277	36.6324	49.6187	3.37088e-18	chr5	34319603	34320819	+	1217	-	-	-	101796399	-
gene12111	1.69167	83.5306	49.3776	7.16555e-38	chr1	80588734	80599719	-	10986	HAO2	GO:0003824;GO:0003973;GO:0005102;GO:0010181;GO:0016491;GO:0052853;GO:0019395;GO:0055114;GO:0005739;GO:0005777;GO:0070062;	K11517	101792535	HAO2; hydroxyacid oxidase 2
gene4806	53.734	2607.53	48.5267	0	chr20	453225	458389	+	5165	LOC101804875	-	K12015	101804875	E3 ubiquitin-protein ligase TRIM39-like
gene10509	27.4772	1329.22	48.3754	3.40485e-171	chr3	114888430	114898235	-	9806	DRC1	-	K19754	101789971	DRC1; dynein regulatory complex subunit 1
gene5680	0.237248	11.3109	47.6753	3.76331e-06	chr11	14669261	14669721	+	461	-	-	-	101792245	-
gene3596	0.237248	11.2886	47.5812	3.78355e-06	chr3	111427126	111435754	-	8629	LOC101796596	GO:0004497;GO:0005506;GO:0016491;GO:0016705;GO:0016712;GO:0020037;GO:0046872;GO:0055114;GO:0016020;GO:0016021;	K17854	101796596	cytochrome P450 2K1-like
gene2953	3.59132	160.499	44.6906	5.48238e-72	chrU	24928478	24930698	-	2221	LOC101801568	-	K20899	101801568	interferon-induced guanylate-binding protein 1-like
gene701	23.7395	1059.47	44.6292	3e-298	chr8	12890426	13089047	+	198622	BRINP3	GO:0045666;GO:0045930;GO:0071300;	-	101800093	BRINP3, FAM5C; BMP/retinoic acid inducible neural specific 3
gene1878	25.0478	1113.63	44.4603	2.16825e-175	chr19	11712879	11717012	-	4134	LOC101791571	-	-	101791571	uncharacterized LOC101791571
gene9535	191.762	8303.93	43.3034	0	chr2	64409079	64458641	+	49563	TRANK1	-	-	101790872	TRANK1; tetratricopeptide repeat and ankyrin repeat containing 1
gene13325	6.0622	252.423	41.6388	3.31689e-108	chr8	29637194	29662483	+	25290	IL12RB2	-	K05064	101791874	IL12RB2; interleukin 12 receptor subunit beta 2
gene2032	2.90611	117.066	40.2828	1.1975e-52	chr27	5461160	5465335	-	4176	BCL2L15	-	-	101796858	BCL2L15; BCL2 like 15
gene9328	0.483896	18.9156	39.0902	5.11722e-07	chr1	114793001	114800270	-	7270	LOC101803977	-	-	101803977	chromosome unknown open reading frame, human CXorf21
gene8649	13.6346	528.996	38.798	2.20792e-62	chr2	115221380	115438405	+	217026	LOC101799189	-	K19538	101799189	lipoxygenase homology domain-containing protein 1
gene6866	3.8739	149.646	38.6293	1.31744e-65	chr2	130120037	130182648	+	62612	SLC26A7	GO:0005253;GO:0005254;GO:0008271;GO:0008509;GO:0015106;GO:0015116;GO:0019531;GO:0001696;GO:0006810;GO:0006820;GO:0006821;GO:0008272;GO:0015701;GO:0019532;GO:0055085;GO:0098656;GO:1902358;GO:1902476;GO:0005737;GO:0005768;GO:0016020;GO:0016021;GO:0016323;	K13962	101801851	SLC26A7; solute carrier family 26 member 7
gene11555	0.491629	18.9415	38.528	1.51251e-09	chr2	114802970	114825686	-	22717	OPRK1	-	K04214	101789551	OPRK1; opioid receptor kappa 1
gene11084	2.67826	103.034	38.4705	2.47776e-46	chr1	133243408	133571611	-	328204	GABRG3	GO:0004890;GO:0006811;GO:0006821;GO:0007214;GO:0016020;GO:0016021;GO:0004890;GO:0005230;GO:0006810;GO:0006811;GO:0006821;GO:0007214;GO:0034220;GO:0005886;GO:0016020;GO:0016021;GO:0030054;GO:0045202;	K05186	101798462	GABRG3; gamma-aminobutyric acid type A receptor gamma3 subunit
gene14543	1.46109	56.1588	38.4363	4.7183e-26	chr4	26185181	26270429	-	85249	-	-	-	101794455	-
gene15088	5.59984	213.528	38.131	1.30306e-40	chrU	3533943	3544770	-	10828	TDRD6	-	K18405	101790836	TDRD6; tudor domain containing 6
gene13324	0.474497	18.0901	38.1247	4.54858e-09	chr8	29623474	29624488	+	1015	-	-	-	101790620	-
gene3990	0.979926	36.6583	37.4093	2.1218e-17	chr5	38271367	38277596	-	6230	NKX2-1	GO:0000977;GO:0001012;GO:0001047;GO:0001161;GO:0003677;GO:0003700;GO:0003705;GO:0019899;GO:0043565;GO:0044212;GO:0044213;GO:0000122;GO:0001764;GO:0006355;GO:0006357;GO:0006644;GO:0007389;GO:0007411;GO:0007420;GO:0007492;GO:0007626;GO:0009725;GO:0009887;GO:0010628;GO:0010719;GO:0021537;GO:0021759;GO:0021766;GO:0021795;GO:0021798;GO:0021877;GO:0021879;GO:0021892;GO:0021895;GO:0021983;GO:0022029;GO:…	K09342	101790134	NKX2-1; NK2 homeobox 1
gene5895	6.56323	244.035	37.1821	8.9289e-103	chrZ	34072652	34076661	-	4010	GCNT1	GO:0008375;GO:0009101;GO:0048729;GO:0050901;GO:0060352;GO:0060993;GO:0005802;GO:0016020;GO:0031985;	K00727	101796875	GCNT1; glucosaminyl (N-acetyl) transferase 1, core 2
gene11368	8.54355	312.217	36.5442	3.237e-85	chr24	769411	770979	-	1569	LOC101791942	-	-	101791942	oxysterol-binding protein 2
gene3217	0.237248	8.58825	36.1994	0.00756323	chr4	42799322	42801639	-	2318	-	-	-	101792427	-
gene10563	25.9946	928.607	35.723	7.54946e-197	chr1	197248473	197256153	-	7681	KLHL35	-	K10461	101799500	KLHL35; kelch like family member 35
gene10303	42.2191	1504.43	35.6339	0	chr2	50930756	50942780	+	12025	CD83	-	K06510	101793226	CD83; CD83 molecule
gene7823	68.8265	2424.56	35.2272	0	chrZ	41397764	41418854	-	21091	SLC35D2	GO:0016020;GO:0016021;	K15281	101797603	SLC35D2; solute carrier family 35 member D2
gene4807	95.093	3337.56	35.0979	0	chr20	464553	485643	-	21091	CCL26	GO:0004435;GO:0004672;GO:0005125;GO:0008009;GO:0016004;GO:0030298;GO:0031726;GO:0031729;GO:0031730;GO:0042056;GO:0042379;GO:0042803;GO:0043621;GO:0046817;GO:0000165;GO:0006816;GO:0006874;GO:0006887;GO:0006935;GO:0006954;GO:0006955;GO:0007159;GO:0007186;GO:0007267;GO:0009615;GO:0009636;GO:0010759;GO:0010820;GO:0014068;GO:0014911;GO:0030335;GO:0031328;GO:0031584;GO:0031663;GO:0033634;GO:0034097;GO:…	-	101800620	CCL26; C-C motif chemokine ligand 26
gene2824	9.19616	313.075	34.0441	8.57022e-49	chr3	107769887	107808078	-	38192	APOB	GO:0005319;GO:0005543;GO:0008201;GO:0017127;GO:0035473;GO:0050750;GO:0001701;GO:0006629;GO:0006642;GO:0006869;GO:0007283;GO:0007399;GO:0008203;GO:0009566;GO:0009615;GO:0009791;GO:0010628;GO:0010744;GO:0010884;GO:0010886;GO:0016042;GO:0019433;GO:0030301;GO:0030317;GO:0033344;GO:0034374;GO:0034383;GO:0042157;GO:0042158;GO:0042159;GO:0042632;GO:0042953;GO:0045540;GO:0048844;GO:0005737;GO:0005783;GO:…	K14462	101799540	APOB; apolipoprotein B
gene6109	445.366	15114.1	33.9364	0	chr3	56805363	56819111	-	13749	TNFAIP3	GO:0002020;GO:0003677;GO:0004842;GO:0004843;GO:0008270;GO:0019900;GO:0042802;GO:0043130;GO:0043621;GO:0001922;GO:0002237;GO:0002634;GO:0002677;GO:0016567;GO:0016579;GO:0031397;GO:0032088;GO:0032495;GO:0032691;GO:0032703;GO:0032715;GO:0032720;GO:0034140;GO:0034148;GO:0035871;GO:0043124;GO:0045732;GO:0045736;GO:0045824;GO:0048662;GO:0050728;GO:0050869;GO:0060548;GO:0070301;GO:0070429;GO:0070433;GO:…	K11859	101796300	TNFAIP3; TNF alpha induced protein 3
gene3593	1.22217	41.4589	33.9223	1.67569e-10	chr3	111469718	111476035	-	6318	-	-	-	101797888	-
gene10436	17.7794	595.964	33.5199	3.39559e-221	chrZ	2704285	2705846	+	1562	-	-	-	101799499	-
gene8741	4.61825	154.166	33.3818	8.24248e-43	chr5	48308214	48318901	-	10688	LOC101791174	-	K04525	101791174	serpin A3-4-like
gene13298	1.70274	56.6467	33.268	1.53473e-25	chrU	16231414	16232757	+	1344	ART5	-	K19977	101800656	ART5; ADP-ribosyltransferase 5
gene8680	56.4776	1867.44	33.0652	3.00977e-217	chrZ	2566412	2632466	+	66055	MYO5B	-	K10357	101791989	MYO5B; myosin VB
gene363	0.491629	16.24	33.0329	4.16132e-08	chr3	67936255	67945816	+	9562	-	-	-	101793259	-
gene6415	0.246648	8.1414	33.0082	0.00019008	chr2	100593592	100594662	+	1071	MC2R	GO:0004871;GO:0004930;GO:0004977;GO:0004978;GO:0007165;GO:0007186;GO:0007218;GO:0030819;GO:0005886;GO:0016020;GO:0016021;	K04200	101799179	MC2R; melanocortin 2 receptor
gene9383	1.47322	48.6121	32.9971	1.03203e-21	chr9	16606658	16614591	-	7934	LOC101789730	GO:0016021;GO:0016020;GO:0055114;GO:0046872;GO:0020037;GO:0016712;GO:0016705;GO:0016491;GO:0005506;GO:0004497;	K17857	101789730	cytochrome P450 2J6-like
gene13865	0.48223	15.8613	32.8916	7.10677e-08	chr17	385616	386358	+	743	LOC101794830	-	-	101794830	class I histocompatibility antigen, F10 alpha chain-like
gene6110	1.22217	39.9424	32.6815	2.90122e-09	chr3	56793861	56798534	-	4674	-	-	-	101796876	-
gene12964	0.237248	7.68732	32.402	0.00033148	chr15	16275436	16285526	+	10091	LOC101802132	-	-	101802132	uncharacterized LOC101802132
gene8563	2.90278	93.2676	32.1305	1.44232e-40	chr2	121426101	121438582	-	12482	PRDM14	-	-	101793719	PRDM14; PR/SET domain 14
gene14088	12.6177	404.157	32.031	1.04883e-156	chr21	12726986	12738877	+	11892	SLCO4A1	GO:0005215;GO:0006810;GO:0006811;GO:0005886;GO:0016020;GO:0016021;	K14354	101801175	SLCO4A1; solute carrier organic anion transporter family member 4A1
gene9241	68.6731	2146.75	31.2604	2.78387e-253	chr3	30530388	30541915	-	11528	EIF2AK2	-	K16195	101798516	EIF2AK2; eukaryotic translation initiation factor 2 alpha kinase 2
gene5142	44.4377	1387.45	31.2223	0	chr2	81651428	81692925	-	41498	ANKRD33B	-	-	101794598	ANKRD33B; ankyrin repeat domain 33B
gene2602	1.22051	38.1044	31.2201	2.16533e-17	chr20	9885207	9888211	+	3005	LHX1	GO:0003677;GO:0003700;GO:0008270;GO:0046872;GO:0001655;GO:0001656;GO:0001657;GO:0001658;GO:0001702;GO:0001705;GO:0001706;GO:0001822;GO:0001823;GO:0006366;GO:0007267;GO:0007389;GO:0008045;GO:0009653;GO:0009791;GO:0009880;GO:0009948;GO:0009952;GO:0009953;GO:0010468;GO:0010842;GO:0021510;GO:0021517;GO:0021527;GO:0021537;GO:0021549;GO:0021702;GO:0021871;GO:0021937;GO:0032525;GO:0035846;GO:0035847;GO:…	K09372	101795254	LHX1; LIM homeobox 1
gene3560	1.46382	45.6355	31.1756	1.19716e-20	chr2	59591178	59602021	+	10844	PPP1R17	GO:0004864;GO:0004865;GO:0010921;GO:0043086;	K08067	101791206	PPP1R17; protein phosphatase 1 regulatory subunit 17
gene12480	0.246648	7.6463	31.0009	0.00362603	chr21	13896227	13905951	-	9725	OPRL1	GO:0001626;GO:0004871;GO:0004930;GO:0004985;GO:0007165;GO:0007186;GO:0007193;GO:0007204;GO:0019233;GO:0038003;GO:0005887;GO:0016020;GO:0016021;	K04216	101795356	OPRL1; opioid related nociceptin receptor 1
gene4279	12.8936	399.251	30.965	1.34844e-138	chr5	4501492	4538798	-	37307	USH1C	-	-	101789461	USH1C; USH1 protein network component harmonin
gene852	1.21277	36.674	30.2398	1.10798e-16	chr1	69033214	69040220	-	7007	BCL2L14	-	-	101790196	BCL2L14; BCL2 like 14
gene5454	205.505	6133.47	29.8459	0	chr1	79702670	79712068	-	9399	C1S	GO:0004252;GO:0005509;GO:0008233;GO:0016787;GO:0042802;GO:0046872;GO:0006508;GO:0006956;GO:0005576;GO:0070062;GO:0072562;	K01331	101791779	C1S; complement C1s
gene4479	58.7223	1730.37	29.467	0	chrZ	65075766	65082033	-	6268	SLC46A2	GO:0043029;GO:0045580;GO:0048538;GO:0070233;GO:0009986;GO:0016020;GO:0016021;	K14614	101794857	SLC46A2; solute carrier family 46 member 2
gene2331	0.246648	7.23506	29.3335	0.000574143	chr1	41866454	41866859	+	406	LOC101796976	-	K11253	101796976	histone H3-like
gene15831	1.45609	42.3484	29.0836	4.36617e-06	chrU	38737590	38738657	+	1068	LOC101798894	-	-	101798894	unconventional myosin-Vb-like
gene11438	1.93999	55.8965	28.8128	5.66953e-12	chr8	10059822	10064751	+	4930	LMX1A	-	K09371	101795021	LMX1A; LIM homeobox transcription factor 1 alpha
gene10466	26.7511	768.848	28.7408	1.30775e-262	chr27	31574	48754	-	17181	ETV7	-	K03211	101792527	ETV7; ETS variant 7
gene5589	16.5507	475.676	28.7405	4.60534e-176	chr4	59949740	59999912	-	50173	C1QTNF7	-	-	101797958	C1QTNF7; C1q and tumor necrosis factor related protein 7
gene15512	1.22384	34.0201	27.7978	2.72372e-15	chrU	22384793	22386310	-	1518	LOC101794837	GO:0005125;GO:0008009;GO:0006935;GO:0006955;GO:0060326;GO:0005576;GO:0005615;	K21092	101794837	C-C motif chemokine 14
gene8111	193.871	5355.74	27.6253	0	chr7	32811038	32822548	-	11511	PARP9	GO:0003950;GO:0016740;GO:0016757;GO:0006302;GO:0060330;GO:0005634;GO:0005654;GO:0005737;GO:0005739;GO:0005829;GO:0016020;	K15260	101789724	PARP9; poly(ADP-ribose) polymerase family member 9
gene8312	3.9021	107.329	27.5054	8.69257e-45	chr1	19818448	19820056	-	1609	-	-	-	101790531	-
gene1736	1.94939	53.2136	27.2976	1.22469e-11	chr5	14839819	14846064	+	6246	RAG2	GO:0003677;GO:0003682;GO:0005546;GO:0005547;GO:0008270;GO:0035064;GO:0035091;GO:0043325;GO:0061630;GO:0080025;GO:0002326;GO:0002331;GO:0002358;GO:0002360;GO:0006310;GO:0016567;GO:0030183;GO:0030217;GO:0033077;GO:0033151;GO:0042742;GO:0046622;GO:0005634;	K10988	101802914	RAG2; recombination activating 2
gene5019	8.76367	237.227	27.0693	2.78975e-93	chr4	67576760	67579818	+	3059	-	-	-	101791777	-
gene13577	184.404	4980.69	27.0096	0	chr8	4201895	4209858	+	7964	LOC101798644	GO:0003824;GO:0004556;GO:0016787;GO:0016798;GO:0043169;GO:0005975;GO:0008152;	K01176	101798644	AMY2A; pancreatic alpha-amylase
gene9298	4.87763	130.774	26.8111	1.27837e-53	chr8	16307595	16325482	+	17888	LPAR3	GO:0004871;GO:0004930;GO:0070915;GO:0000187;GO:0007165;GO:0007186;GO:0032060;GO:0043410;GO:0048672;GO:0005886;GO:0016020;GO:0016021;GO:0030424;	K04294	101793595	LPAR3; lysophosphatidic acid receptor 3
gene12969	10.6473	285.008	26.7682	8.08986e-110	chr15	16522011	16558339	-	36329	CIITA	-	K08060	101803334	CIITA; class II major histocompatibility complex transactivator
gene8065	82.1949	2191.58	26.6632	0	chr2	32904367	32908253	+	3887	IL6	GO:0005125;GO:0005138;GO:0008083;GO:0001781;GO:0002384;GO:0002675;GO:0006954;GO:0006955;GO:0008284;GO:0010574;GO:0010628;GO:0019221;GO:0031175;GO:0032722;GO:0032755;GO:0032966;GO:0033138;GO:0042102;GO:0042517;GO:0043065;GO:0043066;GO:0043410;GO:0045727;GO:0045893;GO:0045944;GO:0046427;GO:0048661;GO:0050731;GO:0050871;GO:0051024;GO:0051091;GO:0051384;GO:0051607;GO:0070102;GO:0070301;GO:0071222;GO:…	K05405	101798321	IL6, IL-6; interleukin 6
gene2805	19.4435	517.647	26.6231	1.54189e-185	chrZ	68229217	68287268	-	58052	HAPLN1	GO:0005540;GO:0007155;GO:0005578;GO:0031012;	K06848	101795511	HAPLN1; hyaluronan and proteoglycan link protein 1
gene4135	3.89877	103.433	26.5297	1.42032e-42	chr1	145525463	145671185	-	145723	ITGBL1	-	-	101800423	ITGBL1; integrin subunit beta like 1
gene13478	2.90778	76.7653	26.4	2.12181e-32	chr3	112935313	112936563	+	1251	-	-	-	101795101	-
gene9311	9.29623	242.967	26.1361	1.69015e-94	chr2	70721450	70913559	-	192110	CDH18	GO:0005509;GO:0007155;GO:0007156;GO:0005886;GO:0016020;GO:0016021;	K06805	101799383	CDH18; cadherin 18
gene10511	69.3606	1811.34	26.1149	0	chr3	114877230	114879047	-	1818	STMN4	-	-	101802955	STMN4; stathmin 4
gene10689	12.4275	319.397	25.7009	1.31787e-120	chrZ	12242619	12259537	-	16919	GDNF	GO:0008083;GO:0042803;GO:0001656;GO:0001657;GO:0001658;GO:0001755;GO:0001759;GO:0001941;GO:0003337;GO:0007399;GO:0007422;GO:0008284;GO:0010468;GO:0021784;GO:0030432;GO:0031175;GO:0032770;GO:0043524;GO:0045597;GO:0045944;GO:0048255;GO:0048484;GO:0048485;GO:0051584;GO:0060676;GO:0060688;GO:0072107;GO:0072108;GO:0090190;GO:2001240;GO:0005576;	K05452	101802438	GDNF; glial cell derived neurotrophic factor
gene10295	1.22217	30.806	25.2059	1.14402e-13	chr2	123773884	123810852	+	36969	HNF4G	GO:0000978;GO:0003677;GO:0003700;GO:0003707;GO:0008270;GO:0043565;GO:0046872;GO:0006351;GO:0006355;GO:0043401;GO:0045944;GO:0005634;	K08037	101791472	HNF4G; hepatocyte nuclear factor 4 gamma
gene4481	7.06533	177.709	25.1523	4.501e-70	chrZ	65690143	65758967	+	68825	LOC101795898	GO:0007399;GO:0005654;GO:0016020;GO:0016021;	K19581	101795898	PLPPR1; phospholipid phosphatase related 1
gene2596	2.2115	55.2646	24.9896	1.69444e-23	chr16	13211127	13230402	+	19276	WSCD2	-	-	101805441	WSCD2; WSC domain containing 2
gene13632	73.4998	1835.61	24.9744	7e-300	chr5	34307279	34312281	+	5003	LOC101795552	-	-	101795552	mas-related G-protein coupled receptor member A2-like
gene10559	0.474497	11.7939	24.8556	9.43662e-06	chr1	197086863	197090890	+	4028	-	-	-	101798757	-
gene5381	3.63499	90.006	24.761	1.87622e-15	chr2	151424843	151427459	+	2617	-	-	-	101793942	-
gene10040	5.82162	143.648	24.6749	3.6887e-57	chr27	6413400	6420798	-	7399	IRF6	GO:0000975;GO:0003677;GO:0003700;GO:0006351;GO:0006355;GO:0007050;GO:0008285;GO:0030216;GO:0043588;GO:0043616;GO:0045893;GO:0048468;GO:0060644;GO:0005634;GO:0005737;GO:0005829;GO:0070062;	K10154	101789859	IRF6; interferon regulatory factor 6
gene11585	5.81056	142.082	24.4524	1.22459e-37	chr18	9304599	9328937	-	24339	C5	GO:0004866;GO:0001701;GO:0010575;GO:0010760;GO:0010951;GO:0045766;GO:0090197;GO:0005576;GO:0005579;GO:0005615;GO:0070062;	K03994	101797076	C5; complement C5
gene5893	0.244981	5.93134	24.2114	0.00292287	chrZ	34039705	34040994	-	1290	-	-	-	101796746	-
gene15387	85.1942	2055.51	24.1273	0	chrU	29258226	29263665	-	5440	LOC101797812	-	K20899	101797812	interferon-induced guanylate-binding protein 1-like
gene11256	4.40253	104.624	23.7644	3.4877e-42	chr13	11712760	11723851	-	11092	-	-	-	101796762	-
gene13323	34.0139	792.712	23.3055	2.23323e-220	chr8	29620985	29634348	+	13364	IL23R	-	K05065	101791678	IL23R; interleukin 23 receptor
gene11743	11.3778	264.917	23.2836	2.34413e-81	chr1	3173866	3186934	+	13069	LOC101790301	GO:0003676;GO:0016787;GO:0046872;	-	101790301	endonuclease domain-containing 1 protein-like
gene15125	4.61158	106.962	23.1943	3.70871e-22	chr1	121040896	121064727	-	23832	UBASH3A	GO:0001817;GO:0050860;GO:0005829;GO:0070062;	K18993	101798287	UBASH3A; ubiquitin associated and SH3 domain containing A
gene533	39.883	914.25	22.9233	5.41293e-282	chr3	61486663	61576922	+	90260	THEMIS	GO:0043368;GO:0043383;GO:0050852;GO:0005634;GO:0005737;GO:0005911;GO:0008180;	-	101802721	THEMIS; thymocyte selection associated
gene3344	206.335	4654.44	22.5576	0	chr27	3653557	3659168	+	5612	MOV10	GO:0003723;GO:0035195;GO:0035279;GO:0000932;GO:0005615;GO:0005829;	K18422	101801059	MOV10; Mov10 RISC complex RNA helicase
gene3154	158.552	3543.9	22.3516	0	chr1	134844865	134848030	-	3166	MITD1	GO:0019904;GO:0035091;GO:0042803;GO:0000281;GO:0000920;GO:0032091;GO:0019898;GO:0030496;GO:0043231;GO:0070062;	-	101797635	MITD1; microtubule interacting and trafficking domain containing 1
gene6058	0.984926	21.8216	22.1556	8.0713e-07	chr1	93834098	93836176	+	2079	-	-	-	101795453	-
gene7068	18.2236	403.673	22.1511	4.04432e-142	chr13	626046	896904	+	270859	ERC2	-	K19878	101790595	ERC2; ELKS/RAB6-interacting/CAST family member 2
gene9787	14.8004	319.565	21.5917	2.8323e-91	chr5	9494183	9654317	+	160135	-	-	-	101790603	-
gene11831	40.2215	868.092	21.5828	1.25248e-154	chr3	30544198	30550950	-	6753	-	-	-	101797128	-
gene8419	93.944	2025.55	21.5613	5.90119e-151	chr20	10836674	10874045	-	37372	NOS2	GO:0004517;GO:0005102;GO:0010181;GO:0016491;GO:0020037;GO:0034617;GO:0034618;GO:0042803;GO:0050660;GO:0001666;GO:0006527;GO:0006801;GO:0006809;GO:0007623;GO:0010629;GO:0018119;GO:0032310;GO:0032496;GO:0035690;GO:0042127;GO:0042177;GO:0042742;GO:0050796;GO:0051712;GO:0055114;GO:0071222;GO:0071346;GO:0072604;GO:0072606;GO:1900015;GO:0005622;GO:0005737;GO:0005777;GO:0005829;GO:0030863;GO:0048471;	K13241	101804455	NOS2; nitric oxide synthase 2
gene2842	3.37727	72.5804	21.4908	5.6267e-29	chr3	110705815	110740731	-	34917	OPN5	GO:0004871;GO:0004930;GO:0005502;GO:0005502;GO:0005503;GO:0008020;GO:0009881;GO:0007165;GO:0007186;GO:0009584;GO:0016038;GO:0016039;GO:0018298;GO:0018298;GO:0050896;GO:0001750;GO:0005737;GO:0016020;GO:0016021;GO:0043204;	K08385	101803749	OPN5; opsin 5
gene3044	56.3061	1209.07	21.4731	0	chr18	7883515	7886127	-	2613	LOC101792364	-	-	101792364	torsin-1A-like
gene1295	46.8462	1004.91	21.4514	4.04236e-198	chr20	5244636	5251565	+	6930	LOC101797692	GO:0005524;	-	101797692	SLFN5; schlafen family member 13
gene12824	1.19397	25.5622	21.4093	3.51002e-05	chr8	6543207	6554784	+	11578	ATP6V1G3	GO:0008553;GO:0016820;GO:0051117;GO:0015992;GO:0055085;GO:1902600;GO:0005829;GO:0005886;GO:0016471;	K02152	101799077	ATP6V1G3; ATPase H+ transporting V1 subunit G3
gene48	80.9484	1731.33	21.3881	0	chr8	9187458	9192145	+	4688	LOC101802072	-	K05479	101802072	uncharacterized LOC101802072
gene4912	1.20337	25.3975	21.1052	6.26417e-11	chr1	53289997	53306623	+	16627	TMPRSS6	GO:0004252;GO:0008233;GO:0008236;GO:0016787;GO:0000122;GO:0006508;GO:0006879;GO:0030514;GO:0033619;GO:0042730;GO:0045892;GO:0045944;GO:0055072;GO:0097264;GO:0005615;GO:0005886;GO:0016020;GO:0016021;	K09637	101792037	TMPRSS6; transmembrane protease, serine 6
gene15055	36.7591	775.367	21.0932	1.44205e-110	chr17	194255	199497	-	5243	TAP1	-	K05653	101797680	TAP1; transporter 1, ATP binding cassette subfamily B member
gene15513	71.5733	1465.49	20.4753	2.12068e-155	chrU	22392738	22401663	-	8926	LOC101795038	GO:0008009;GO:0006955;GO:0060326;GO:0005576;GO:0016020;GO:0016021;	K05508	101795038	fractalkine-like
gene7320	0.246648	5.03706	20.422	0.0103433	chr11	1790593	1793192	+	2600	-	-	-	101794868	-
gene15169	0.244981	4.99062	20.3714	0.00862426	chrU	34440043	34441068	-	1026	LOC101793739	-	K06712	101793739	butyrophilin subfamily 1 member A1
gene11889	41.0097	833.308	20.3198	3.03169e-252	chr1	121227479	121271912	-	44434	UMODL1	-	-	101796389	UMODL1; uromodulin like 1
gene10897	75.0141	1522.02	20.2897	0	chr1	166131876	166215636	-	83761	PCDH17	-	K16499	101798937	PCDH17; protocadherin 17
gene6793	1.46549	29.1133	19.866	7.11214e-09	chr13	12288	27142	-	14855	OVCH2	-	K20111	101798316	OVCH2; ovochymase 2
gene12507	154.449	3051.97	19.7604	0	chr7	21711962	21738875	+	26914	IFIH1	-	K12647	101800076	IFIH1, MDA5; interferon induced with helicase C domain 1
gene813	2.6628	52.4834	19.7099	5.71075e-21	chr14	8224975	8318687	-	93713	NRG2	GO:0016020;GO:0016021;	K05456	101799535	NRG2; neuregulin 2
gene15333	135.887	2673.98	19.678	0	chr14	17789938	17796869	-	6932	IRF1	GO:0000975;GO:0000978;GO:0001077;GO:0003677;GO:0003700;GO:0043565;GO:0006351;GO:0006355;GO:0006366;GO:0006915;GO:0007050;GO:0008285;GO:0010468;GO:0032481;GO:0032728;GO:0034124;GO:0035458;GO:0043374;GO:0045084;GO:0045590;GO:0045892;GO:0045893;GO:0045944;GO:0050776;GO:0051607;GO:0060333;GO:0071260;GO:2000564;GO:0000790;GO:0005634;GO:0005737;	K09444	101799633	IRF1; interferon regulatory factor 1
gene9284	0.721145	14.1723	19.6524	0.000896777	chrZ	73596985	73748506	-	151522	LOC101790426	-	K09383	101790426	PAX5; paired box protein Pax-5
gene2372	31.1078	608	19.5449	1.51179e-193	chr1	42927973	42934661	-	6689	LOC101803035	-	-	101803035	heat shock 70 kDa protein 12A-like
gene14580	5.32393	103.559	19.4516	2.04096e-39	chr1	52304610	52448479	-	143870	CACNA1I	GO:0005216;GO:0005244;GO:0005245;GO:0005262;GO:0008332;GO:0006811;GO:0006816;GO:0019228;GO:0030317;GO:0030431;GO:0034765;GO:0055085;GO:0070509;GO:0070588;GO:0005891;GO:0016020;GO:0016021;	K04856	101803794	CACNA1I; calcium voltage-gated channel subunit alpha1 I
gene4945	84.1149	1635.13	19.4393	4.67188e-84	chr19	8398819	8420848	+	22030	TOM1L1	-	-	101789953	TOM1L1; target of myb1 like 1 membrane trafficking protein
gene13126	0.491629	9.52716	19.3787	0.00958959	chr5	57956909	58003529	-	46621	LOC101801740	-	-	101801740	LRRC9; leucine-rich repeat-containing protein 9
gene11991	177.452	3437.8	19.3731	0	chr28	3127700	3130068	+	2369	IFI35	-	-	101791120	IFI35; interferon induced protein 35
gene7978	150.725	2919.65	19.3707	0	chrZ	63435579	63517442	+	81864	ELAVL2	GO:0000166;GO:0003676;GO:0003723;	K13208	101802675	ELAVL2; ELAV like RNA binding protein 2
gene12502	0.983259	18.9192	19.2413	2.62864e-08	chr7	22007298	22050309	-	43012	TBR1	-	K10174	101802264	TBR1; T-box, brain 1
gene12624	105.214	2023.57	19.2328	0	chr3	71119876	71141282	-	21407	PRDM1	GO:0000978;GO:0001078;GO:0003676;GO:0003700;GO:0042826;GO:0043565;GO:0046872;GO:1990841;GO:0000122;GO:0001701;GO:0001763;GO:0001892;GO:0001893;GO:0003170;GO:0003279;GO:0003281;GO:0007281;GO:0009791;GO:0010628;GO:0010629;GO:0030889;GO:0031665;GO:0032823;GO:0033082;GO:0035904;GO:0042127;GO:0042462;GO:0045165;GO:0045579;GO:0048844;GO:0048869;GO:0051136;GO:0060576;GO:0060707;GO:0060976;GO:1990654;GO:…	-	101797804	PRDM1; PR/SET domain 1
gene13117	9.2509	176.988	19.132	8.29412e-62	chrU	25136561	25140499	+	3939	LOC101797622	GO:0016020;GO:0016021;	K10072	101797622	C-type lectin domain family 2 member E-like
gene10041	0.237248	4.5299	19.0935	0.0147047	chr27	6424857	6428435	+	3579	GUCA1B	GO:0005509;GO:0008048;GO:0030249;GO:0007601;GO:0007602;GO:0031282;GO:0031284;	K08328	101790159	GUCA1B; guanylate cyclase activator 1B
gene12916	9.68006	184.627	19.0729	2.35341e-21	chr2	18995783	19111841	+	116059	-	-	-	101804667	-
gene9104	8.00992	151.397	18.9012	1.44164e-55	chr1	98486678	98494350	-	7673	-	-	-	101792459	-
gene510	8.97772	169.488	18.8788	1.12524e-61	chr3	59122124	59128775	+	6652	LOC101798418	GO:0016810;GO:0016811;GO:0006807;	K08069	101798418	vascular non-inflammatory molecule 3-like
gene3906	11.9048	221.242	18.5843	1.4794e-78	chr2	53120006	53125641	-	5636	IGFBP1	-	-	101803885	IGFBP1; insulin like growth factor binding protein 1
gene15247	0.246648	4.50758	18.2754	0.0147392	chrU	1861560	1864593	-	3034	CELA1	-	K01326	101796072	CELA1, Elastase-1; chymotrypsin like elastase family member 1
gene6991	2.67826	48.492	18.1058	5.26393e-19	chr7	19963930	20024789	-	60860	XIRP2	GO:0008270;GO:0046872;GO:0008270;GO:0046872;	-	101805200	XIRP2; xin actin binding repeat containing 2
gene1235	296.494	5332.2	17.9841	4.76186e-160	chr3	102484340	102515944	+	31605	LOC101795752	-	-	101795752	GREB1; protein GREB1
gene14844	16.3173	288.868	17.7032	1.36963e-86	chr2	44769004	44778406	+	9403	TMEM108	-	-	101792403	TMEM108; transmembrane protein 108
gene5574	14.3204	251.212	17.5422	1.68679e-64	chr2	63492826	63497561	+	4736	CCK	GO:0005179;GO:0005576;	K05226	101794600	CCK; cholecystokinin
gene15867	285.559	5003.42	17.5214	0	chrZ	60371521	60392647	+	21127	DDX58	GO:0003677;GO:0003690;GO:0003725;GO:0003727;GO:0005524;GO:0008270;GO:0016787;GO:0016817;GO:0031625;GO:0042802;GO:0002230;GO:0009597;GO:0009615;GO:0010628;GO:0030334;GO:0032725;GO:0032727;GO:0032728;GO:0032755;GO:0032757;GO:0039529;GO:0042993;GO:0043330;GO:0045087;GO:0045944;GO:0005737;GO:0005829;GO:0005923;GO:0015629;GO:0032587;	K12646	101789567	DDX58, RIG-I; DExD/H-box helicase 58
gene15416	53.1871	930.406	17.4931	2.77497e-260	chrU	33028577	33032063	-	3487	LOC101804236	GO:0003725;GO:0004672;GO:0004674;GO:0005524;GO:0006468;GO:0008285;GO:0009615;GO:0009636;GO:0010998;GO:0042981;GO:0045071;GO:0045087;	-	101804236	interferon-induced, double-stranded RNA-activated protein kinase
gene10242	1.93559	33.847	17.4867	1.50628e-13	chr3	26162323	26393277	-	230955	RGS7	GO:0004871;GO:0005096;GO:0031681;GO:0007186;GO:0035556;GO:0043547;GO:0005829;GO:0005834;	K16449	101792388	RGS7; regulator of G-protein signaling 7
gene11990	94.1562	1642.09	17.4401	0	chr28	3130421	3136154	+	5734	LOC101790937	-	-	101790937	uncharacterized LOC101790937
gene4950	21.6009	375.408	17.3793	4.00305e-123	chr2	153070356	153073259	-	2904	ARC	GO:0007010;GO:0007492;GO:0009952;GO:0016477;GO:0022604;GO:0005737;GO:0005886;	K15867	101790723	ARC; activity regulated cytoskeleton associated protein
gene8394	13.1242	227.318	17.3205	7.81349e-77	chr4	30033747	30040864	+	7118	-	-	-	101795722	-
gene5947	0.237248	4.1084	17.3169	0.0247298	chr1	178892160	178894869	-	2710	PDX1	-	K07594	101796228	PDX1; pancreatic and duodenal homeobox 1
gene7142	15.0443	257.596	17.1225	1.24828e-87	chr8	30923370	30955562	-	32193	ERICH3	-	-	101796500	ERICH3; glutamate rich 3
gene2483	12.1553	206.597	16.9964	1.05251e-45	chr1	78393338	78399003	+	5666	-	-	-	101794660	-
gene2920	8.2273	137.926	16.7644	1.68463e-23	chr3	79858810	79886750	-	27941	LOC101791640	-	-	101791640	CFAP206; cilia and flagella associated protein 206
gene11720	166.642	2787.32	16.7264	0	chr12	7615687	7629859	-	14173	LOC101797616	-	K08846	101797616	receptor-interacting serine/threonine-protein kinase 2-like
gene8207	0.727211	12.1623	16.7246	1.86147e-05	chr5	52802128	52819385	+	17258	AMN	GO:0005102;GO:0006898;GO:0007588;GO:0008104;GO:0015889;GO:0043001;GO:0005615;GO:0016020;GO:0016021;GO:0016324;GO:0030139;GO:0045177;GO:0070062;	K18259	101796555	AMN; amnion associated transmembrane protein
gene2094	31.4956	526.482	16.7161	3.49463e-162	chr2	96475117	96483553	+	8437	CBLN2	GO:0051965;GO:0005615;	-	101800548	CBLN2; cerebellin 2 precursor
gene10363	0.493296	8.18423	16.5909	0.000633012	chr2	61957006	61962035	+	5030	-	-	-	101797126	-
gene14172	11.6211	192.3	16.5475	1.24922e-22	chr5	31303520	31314843	-	11324	DLL4	-	K06051	101792399	DLL4; delta like canonical Notch ligand 4
gene12959	8.2831	136.553	16.4857	1.9101e-48	chr7	9298054	9351450	+	53397	IQCA1	GO:0005524;GO:0005524;	-	101799815	IQCA1; IQ motif containing with AAA domain 1
gene11626	0.246648	4.0517	16.4271	0.0249308	chr16	13838722	13841376	-	2655	-	-	-	101802571	-
gene10098	39.5331	637.193	16.118	2.12086e-187	chr5	13635285	13686406	+	51122	LRRC4C	GO:0050770;GO:0005615;GO:0016020;GO:0016021;	K07523	101804569	LRRC4C; leucine rich repeat containing 4C
gene8112	835.483	13417.1	16.059	0	chr7	32822552	32850117	+	27566	LOC101789908	-	K15261	101789908	poly [ADP-ribose] polymerase 14
gene430	39.7582	637.302	16.0294	5.85073e-187	chr1	157075118	157083395	-	8278	IRG1	GO:0016829;GO:0047613;GO:0002760;GO:0006952;GO:0008152;GO:0071222;GO:0072573;	K17724	101794037	ACOD1, IRG1; aconitate decarboxylase 1
gene14914	180.748	2891.25	15.9961	0	chr5	32709915	32713523	+	3609	LOC101791431	-	K06566	101791431	IFITM3; dispanin subfamily A member 2b-like
gene9226	174.049	2777.69	15.9592	0	chr6	18226600	18353938	+	127339	WDFY4	-	-	101792719	WDFY4; WDFY family member 4
gene15023	3.59466	56.953	15.8438	5.73939e-20	chr28	2559800	2573036	-	13237	CCR7	GO:0004871;GO:0004930;GO:0004950;GO:0016493;GO:0035757;GO:0035758;GO:0038117;GO:0038121;GO:0002408;GO:0002606;GO:0002885;GO:0002922;GO:0006935;GO:0006954;GO:0006955;GO:0007165;GO:0007186;GO:0032496;GO:0032649;GO:0032735;GO:0038115;GO:0038116;GO:0045060;GO:0048872;GO:0050706;GO:0050862;GO:0070098;GO:0071345;GO:0072610;GO:0090023;GO:0097029;GO:2000510;GO:2000522;GO:2000525;GO:2000526;GO:0005622;GO:…	K04182	101789878	CCR7; C-C motif chemokine receptor 7
gene14029	0.491629	7.72835	15.7199	0.00951687	chr2	335371	336175	+	805	-	-	-	101801090	-
gene12639	64.389	1001.09	15.5475	2.63491e-98	chr2	43688466	43736600	+	48135	COL6A6	-	K06238	101802198	COL6A6; collagen type VI alpha 6 chain
gene2534	83.6276	1298.93	15.5324	1.5389e-98	chr1	120059493	120137824	+	78332	ICOSLG	-	K06710	101792229	ICOSLG; inducible T-cell costimulator ligand
gene14035	1555.63	24100.3	15.4924	0	chr19	12132515	12183079	+	50565	RNF213	-	-	101801673	RNF213; ring finger protein 213
gene546	3.43034	52.9019	15.4218	1.18597e-19	chr3	62406547	62421760	-	15214	HEY2	-	K09091	101792287	HEY2; hes related family bHLH transcription factor with YRPW motif 2
gene11652	399.714	6142.85	15.3681	0	chr7	3608417	3623155	+	14739	LOC101795022	GO:0000978;GO:0000979;GO:0000983;GO:0003677;GO:0003690;GO:0003700;GO:0004871;GO:0005164;GO:0019899;GO:0035257;GO:0042802;GO:0042803;GO:0045296;GO:0001937;GO:0006355;GO:0007165;GO:0007259;GO:0010742;GO:0016525;GO:0033209;GO:0035456;GO:0035458;GO:0043124;GO:0045893;GO:0045944;GO:0046725;GO:0060333;GO:0061326;GO:0000790;GO:0005634;GO:0005654;GO:0005730;GO:0005737;GO:0005829;GO:0048471;	K11220	101795022	signal transducer and activator of transcription 1-like
gene5894	0.237248	3.63381	15.3165	0.0417058	chrZ	34048457	34050104	-	1648	-	-	-	101796608	-
gene5987	34.8732	529.806	15.1923	1.14108e-157	chr7	25008116	25010408	+	2293	INHBB	-	K04667	101800492	INHBB; inhibin beta B subunit
gene599	28.1343	427.372	15.1905	9.95455e-127	chr1	156569750	156583791	+	14042	EDNRB	GO:0004930;GO:0004962;GO:0017046;GO:0000122;GO:0001755;GO:0006885;GO:0007186;GO:0007422;GO:0007497;GO:0008217;GO:0014043;GO:0014826;GO:0030318;GO:0032269;GO:0035645;GO:0042310;GO:0043473;GO:0048066;GO:0048246;GO:0048484;GO:0086100;GO:0016020;GO:0016021;	K04198	101790262	EDNRB; endothelin receptor type B
gene5018	91.4434	1384.39	15.1393	0	chr4	67580788	67590721	+	9934	-	-	-	101791269	-
gene3916	0.48223	7.23506	15.0033	0.00177485	chr1	1225877	1228948	-	3072	UCN3	-	K05257	101804740	UCN3; urocortin 3
gene1380	35.0339	523.638	14.9466	6.42503e-155	chr1	41289128	41289718	+	591	MYF5	-	K18484	101801755	MYF5; myogenic factor 5
gene874	311.363	4647.14	14.9251	0	chr7	37238407	37247817	-	9411	NMI	-	-	101797758	NMI; N-myc and STAT interactor
gene12924	30.5969	456.467	14.9187	7.95479e-138	chr3	54298123	54306594	+	8472	TAGAP	GO:0007165;	K20654	101791013	TAGAP; T-cell activation RhoGTPase activating protein
gene858	1.71987	25.5706	14.8678	0.000238	chr1	68662229	68674243	+	12015	GPR19	-	K04316	101791506	GPR19; G protein-coupled receptor 19
gene6491	254.107	3761.83	14.8041	0	chr12	15785620	15839500	+	53881	CDYL2	-	K00653	101800877	CDYL2; chromodomain Y-like 2
gene742	0.244981	3.6133	14.7493	0.041791	chrZ	21652370	21656769	+	4400	-	-	-	101798539	-
gene7201	0.491629	7.20248	14.6502	0.00178166	chr8	12012941	12016113	-	3173	-	-	-	101795913	-
gene16265	0.246648	3.60124	14.6007	0.0418606	chrU	38271031	38272113	-	1083	LOC101801238	-	-	101801238	cell death activator CIDE-A
gene390	44.3918	646.113	14.5548	9.05261e-119	chr2	101921370	101942409	+	21040	ABHD3	-	K13696	101801886	ABHD3; abhydrolase domain containing 3
gene15504	368.577	5322.2	14.4399	0	chrU	38904484	38905228	+	745	GADD45B	-	K04402	101793631	GADD45B; growth arrest and DNA damage inducible beta
gene15054	46.3606	663.883	14.32	6.81628e-84	chr17	200497	204169	+	3673	TAP2	GO:0000166;GO:0005524;GO:0015440;GO:0016887;GO:0042287;GO:0042626;GO:0046978;GO:0001916;GO:0002237;GO:0002481;GO:0002485;GO:0002489;GO:0006810;GO:0019885;GO:0055085;GO:0016020;GO:0016021;GO:0030176;GO:0042825;	K05654	101797091	TAP2; transporter 2, ATP binding cassette subfamily B member
gene13047	16.2046	228.802	14.1196	2.98269e-73	chr1	198201836	198229479	-	27644	SLCO2B1	GO:0005215;GO:0008270;GO:0006810;GO:0006811;GO:0005886;GO:0016020;GO:0016021;	K14352	101798401	SLCO2B1; solute carrier organic anion transporter family member 2B1
gene2722	931.118	13106.6	14.0762	8.65818e-126	chr4	46085183	46088440	+	3258	IL*08-02	GO:0005125;GO:0005153;GO:0008009;GO:0001525;GO:0002548;GO:0006935;GO:0006952;GO:0006955;GO:0010628;GO:0030593;GO:0036446;GO:0042060;GO:0042119;GO:0048147;GO:0048246;GO:0048247;GO:0005576;GO:0005615;	K10030	101804010	IL8, Anpl-IL*08-03, Anpl-IL8, IL*08-02; interleukin 8
gene4779	14.3524	200.618	13.9779	8.8006e-65	chr1	126861183	126875329	+	14147	GPR143	GO:0004930;GO:0035240;GO:0035643;GO:0072544;GO:0072545;GO:0007186;GO:0007218;GO:0032400;GO:0032402;GO:0032438;GO:0035584;GO:0048015;GO:0050848;GO:1902908;GO:1903056;GO:0005765;GO:0005794;GO:0005886;GO:0016020;GO:0016021;GO:0016324;GO:0033162;GO:0042470;	K08470	101795267	GPR143; G protein-coupled receptor 143
gene14851	1059.17	14709	13.8874	4.44218e-259	chr2	131321577	131330250	-	8674	GEM	GO:0000166;GO:0000287;GO:0003924;GO:0005525;GO:0019003;GO:0007067;GO:0007165;GO:0007264;GO:0051276;GO:0051310;GO:0005634;GO:0009898;GO:0016020;GO:0030496;GO:0051233;GO:0072686;	K07846	101793626	GEM; GTP binding protein overexpressed in skeletal muscle
gene11534	0.493296	6.76047	13.7047	0.00294391	chrZ	17284667	17305028	-	20362	ESM1	GO:0005171;GO:0005178;GO:0005520;GO:0001525;GO:0001558;GO:0002040;GO:0008284;GO:1902204;GO:0005576;	-	101800967	ESM1; endothelial cell specific molecule 1
gene2765	0.491629	6.72609	13.6812	0.00296087	chr1	188902652	188910774	+	8123	LOC101790128	GO:0005215;GO:0006810;GO:0055085;GO:0016020;GO:0016021;	K14387	101790128	high affinity choline transporter 1-like
gene1370	1.20337	16.4595	13.6778	0.00169522	chr1	39466483	39470094	+	3612	-	-	-	101798658	-
gene10597	4.12329	56.318	13.6585	1.70764e-07	chrZ	51062428	51187020	-	124593	SLCO4C1	GO:0005215;GO:0006810;GO:0006811;GO:0005886;GO:0016020;GO:0016021;	K14355	101796896	SLCO4C1; solute carrier organic anion transporter family member 4C1
gene10314	15.0991	203.469	13.4756	4.79496e-40	chr2	2707188	2711276	-	4089	ACKR2	GO:0004871;GO:0004930;GO:0004950;GO:0005044;GO:0015026;GO:0016494;GO:0019956;GO:0006898;GO:0006935;GO:0006954;GO:0007165;GO:0007186;GO:0070098;GO:0005654;GO:0005829;GO:0005884;GO:0005886;GO:0016020;GO:0016021;GO:0031965;GO:0043231;	K04187	101797665	ACKR2, CCBP2; atypical chemokine receptor 2
gene3412	10.206	137.282	13.4511	5.58353e-45	chr1	177678534	177701569	-	23036	RXFP2	-	K04307	101798910	RXFP2; relaxin/insulin like family peptide receptor 2
gene12340	4.13935	54.9125	13.266	0.00252756	chr16	7841622	7858149	-	16528	-	-	-	101804526	-
gene4701	117.771	1554.47	13.199	0	chr6	15227227	15235944	-	8718	PLAU	GO:0004252;GO:0008233;GO:0008236;GO:0016787;GO:0001666;GO:0006508;GO:0010469;GO:0014909;GO:0014910;GO:0030335;GO:0033628;GO:0042127;GO:0042730;GO:2000097;GO:0005576;GO:0005615;GO:0005925;GO:0009986;GO:0070062;	K01348	101804552	PLAU; plasminogen activator, urokinase
gene8313	27.1969	355.661	13.0773	6.58427e-47	chr1	20199813	20257533	-	57721	IL17REL	-	-	101790673	IL17REL; interleukin 17 receptor E like
gene560	14.0937	183.832	13.0436	3.89231e-58	chr1	4047434	4063793	+	16360	GATA3	-	K17895	101799032	GATA3; GATA binding protein 3
gene12963	68.3332	891.163	13.0414	2.10337e-145	chr15	16178729	16196976	+	18248	LOC101800838	GO:0004871;GO:0050699;GO:0001817;GO:0007165;GO:0032496;GO:0042347;GO:0043123;GO:0071222;GO:0005654;GO:0005765;GO:0005794;GO:0005829;GO:0005886;GO:0043231;	K19363	101800838	TNF-a; lipopolysaccharide-induced tumor necrosis factor-alpha factor homolog
gene4042	57.7727	752.862	13.0315	6.3814e-196	chr3	18669087	18676152	+	7066	BATF3	GO:0000978;GO:0001078;GO:0003677;GO:0003700;GO:0043565;GO:0000122;GO:0006355;GO:0006357;GO:0009615;GO:0043011;GO:0097028;GO:0005634;	K09034	101791523	BATF3; basic leucine zipper ATF-like transcription factor 3
gene12795	47.8455	623.158	13.0244	1.60027e-168	chr8	24051226	24112719	+	61494	ELAVL4	GO:0000166;GO:0003676;GO:0003723;GO:0003729;GO:0007612;GO:0007626;GO:0048813;	K13208	101792469	ELAVL4; ELAV like RNA binding protein 4
gene7049	2.16617	28.1714	13.0052	6.82404e-10	chr2	142683532	142692093	+	8562	-	-	-	101798565	-
gene12149	11.1909	145.391	12.9919	8.44835e-47	chrZ	10804339	10807371	+	3033	RXFP3	GO:0004930;GO:0007186;GO:0016020;GO:0016021;	K08397	101802695	RXFP3; relaxin/insulin like family peptide receptor 3
gene4958	1.695	21.7377	12.8246	3.19238e-08	chr2	153418011	153426081	-	8071	-	-	-	101792174	-
gene10901	381.041	4858.32	12.7501	0	chr2	98656291	98661161	+	4871	DSEL	GO:0008146;GO:0047757;GO:0030204;GO:0030205;GO:0016020;GO:0016021;	-	101799874	DSEL; dermatan sulfate epimerase-like
gene6918	279.881	3558.69	12.715	0	chr3	1783821	1907022	+	123202	EML6	-	K18598	101796882	EML6; echinoderm microtubule associated protein like 6
gene1789	290.167	3677.44	12.6735	0	chr7	4505094	4510262	-	5169	STAT1	GO:0003700;GO:0004871;GO:0006355;GO:0007165;GO:0005634;	K11220	101802227	STAT1; signal transducer and activator of transcription 1
gene6070	0.719478	9.07851	12.6182	0.000610199	chr1	94449027	94461684	+	12658	POU1F1	-	K09363	101798745	POU1F1, Pit-1; POU class 1 homeobox 1
gene8057	0.96446	12.1503	12.598	5.04569e-05	chr2	32055424	32057704	+	2281	-	-	-	101792963	-
gene326	689.173	8634.01	12.5281	0	chr1	109473558	109486026	+	12469	ETS2	GO:0000977;GO:0000978;GO:0001078;GO:0003677;GO:0003700;GO:0043565;GO:0000122;GO:0001712;GO:0006355;GO:0007498;GO:0045893;GO:0090009;GO:0005634;GO:0005654;GO:0005829;GO:0005886;	K02678	101794344	ETS2; ETS proto-oncogene 2, transcription factor
gene8996	124.824	1562.01	12.5137	1.42479e-129	chr1	161732648	161735774	+	3127	PCDH9	GO:0005509;GO:0007155;GO:0007156;GO:0005886;GO:0016020;GO:0016021;GO:0030426;GO:0044291;	K16498	101796556	PCDH9; protocadherin 9
gene6524	13.847	172.39	12.4496	8.71961e-54	chr17	104739	110286	-	5548	IL4I1	GO:0016491;GO:0055114;	K03334	101790142	IL4I1; interleukin 4 induced 1
gene10413	104.396	1295.79	12.4123	7.55978e-285	chr21	5967773	5969357	-	1585	SYS1	-	K20318	101796698	SYS1; SYS1, golgi trafficking protein
gene8638	169.424	2099.73	12.3933	0	chr11	9072695	9077000	-	4306	STOML1	GO:0016020;GO:0016021;	-	101797607	STOML1; stomatin like 1
gene13140	5.30513	64.9967	12.2517	1.11198e-20	chrU	33481252	33483427	-	2176	LOC101804584	-	-	101804584	uncharacterized LOC101804584
gene11612	0.967793	11.7716	12.1633	8.09711e-05	chr16	13454438	13469683	-	15246	FOXN4	GO:0001158;GO:0003677;GO:0003682;GO:0003700;GO:0043565;GO:0006351;GO:0006355;GO:0010842;GO:0030154;GO:0035881;GO:0045893;GO:0048663;GO:0060579;GO:0005634;	K09407	101803928	FOXN4; forkhead box N4
gene7738	32.2736	392.517	12.1622	7.25709e-111	chr15	6722447	6768750	-	46304	-	-	-	101789849	-
gene14138	0.48223	5.86439	12.161	0.00795159	chr29	3390640	3391763	-	1124	-	-	-	101797086	-
gene11329	3.15276	38.0103	12.0562	3.26285e-13	chr6	16843882	16924170	-	80289	PAX2	-	K15608	101796386	PAX2; paired box 2
gene3896	120.261	1449.47	12.0527	0	chr7	93601	95873	-	2273	-	-	-	101803361	-
gene8844	75.7331	910.416	12.0214	4.81198e-218	chr5	28937028	29029549	-	92522	DPF3	-	-	101802489	DPF3; double PHD fingers 3
gene2373	7.54316	90.5191	12.0002	3.03093e-29	chr1	42934798	42952503	+	17706	LOC101803211	-	-	101803211	uncharacterized LOC101803211
gene9805	0.489963	5.86619	11.9727	0.00794066	chr1	74142614	74151184	-	8571	LOC101801341	GO:0008146;GO:0016740;	-	101801341	sulfotransferase 6B1-like
gene14144	14.0997	168.715	11.9659	3.54211e-24	chr1	70934273	70982202	-	47930	LOC101802513	-	K20633	101802513	rho GTPase-activating protein 8-like
gene10610	17.0269	203.656	11.9609	1.14752e-37	chr2	16597656	16605988	+	8333	PTCHD3	-	-	101800181	PTCHD3; patched domain containing 3
gene11079	6.07827	72.619	11.9473	5.11856e-10	chr1	134281289	134294874	-	13586	CNGA3	-	K04950	101798271	CNGA3; cyclic nucleotide gated channel alpha 3
gene3242	0.721145	8.60392	11.9309	0.000995114	chr2	107819879	107829377	+	9499	-	-	-	101800552	-
gene8070	16.4799	196.311	11.9121	2.33825e-59	chr2	33058839	33075653	+	16815	GPNMB	GO:0005178;GO:0008201;GO:0045545;GO:0048018;GO:0001818;GO:0001934;GO:0007155;GO:0007165;GO:0007267;GO:0030335;GO:0031954;GO:0032720;GO:0034103;GO:0042130;GO:0050868;GO:0070374;GO:1901215;GO:2000134;GO:0005887;GO:0016020;GO:0016021;GO:0031410;	K20732	101795842	GPNMB; glycoprotein nmb
gene11679	0.721145	8.58522	11.905	0.000997767	chr12	8858268	8870402	+	12135	PNP	-	K03783	101789787	PNP; purine nucleoside phosphorylase
gene4487	71.6639	851.643	11.8838	2.05142e-206	chr4	51227287	51263437	-	36151	NSUN7	-	-	101799294	NSUN7; NOP2/Sun RNA methyltransferase family member 7
gene4980	6.56323	77.6005	11.8235	4.05919e-25	chr19	8697116	8698212	+	1097	-	-	-	101797109	-
gene15108	1.95712	23.1356	11.8212	3.87901e-08	chr5	30224177	30254498	+	30322	LOC101794571	-	K16342	101794571	cytosolic phospholipase A2 epsilon-like
gene12342	3.15276	37.2499	11.815	8.16251e-13	chr16	7835849	7838879	-	3031	-	-	-	101804901	-
gene15431	4.14542	48.9576	11.81	1.22076e-15	chrU	30296111	30299754	+	3644	LOC101790952	-	-	101790952	GTPase IMAP family member 1
gene8740	0.956726	11.2868	11.7973	0.000131813	chr5	48290099	48297044	-	6946	LOC101804095	-	K04525	101804095	serine protease inhibitor 2.1-like
gene8395	4.59778	54.1779	11.7835	4.25129e-18	chr4	30027646	30032927	+	5282	-	-	-	101795915	-
gene2397	1459.34	17151.2	11.7527	0	chr19	6681264	6692237	+	10974	TRIM25	-	K10652	101791574	TRIM25; tripartite motif containing 25
gene6121	137.956	1617.9	11.7276	2.88165e-102	chr3	56176125	56179004	+	2880	CITED2	-	K21361	101800627	CITED2; Cbp/p300 interacting transactivator with Glu/Asp rich carboxy-terminal domain 2
gene3897	222.848	2607.12	11.6991	0	chr7	96227	111909	-	15683	CFLAR	GO:0002020;GO:0004197;GO:0008047;GO:0008234;GO:0006508;GO:0006915;GO:0042981;GO:0043085;GO:0043123;GO:0060544;GO:1902042;GO:2001237;GO:0005737;GO:0031264;GO:0097342;	K04724	101799915	CFLAR; CASP8 and FADD like apoptosis regulator
gene11348	5.56891	64.8478	11.6446	1.34829e-11	chr3	66558074	66561465	-	3392	FAM26F	GO:0016020;GO:0016021;	-	101803387	FAM26F; family with sequence similarity 26 member F
gene15641	19.6051	227.465	11.6023	7.64748e-67	chrU	19534890	19549487	-	14598	PTK2B	-	K05871	101792285	PTK2B; protein tyrosine kinase 2 beta
gene8639	52.9431	608.63	11.4959	5.48891e-130	chr11	9064933	9070297	-	5365	PML	-	K10054	101796105	PML; promyelocytic leukemia
gene14343	30.541	350.923	11.4902	4.50054e-98	chr5	59749878	59769187	+	19310	GCH1	-	K01495	101789988	GCH1; GTP cyclohydrolase 1
gene13745	31.1532	357.442	11.4737	1.01084e-99	chr7	606028	722824	+	116797	SATB2	GO:0000978;GO:0001077;GO:0003677;GO:0003682;GO:0043565;GO:0000122;GO:0001764;GO:0002076;GO:0006338;GO:0006351;GO:0006355;GO:0006366;GO:0009880;GO:0010468;GO:0021902;GO:0045944;GO:0048704;GO:0051216;GO:0060021;GO:0071310;GO:0000118;GO:0005634;GO:0005654;GO:0005667;	-	101796463	SATB2; SATB homeobox 2
gene9440	132.779	1519.4	11.443	0	chr7	10199318	10253448	+	54131	TRAF3IP1	-	K19680	101801584	TRAF3IP1; TRAF3 interacting protein 1
gene12124	219.285	2502.24	11.4109	0	chrZ	54446923	54549118	-	102196	EPB41L4A	GO:0005856;	-	101795797	EPB41L4A; erythrocyte membrane protein band 4.1 like 4A
gene15872	11.7151	132.301	11.2932	1.99466e-40	chrU	38739197	38740434	-	1238	LOC101790497	-	K06751	101790497	Anpl-U; class I histocompatibility antigen, F10 alpha chain
gene14248	242.438	2701.98	11.145	0	chr8	14909316	14917175	-	7860	LRRC8B	GO:0016020;GO:0016021;	-	101797625	LRRC8B; leucine rich repeat containing 8 family member B
gene1171	5.59377	62.1258	11.1062	6.02057e-20	chr1	185407267	185413574	+	6308	LOC101794349	GO:0004222;GO:0005509;GO:0008233;GO:0008237;GO:0008270;GO:0016787;GO:0046872;GO:0006508;GO:0035313;GO:0042060;GO:0060054;GO:0005615;GO:0031012;	K01394	101794349	MMP3; stromelysin-1
gene13032	6.28065	69.5858	11.0794	2.61906e-10	chr7	38819796	38824807	-	5012	-	-	-	101792786	-
gene8338	12.8932	139.815	10.8441	9.47571e-42	chrZ	3648464	3658759	+	10296	PSTPIP2	-	K20124	101796041	PSTPIP2; proline-serine-threonine phosphatase interacting protein 2
gene2135	58.656	634.701	10.8207	3.07166e-110	chr7	33690731	34213696	-	522966	LRP1B	-	K20049	101796538	LRP1B; LDL receptor related protein 1B
gene3339	492.11	5291.52	10.7527	5e-298	chr27	3546862	3564058	+	17197	CTTNBP2NL	GO:0051721;GO:0006470;GO:0032410;GO:0034763;GO:0015629;	-	101793332	CTTNBP2NL; CTTNBP2 N-terminal like
gene1551	83.3372	894.261	10.7306	4.89249e-203	chr21	14754314	14765899	+	11586	TTLL9	-	K16603	101795946	TTLL9; tubulin tyrosine ligase like 9
gene9267	46.0533	492.344	10.6908	1.2623e-111	chr6	34155571	34202982	+	47412	PTPRE	-	K18033	101804335	PTPRE; protein tyrosine phosphatase, receptor type E
gene5455	244.966	2616.39	10.6807	0	chr1	79692258	79700073	+	7816	C1R	GO:0004252;GO:0005509;GO:0008233;GO:0016787;GO:0046872;GO:0006508;GO:0006956;GO:0005576;	K01330	101791982	C1R; complement C1r
gene10510	402.513	4294.78	10.6699	1.30544e-141	chr3	114884869	114888417	-	3549	TRIM35	GO:0008270;GO:0046872;GO:0043065;GO:0045087;GO:0045930;GO:1902187;GO:0005622;	K12012	101790163	TRIM35; tripartite motif containing 35
gene10825	74.2417	790.922	10.6533	9.2283e-134	chr23	2409388	2415979	-	6592	SLC25A37	-	K15113	101795158	SLC25A37; solute carrier family 25 member 37
gene10553	7.54316	79.7382	10.5709	1.43763e-24	chr1	196606996	196633560	+	26565	-	-	-	101797315	-
gene9555	15.7544	165.469	10.503	2.68686e-28	chr3	864100	897530	+	33431	LOC101795081	-	K09382	101795081	PAX1; paired box protein Pax-1
gene9691	0.734944	7.70964	10.4901	0.00258657	chr2	78690465	78692546	+	2082	-	-	-	101800322	-
gene7822	8.49929	89.0965	10.4828	1.16667e-15	chrZ	41370072	41393532	-	23461	HSD17B3	-	K10207	101797428	HSD17B3; hydroxysteroid 17-beta dehydrogenase 3
gene11200	2.43161	25.4729	10.4757	1.03689e-08	chr20	6277531	6285984	+	8454	LOC101795923	GO:0016491;GO:0050660;GO:0051537;GO:0045454;GO:0055114;GO:0005623;	-	101795923	apoptosis-inducing factor 3-like
gene3200	10.4277	109.22	10.474	1.29305e-32	chr6	21812613	21852437	-	39825	LOC101803823	-	K05189	101803823	gamma-aminobutyric acid receptor subunit pi
gene1782	1.21884	12.7551	10.465	0.000646453	chr7	4256315	4260099	+	3785	LOC101801054	-	-	101801054	chromosome unknown open reading frame, human C2orf88
gene5233	2.90171	30.1806	10.401	3.77419e-06	chr3	69753018	69762338	+	9321	PPIL6	GO:0003755;GO:0000413;GO:0006457;	K12739	101802666	PPIL6; peptidylprolyl isomerase like 6
gene8268	1.45002	15.0424	10.3739	0.000266292	chr3	89728284	89730394	+	2111	-	-	-	101797240	-
gene6323	285.505	2961.33	10.3723	0	chr21	6495277	6518081	-	22805	SAMHD1	-	-	101800495	SAMHD1; SAM and HD domain containing deoxynucleoside triphosphate triphosphohydrolase 1
gene11058	43.1632	445.006	10.3098	1.46841e-47	chr3	81103544	81174577	+	71034	SNAP91	-	K20043	101805024	SNAP91; synaptosome associated protein 91
gene10064	9.71159	99.9853	10.2955	6.65176e-30	chr15	1710153	1721116	+	10964	MEIOB	GO:0003682;GO:0003697;GO:0008310;GO:0000712;GO:0000724;GO:0007129;GO:0007140;GO:0007141;GO:0007144;GO:0009566;GO:0090305;GO:0005737;	-	101797124	MEIOB; meiosis specific with OB domains
gene14644	1.44669	14.8934	10.2948	7.28691e-05	chr3	32495515	32621637	-	126123	MDGA1	GO:0005615;GO:0016020;GO:0046658;	-	101794966	MDGA1; MAM domain containing glycosylphosphatidylinositol anchor 1
gene2535	0.491629	5.03706	10.2456	0.0211875	chr1	119958876	119962287	-	3412	-	-	-	101803212	-
gene6890	285.089	2891.87	10.1438	5.59347e-147	chr1	6348171	6366084	+	17914	OPTN	GO:0008022;GO:0017137;GO:0030674;GO:0031593;GO:0042802;GO:0043130;GO:0070530;GO:0000042;GO:0001920;GO:0006914;GO:0007030;GO:0016192;GO:0016236;GO:0034613;GO:0043001;GO:0043124;GO:0050829;GO:0061734;GO:0090161;GO:1904417;GO:0005794;GO:0005802;GO:0005829;GO:0031410;GO:0048471;	K19946	101791650	OPTN; optineurin
gene4636	85.4367	863.169	10.103	2.08447e-191	chr29	1724371	1732885	+	8515	LOC101804743	-	K06712	101804743	butyrophilin subfamily 1 member A1-like
gene6548	429.923	4341.98	10.0994	3.88017e-259	chr17	37685	43678	+	5994	LOC101790919	-	-	101790919	zinc finger protein RFP
gene6601	39.7599	401.372	10.0949	5.01498e-46	chr23	206416	229638	+	23223	TACR1	GO:0004871;GO:0004930;GO:0004995;GO:0007165;GO:0007186;GO:0007217;GO:0048265;GO:0070472;GO:0005886;GO:0016020;GO:0016021;GO:0071944;	K04222	101793340	TACR1; tachykinin receptor 1
gene6047	0.719478	7.25918	10.0895	0.00415248	chr1	93385936	93398921	-	12986	MAEL	GO:0000122;GO:0000902;GO:0006974;GO:0007129;GO:0007140;GO:0007283;GO:0008630;GO:0009566;GO:0010629;GO:0031047;GO:0034587;GO:0043046;GO:0043066;GO:0046620;GO:0000785;GO:0001741;GO:0005634;GO:0005737;GO:0030849;GO:0033391;GO:0043186;GO:0048471;GO:0071547;	K18411	101793286	MAEL; maelstrom spermatogenic transposon silencer
gene14080	8.98212	90.3774	10.0619	6.54256e-13	chr3	12475395	12476659	-	1265	LOC101798955	-	-	101798955	uncharacterized LOC101798955
gene10313	1.22051	12.219	10.0114	0.000116477	chr2	2714144	2716047	+	1904	-	-	-	101797314	-
gene7634	0.493296	4.93753	10.0093	0.0209867	chr12	12600797	12609085	+	8289	CETP	GO:0005319;GO:0005548;GO:0008289;GO:0015485;GO:0017127;GO:0017129;GO:0031210;GO:0006641;GO:0006869;GO:0008203;GO:0010874;GO:0015914;GO:0030301;GO:0034197;GO:0034372;GO:0034374;GO:0034375;GO:0042632;GO:0043691;GO:0046470;GO:0055088;GO:0055091;GO:0070328;GO:0005615;GO:0031982;GO:0034364;GO:0070062;	K16835	101797118	CETP; cholesteryl ester transfer protein
gene6954	85.9633	858.823	9.99057	7.35697e-48	chr7	17875596	18009056	-	133461	RAPGEF4	-	K04351	101803499	RAPGEF4; Rap guanine nucleotide exchange factor 4
gene9632	28.2028	280.496	9.94569	6.82772e-39	chr5	16944522	17138685	-	194164	-	-	-	101800829	-
gene4665	1.96318	19.4638	9.91438	0.00583531	chrZ	73054758	73071042	+	16285	FAM81B	GO:0005634;	-	101797954	FAM81B; family with sequence similarity 81 member B
gene10865	35.7459	353.898	9.90038	6.14112e-79	chr1	43338764	43345418	+	6655	TMEM140	-	-	101803982	TMEM140; transmembrane protein 140
gene1732	11.865	117.036	9.86393	1.08881e-33	chr5	14936118	14938532	-	2415	-	-	-	101801957	-
gene6018	403.177	3973.95	9.85659	0	chr7	27865962	27887858	-	21897	LOC101798744	GO:0003950;GO:0016740;GO:0016757;	K15261	101798744	PARP14; poly [ADP-ribose] polymerase 14
gene7051	6.5599	64.1151	9.77379	9.73629e-15	chr2	5370492	5406071	+	35580	LOC101799248	GO:0005216;GO:0005244;GO:0005248;GO:0005272;GO:0006810;GO:0006811;GO:0006814;GO:0019233;GO:0034765;GO:0055085;GO:0060078;GO:0001518;GO:0005886;GO:0016020;GO:0016021;	K04842	101799248	sodium channel protein type 5 subunit alpha
gene8674	12.6315	123.375	9.76727	3.00633e-35	chrZ	2520610	2523340	+	2731	-	-	-	101790092	-
gene5956	52.2248	509.599	9.7578	5.69134e-124	chr9	20117347	20407684	-	290338	NLGN1	-	K07378	101796987	NLGN1; neuroligin 1
gene7862	0.986592	9.57721	9.70737	0.00085555	chr1	146697610	146700677	+	3068	LOC101789851	-	K04305	101789851	G-protein coupled receptor 183-like
gene366	1.21277	11.7324	9.67401	0.000185723	chr2	104181379	104197848	-	16470	LOC101793862	-	-	101793862	AKAIN1; A-kinase anchor inhibitor 1
gene7326	337.165	3247.53	9.63189	1.00903e-123	chr11	1583449	1612273	+	28825	FGF7	GO:0005104;GO:0008083;GO:0042056;GO:0008284;GO:0008543;GO:0010463;GO:0010838;GO:0031069;GO:0031532;GO:0034394;GO:0045893;GO:0050679;GO:0050731;GO:0050918;GO:0051549;GO:0060445;GO:0060501;GO:0060665;GO:0061033;GO:0005576;GO:0005794;GO:0016020;GO:0016021;	K04358	101795837	FGF7; fibroblast growth factor 7
gene11	1.45442	14.0022	9.62731	4.04493e-05	chr22	3410123	3427777	+	17655	SCNN1D	-	K04826	101793369	SCNN1D; sodium channel epithelial 1 delta subunit
gene2896	143.765	1380.49	9.6024	1.60079e-258	chr24	6337322	6343507	-	6186	RNF19B	-	K11973	101804187	RNF19B; ring finger protein 19B
gene9476	2.65946	25.4644	9.57503	4.12671e-08	chr6	34869531	34890708	+	21178	LOC101793222	-	K00567	101793222	methylated-DNA--protein-cysteine methyltransferase
gene8895	10.4482	99.6301	9.53562	1.27761e-27	chr24	3272592	3275290	+	2699	LOC101803181	-	K04426	101803181	mitogen-activated protein kinase kinase kinase 5
gene4402	3.89377	37.1172	9.53247	1.03063e-11	chr1	171755756	171757424	+	1669	CYSLTR2	GO:0001631;GO:0004930;GO:0007186;GO:0061737;GO:0016020;GO:0016021;	K04323	101805449	CYSLTR2; cysteinyl leukotriene receptor 2
gene843	9.72373	92.6894	9.53229	9.02874e-16	chr1	69847062	69942077	+	95016	WNT7B	GO:0005102;GO:0007275;GO:0016055;GO:0021871;GO:0030182;GO:0048144;GO:0061180;GO:0071300;GO:0072089;GO:0005576;GO:0005578;GO:0016020;GO:0016021;	K00572	101805245	WNT7B; Wnt family member 7B
gene4859	7.0112	66.6424	9.50514	9.76686e-20	chr7	38511949	38521232	-	9284	CYTIP	GO:0030155;GO:0005654;GO:0005737;GO:0005829;GO:0005938;	-	101798985	CYTIP; cytohesin 1 interacting protein
gene4126	4.38267	41.6562	9.50475	5.77566e-13	chrZ	30337632	30361099	+	23468	LURAP1L	-	-	101796984	LURAP1L; leucine rich adaptor protein 1 like
gene702	0.956726	9.07851	9.48913	0.0013693	chr8	12712411	12715267	+	2857	LOC101800410	GO:0016020;GO:0016021;	K06448	101800410	T-cell surface glycoprotein CD1b-3-like
gene7227	49.8616	471.914	9.46448	2.31029e-114	chr2	120755643	120884538	+	128896	LOC101804203	-	-	101804203	chromosome unknown open reading frame, human C8orf34
gene8139	46.7952	441.918	9.44366	2.90634e-108	chr5	20845194	20863108	-	17915	-	-	-	101794946	-
gene15499	8.06299	76.1026	9.43851	2.3931e-22	chr4	51908594	51934265	+	25672	TMEM156	-	-	101791813	TMEM156; transmembrane protein 156
gene5373	0.483896	4.55222	9.40742	0.0334741	chr3	66427898	66447496	+	19599	GPRC6A	GO:0004871;GO:0004930;GO:0007165;GO:0007186;GO:0019722;GO:0043200;GO:0005622;GO:0005886;GO:0009986;GO:0016020;GO:0016021;	K04622	101792706	GPRC6A; G protein-coupled receptor class C group 6 member A
gene15239	5.80616	54.2702	9.34701	2.70311e-16	chr3	113072285	113111698	-	39414	BLK	GO:0000166;GO:0004672;GO:0004713;GO:0004715;GO:0005524;GO:0016301;GO:0016740;GO:0006468;GO:0016310;GO:0018108;GO:0032024;GO:0050853;	K08890	101794713	BLK; BLK proto-oncogene, Src family tyrosine kinase
gene9208	81.5165	760.209	9.32583	3.2757e-166	chr2	44504415	44505927	+	1513	ACKR4	GO:0004871;GO:0004930;GO:0004950;GO:0005044;GO:0019956;GO:0006898;GO:0006935;GO:0007165;GO:0007186;GO:0070098;GO:0016020;GO:0016021;	K04186	101804100	ACKR4, CCRL1; atypical chemokine receptor 4
gene15529	16.4843	153.671	9.32225	3.23421e-42	chrU	23439923	23440577	+	655	-	-	-	101798533	-
gene4949	8.43909	78.6021	9.31405	8.65569e-23	chr2	152803586	152914986	+	111401	LOC101790518	-	K04596	101790518	BAI1; brain-specific angiogenesis inhibitor 1
gene12503	130.591	1215.84	9.31031	3.98328e-96	chr7	21849266	21968851	-	119586	SLC4A10	GO:0005215;GO:0005452;GO:0008509;GO:0015301;GO:0006810;GO:0006811;GO:0006820;GO:0006885;GO:0009416;GO:0009791;GO:0015698;GO:0021860;GO:0030641;GO:0035264;GO:0035641;GO:0048854;GO:0098656;GO:1902600;GO:0005886;GO:0016020;GO:0016021;GO:0016323;GO:0043025;GO:0097440;GO:0097441;GO:0097442;	K13861	101798698	SLC4A10; solute carrier family 4 member 10
gene4043	1292.71	12027	9.30374	0	chr3	18697725	18724410	-	26686	ATF3	GO:0000976;GO:0000977;GO:0000978;GO:0001078;GO:0003677;GO:0003700;GO:0042802;GO:0042803;GO:0043565;GO:0044212;GO:0046982;GO:0000122;GO:0006094;GO:0006355;GO:0006357;GO:0010628;GO:0030968;GO:0034198;GO:0035914;GO:0045892;GO:0045944;GO:0070373;GO:1903984;GO:1990440;GO:0005634;GO:0005730;GO:1990622;	K09032	101805187	ATF3; activating transcription factor 3
gene4551	4.61825	42.9647	9.30325	3.34468e-13	chr3	21781834	21820377	-	38544	SUSD4	GO:0030449;GO:0016020;GO:0016021;	-	101802930	SUSD4; sushi domain containing 4
gene15300	2.92491	27.1619	9.28641	8.4288e-09	chr7	9256119	9276008	+	19890	LOC101792861	-	-	101792861	IQ and AAA domain-containing protein 1
gene4100	15.2926	141.955	9.28254	2.93417e-21	chrZ	751854	752642	+	789	LOC101791773	-	-	101791773	SET-binding protein-like
gene8315	1.93392	17.8061	9.20725	0.000925666	chr1	20297438	20334319	+	36882	MOV10L1	GO:0007281;GO:0007283;	K13983	101792829	MOV10L1; Mov10 RISC complex RNA helicase like 1
gene13755	115.813	1063.11	9.17957	7.44392e-211	chr3	22653262	22671866	-	18605	TRAF5	-	K09849	101797384	TRAF5; TNF receptor associated factor 5
gene6588	228.824	2098.21	9.16953	0	chr1	49496016	49524800	+	28785	RASSF9	GO:0007165;GO:0016197;GO:0005768;GO:0005829;GO:0012510;GO:0070062;	K09856	101790665	RASSF9; Ras association domain family member 9
gene2015	59.0021	540.358	9.15829	1.49702e-125	chr27	5780420	5809886	-	29467	NGF	GO:0005102;GO:0005163;GO:0008083;GO:0008191;GO:0008625;GO:0010628;GO:0010951;GO:0048812;	K02582	101792805	NGF; nerve growth factor
gene1067	60.5245	553.07	9.13795	1.01456e-127	chr8	8412980	8445704	+	32725	RGS4	GO:0005634;GO:0005737;	K16449	101800349	RGS4; regulator of G-protein signaling 4
gene12326	5.85755	53.4085	9.11788	6.38998e-16	chr25	5116314	5135721	+	19408	ATP12A	GO:0000166;GO:0005391;GO:0005524;GO:0016787;GO:0019829;GO:0046872;GO:0006810;GO:0006811;GO:0006813;GO:0006814;GO:0006885;GO:0010248;GO:0055075;GO:0090662;GO:0099132;GO:0016020;GO:0016021;GO:0016323;	K01544	101800708	ATP12A; ATPase H+/K+ transporting non-gastric alpha2 subunit
gene10857	3.62726	33.007	9.09972	2.31664e-08	chr1	43651200	43674476	+	23277	SLC5A8	GO:0005215;GO:0006810;GO:0055085;GO:0016020;GO:0016021;GO:0070062;	K14388	101791183	SLC5A8; solute carrier family 5 member 8
gene5127	50.4502	458.753	9.09318	4.73125e-109	chr16	11840303	11851293	+	10991	ABCB9	GO:0000166;GO:0005524;GO:0015440;GO:0016887;GO:0022891;GO:0042626;GO:0042803;GO:0006810;GO:0015833;GO:0055085;GO:0005764;GO:0005765;GO:0016020;GO:0016021;GO:0030176;GO:0043231;	K05656	101792371	ABCB9; ATP binding cassette subfamily B member 9
gene1164	1114.92	10118.3	9.07535	7.90882e-138	chr1	185579431	185587987	-	8557	BIRC2	GO:0008270;GO:0042981;	K16060	101793263	BIRC2; baculoviral IAP repeat containing 2
gene9330	14.8723	134.239	9.02611	1.94758e-23	chr1	113898917	114552724	+	653808	IL1RAPL1	GO:0007165;GO:0045920;GO:0005886;GO:0016020;GO:0016021;	K05170	101804155	IL1RAPL1; interleukin 1 receptor accessory protein like 1
gene5387	4.62491	41.6423	9.00391	1.2387e-12	chr1	10315509	10320789	-	5281	-	-	-	101796160	-
gene2462	280.498	2523.39	8.99613	0	chr3	77163433	77314127	+	150695	EPHA7	GO:0000166;GO:0004672;GO:0004713;GO:0005003;GO:0005004;GO:0005524;GO:0008046;GO:0016301;GO:0016740;GO:0045499;GO:0001934;GO:0006468;GO:0007169;GO:0007420;GO:0016310;GO:0018108;GO:0022407;GO:0031290;GO:0031952;GO:0043281;GO:0043525;GO:0048013;GO:0048671;GO:0048755;GO:0050730;GO:0050919;GO:0051964;GO:0070372;GO:0072178;GO:0005887;GO:0016020;GO:0016021;	K05108	101799418	EPHA7; EPH receptor A7
gene4909	1.22824	10.9153	8.88695	0.000456534	chr1	53241949	53246997	+	5049	SSTR3	GO:0004871;GO:0004930;GO:0004994;GO:0005102;GO:0007165;GO:0007186;GO:0038170;GO:0005886;GO:0005929;GO:0016020;GO:0016021;GO:0060170;GO:0097730;	K04219	101790980	SSTR3; somatostatin receptor 3
gene5298	32.0044	284.269	8.88219	2.50271e-71	chr4	27044464	27135351	+	90888	MARCH1	-	K10656	101804018	MARCH1; membrane associated ring-CH-type finger 1
gene64	4.59505	40.6829	8.85363	2.98335e-12	chr3	49979928	49991796	-	11869	ZC3H12D	-	K18668	101790770	ZC3H12D; zinc finger CCCH-type containing 12D
gene8714	65.6151	578.873	8.82226	4.84921e-115	chr5	46978108	47011212	-	33105	TC2N	GO:0010468;GO:0030193;GO:0005634;	K17287	101799190	TC2N; tandem C2 domains, nuclear
gene2791	1425.48	12539.2	8.79652	0	chr1	108656012	108716695	+	60684	TTC3	-	K15712	101795951	TTC3; tetratricopeptide repeat domain 3
gene14852	25.0484	220.219	8.79177	1.0655e-56	chr2	131275399	131296663	-	21265	CDH17	GO:0005178;GO:0005427;GO:0005509;GO:0002314;GO:0002315;GO:0006857;GO:0007155;GO:0007156;GO:0007229;GO:0016339;GO:0030183;GO:0033626;GO:0035672;GO:0048536;GO:0005634;GO:0005886;GO:0009986;GO:0016020;GO:0016021;GO:0016323;GO:0030054;	K06811	101793802	CDH17; cadherin 17
gene8170	190.055	1667.33	8.7729	2.11365e-275	chr10	12745826	12755156	+	9331	TSC22D3	-	-	101802247	TSC22D3; TSC22 domain family member 3
gene3469	96.5316	845.33	8.75703	2.4198e-90	chr5	40049211	40083255	+	34045	FLVCR2	-	K08220	101793882	FLVCR2; feline leukemia virus subgroup C cellular receptor family member 2
gene10219	154.371	1350.38	8.74765	6.59171e-241	chr16	6240806	6259650	+	18845	GGT5	GO:0036374;GO:0006508;GO:0006751;GO:0006954;GO:1901750;GO:0005886;	K18592	101799004	GGT5; gamma-glutamyltransferase 5
gene1265	4.84943	42.0029	8.66141	5.10124e-05	chr20	4067277	4070224	-	2948	RPAIN	-	-	101802343	RPAIN; RPA interacting protein
gene40	1.7232	14.9103	8.65268	3.43842e-05	chr8	9558764	9562918	+	4155	MYOC	-	-	101803276	MYOC; myocilin
gene10615	25.1696	216.425	8.59867	6.99128e-55	chr2	62411663	62550669	-	139007	PHACTR1	GO:0003779;GO:0004864;GO:0008157;GO:0019888;GO:0031032;GO:0031532;GO:0043086;GO:0043149;GO:0048870;GO:0050790;GO:0005634;GO:0005829;	-	101800961	PHACTR1; phosphatase and actin regulator 1
gene12965	60.8358	523.002	8.59694	5.04567e-118	chr15	16342923	16344069	+	1147	SOCS1	GO:0005159;GO:0019210;GO:0019901;GO:0001932;GO:0007259;GO:0010534;GO:0019221;GO:0035556;GO:0042510;GO:0042512;GO:0042518;GO:0045444;GO:0046425;GO:0046426;GO:0046627;GO:0050707;GO:0060334;GO:0071230;GO:0000932;GO:0005654;GO:0005737;	K04694	101801940	SOCS1; suppressor of cytokine signaling 1
gene7807	66.7548	573.162	8.58608	1.73423e-51	chr1	70884991	70929660	-	44670	ARHGAP8	-	K20633	101794945	ARHGAP8; Rho GTPase activating protein 8
gene5222	1.21111	10.3822	8.57251	0.000723217	chr3	70287953	70311517	-	23565	NR2E1	-	K08545	101805453	NR2E1; nuclear receptor subfamily 2 group E member 1
gene4200	18.8353	161.103	8.55325	5.85651e-29	chr1	81498498	81702792	-	204295	STXBP5L	-	K08518	101800619	STXBP5L; syntaxin binding protein 5 like
gene6218	41.8535	356.964	8.52891	7.2649e-69	chr2	90335544	90360196	-	24653	LOC101792512	-	-	101792512	iroquois-class homeodomain protein irx-2
gene87	8.44955	71.7151	8.48744	1.45843e-17	chr6	24466102	24665342	+	199241	SORCS3	GO:0007612;GO:0007613;GO:1900452;GO:0014069;GO:0016020;GO:0016021;	-	101798649	SORCS3; sortilin related VPS10 domain containing receptor 3
gene5129	237.054	2001	8.44112	4.24114e-151	chr16	11878376	11894653	-	16278	HIP1R	GO:0003779;GO:0005543;GO:0005546;GO:0005547;GO:0017124;GO:0030276;GO:0032051;GO:0035091;GO:0035615;GO:0042803;GO:0043325;GO:0046982;GO:0051015;GO:0080025;GO:0006897;GO:0006898;GO:0006915;GO:0006919;GO:0030100;GO:0030837;GO:0032092;GO:0032956;GO:0034316;GO:0043065;GO:0043066;GO:0045742;GO:0048268;GO:0050821;GO:0055123;GO:0060453;GO:0061024;GO:0072583;GO:1901030;GO:1905445;GO:2000588;GO:0005739;GO:…	K20040	101792566	HIP1R; huntingtin interacting protein 1 related
gene470	233.093	1964.68	8.42873	3e-295	chr1	1039010	1060301	-	21292	FBXO18	GO:0003677;GO:0003678;GO:0003690;GO:0003697;GO:0004003;GO:0005524;GO:0015616;GO:0016787;GO:0043138;GO:0000737;GO:0001934;GO:0006974;GO:0008219;GO:0016567;GO:0031297;GO:0032508;GO:0035562;GO:0048478;GO:0072429;GO:1902231;GO:2000042;GO:0000785;GO:0005634;GO:0019005;	K10300	101803598	FBXO18; F-box protein, helicase, 18
gene7324	5.36866	45.2399	8.42667	3.46924e-13	chr11	1651126	1656207	-	5082	FAM227B	-	-	101795402	FAM227B; family with sequence similarity 227 member B
gene2177	9.67233	80.8665	8.3606	3.95414e-22	chr10	13183009	13186903	-	3895	LOC101790845	-	-	101790845	ES1 protein homolog, mitochondrial
gene5469	17.5169	146.337	8.35404	5.81865e-34	chr3	35145871	35148577	+	2707	-	-	-	101798560	-
gene12343	11.3905	94.6431	8.30893	2.07103e-25	chr16	7827662	7835195	-	7534	-	-	-	101804767	-
gene16346	1.20337	9.99691	8.3074	0.00112129	chrU	34146089	34148196	-	2108	LOC101800987	-	-	101800987	heat shock protein 105 kDa
gene14150	91.9135	763.093	8.3023	3.20239e-155	chrU	3265663	3414892	-	149230	RUNX2	GO:0000978;GO:0000979;GO:0001077;GO:0003677;GO:0003682;GO:0003700;GO:0005524;GO:0019904;GO:0043425;GO:0044212;GO:0070491;GO:0001501;GO:0001649;GO:0001958;GO:0002051;GO:0002062;GO:0002063;GO:0002076;GO:0006355;GO:0006366;GO:0008284;GO:0010628;GO:0030217;GO:0030278;GO:0030509;GO:0032332;GO:0035115;GO:0040036;GO:0042475;GO:0042487;GO:0045667;GO:0045669;GO:0045879;GO:0045892;GO:0045893;GO:0045944;GO:…	K09278	101803341	RUNX2; runt related transcription factor 2
gene9223	556.354	4616.55	8.29787	4.11013e-75	chr6	18460540	18489422	+	28883	LOC101791544	-	-	101791544	chromosome unknown open reading frame, human C10orf71
gene7375	14.8551	123.248	8.29667	2.24934e-32	chr4	9422415	9980609	-	558195	LOC101796433	-	-	101796433	glutamate receptor ionotropic, delta-2-like
gene5372	1.21277	9.98304	8.23157	0.0011218	chr3	66373499	66409292	-	35794	RFX6	GO:0000977;GO:0001228;GO:0003677;GO:0044212;GO:0003309;GO:0003310;GO:0003311;GO:0006355;GO:0006366;GO:0031018;GO:0035774;GO:0042593;GO:0045893;GO:0045944;GO:0050796;GO:0090104;GO:0005634;GO:0005730;	K19521	101792509	RFX6; regulatory factor X6
gene1324	1.21884	9.9951	8.2005	0.00111974	chr2	67827405	67831326	+	3922	-	-	-	101800800	-
gene5281	3.14336	25.7364	8.18753	6.52607e-08	chr4	29252270	29300412	-	48143	GLRB	-	K05196	101800756	GLRB; glycine receptor beta
gene11737	715.564	5832.46	8.15085	0	chr3	23373149	23404816	+	31668	KCNK1	-	K04912	101804763	KCNK1; potassium two pore domain channel subfamily K member 1
gene11918	0.721145	5.87645	8.14878	0.0165171	chr2	8295540	8330440	-	34901	SHH	GO:0001948;GO:0005113;GO:0005509;GO:0005539;GO:0008233;GO:0008270;GO:0043237;GO:0046872;GO:0000122;GO:0001525;GO:0001569;GO:0001570;GO:0001656;GO:0001658;GO:0001708;GO:0001755;GO:0001822;GO:0001895;GO:0001942;GO:0001944;GO:0001947;GO:0002052;GO:0002053;GO:0002076;GO:0002320;GO:0003140;GO:0003406;GO:0003408;GO:0003430;GO:0006355;GO:0006508;GO:0006897;GO:0007224;GO:0007228;GO:0007267;GO:0007275;GO:…	K11988	101805147	SHH; sonic hedgehog
gene8014	248.531	2024.31	8.14511	1.21809e-109	chr24	6121218	6122031	+	814	MARCKSL1	-	K13536	101797719	MARCKSL1; MARCKS like 1
gene13348	166.148	1352.07	8.13774	1.19408e-229	chr9	11110018	11124366	-	14349	TF	-	K14736	101795303	TF; transferrin
gene4505	1.45942	11.8729	8.13536	0.00453913	chrU	1518670	1526021	-	7352	-	-	-	101802990	-
gene5076	336.511	2726.55	8.10241	0	chrZ	42164248	42193173	-	28926	LOC101791918	GO:0005215;GO:0055085;GO:0016020;GO:0016021;	-	101791918	hippocampus abundant transcript-like protein 1
gene3649	2.1789	17.6378	8.09481	9.97208e-06	chr21	276874	289716	+	12843	LOC101797638	GO:0004871;GO:0004930;GO:0009881;GO:0007165;GO:0007186;GO:0018298;GO:0050896;GO:0016020;GO:0016021;	K08385	101797638	opsin-5-like
gene6236	20.9349	169.243	8.08424	1.28989e-25	chr2	22140972	22163271	-	22300	STEAP4	GO:0008823;GO:0052851;GO:0015677;GO:0045444;GO:0055114;GO:0097461;GO:0005768;GO:0005794;GO:0005886;GO:0016020;GO:0016021;GO:0070062;	K19876	101795208	STEAP4; STEAP4 metalloreductase
gene452	8.2499	66.6883	8.08352	3.61896e-18	chr2	111711261	111727313	+	16053	B4GALT6	-	K07553	101801239	B4GALT6; beta-1,4-galactosyltransferase 6
gene4957	664.565	5361.28	8.06736	1.1753e-137	chr2	153402661	153404269	-	1609	LOC101791980	-	K06846	101791980	lymphocyte antigen 6E-like
gene5762	726.64	5859.23	8.06345	0	chr11	10378354	10381119	-	2766	B2M	-	K08055	101799108	B2M; beta-2-microglobulin
gene4634	8.76367	70.3034	8.02214	5.10609e-19	chr29	1713269	1719486	+	6218	LOC101790793	-	K12005	101790793	tripartite motif-containing protein 15
gene7090	3.39001	27.1016	7.99456	3.56415e-08	chr3	11185047	11193247	-	8201	LOC101801453	-	-	101801453	uncharacterized LOC101801453
gene16298	1.46882	11.727	7.98393	0.000379413	chrU	36595155	36596454	-	1300	LOC101791503	-	K00027	101791503	NAD-dependent malic enzyme, mitochondrial
gene10652	0.738277	5.87464	7.95723	0.016492	chr22	2346824	2350682	+	3859	UTS2	-	K05248	101794023	UTS2; urotensin 2
gene11636	1014.46	8055.86	7.94099	0	chr21	15569490	15590404	+	20915	ZNFX1	-	-	101792842	ZNFX1; zinc finger NFX1-type containing 1
gene5417	100.029	791.186	7.90955	5.24831e-155	chr2	128131984	128150936	+	18953	CA2	-	K18245	101802744	CA2; carbonic anhydrase 2
gene9866	37.1059	293.042	7.89746	2.54972e-68	chr20	7795495	7810278	+	14784	P2RX5	-	K05219	101797369	P2RX5; purinergic receptor P2X 5
gene4543	1.21444	9.54283	7.8578	0.00173947	chr3	21513500	21530962	-	17463	HHIPL2	-	-	101802163	HHIPL2; HHIP like 2
gene9296	38.8003	304.542	7.84895	3.19003e-44	chr8	16375075	16397017	+	21943	LOC101793408	-	-	101793408	vitellogenin-2
gene13548	38.0514	296.647	7.79595	9.27527e-69	chr1	52602490	52612350	+	9861	PDGFB	GO:0005161;GO:0005518;GO:0008083;GO:0016176;GO:0042056;GO:0042802;GO:0042803;GO:0046982;GO:0048407;GO:0001938;GO:0002548;GO:0006468;GO:0008284;GO:0009611;GO:0010512;GO:0010544;GO:0010628;GO:0010629;GO:0014068;GO:0014911;GO:0018105;GO:0018108;GO:0030335;GO:0031954;GO:0032091;GO:0032147;GO:0032148;GO:0035655;GO:0035793;GO:0043406;GO:0043410;GO:0043536;GO:0043552;GO:0045737;GO:0045740;GO:0045840;GO:…	K17386	101794895	PDGFB; platelet derived growth factor subunit B
gene6546	2.43495	18.924	7.77184	0.00305541	chr17	58783	63851	-	5069	LOC101791534	GO:0008270;GO:0046872;GO:0005622;	-	101791534	zinc finger protein RFP-like
gene4054	422.806	3275.35	7.74671	0	chr2	49318791	49737225	-	418435	CDKAL1	-	K15865	101792757	CDKAL1; CDK5 regulatory subunit associated protein 1 like 1
gene849	1626.72	12566.6	7.7251	0	chr1	69279278	69303108	+	23831	LOC101795565	-	K15259	101795565	zinc finger CCCH-type antiviral protein 1-like
gene1854	21.1872	163.482	7.71609	3.80965e-40	chr1	55096868	55098545	-	1678	ASCL4	-	K09067	101804007	ASCL4; achaete-scute family bHLH transcription factor 4
gene3338	4.37933	33.604	7.67332	1.34811e-09	chr27	3312792	3418145	-	105354	KCND3	GO:0005216;GO:0005244;GO:0005249;GO:0005267;GO:0006810;GO:0006811;GO:0006813;GO:0034765;GO:0051260;GO:0055085;GO:0071805;GO:0098915;GO:0008076;GO:0016020;GO:0016021;	K04893	101793004	KCND3; potassium voltage-gated channel subfamily D member 3
gene8208	583.085	4441.34	7.61698	0	chr5	52711096	52788625	+	77530	TRAF3	GO:0004842;GO:0005164;GO:0008270;GO:0019901;GO:0019903;GO:0031625;GO:0031996;GO:0046872;GO:0001817;GO:0002224;GO:0007165;GO:0008063;GO:0016567;GO:0030162;GO:0032088;GO:0032648;GO:0033209;GO:0042981;GO:0045087;GO:0050688;GO:0009898;GO:0035631;	K03174	101796752	TRAF3; TNF receptor associated factor 3
gene5492	8.99151	68.3043	7.59653	3.51125e-17	chr7	12864201	12879897	-	15697	-	-	-	101803763	-
gene3431	0.711745	5.3898	7.57266	0.0258744	chr1	107468943	107469398	+	456	KCNE2	GO:0005242;GO:0005249;GO:0005251;GO:0015459;GO:0044325;GO:1902282;GO:0006811;GO:0006813;GO:0010107;GO:0035690;GO:0060306;GO:0060307;GO:0071435;GO:0071805;GO:0086002;GO:0086005;GO:0086009;GO:0086011;GO:0086091;GO:0098915;GO:1901379;GO:1901800;GO:1901979;GO:1902259;GO:1902260;GO:0005764;GO:0005886;GO:0008076;GO:0009986;GO:0016020;GO:0016021;	K04896	101800357	KCNE2; potassium voltage-gated channel subfamily E regulatory subunit 2
gene5039	449.233	3394.91	7.55713	0	chr4	66036232	66043182	+	6951	TNIP2	-	-	101795709	TNIP2; TNFAIP3 interacting protein 2
gene3802	1.19564	9.03207	7.55416	0.00270581	chr20	9554545	9572355	-	17811	CA4	GO:0004089;GO:0008270;GO:0015701;GO:0005791;GO:0005793;GO:0005794;GO:0005802;GO:0005886;GO:0009986;GO:0016020;GO:0016324;GO:0030658;GO:0030667;GO:0031225;GO:0031362;GO:0031526;GO:0046658;GO:0048471;GO:0070062;	K18246	101789643	CA4; carbonic anhydrase 4
gene13051	1.91679	14.4665	7.54727	0.000104719	chr1	198026374	198045687	+	19314	CHRDL2	GO:0005615;	K17280	101798768	CHRDL2; chordin like 2
gene9160	192.212	1449.48	7.54105	1.69299e-117	chr2	34262757	34284706	+	21950	SNX10	GO:0005545;GO:0035091;GO:0051117;GO:0007032;GO:0030316;GO:0060271;GO:0061512;GO:0071539;GO:0005634;GO:0005783;GO:0005813;GO:0031313;	K17924	101805017	SNX10; sorting nexin 10
gene12694	10.7037	80.5583	7.52625	8.44175e-21	chr11	13159343	13161519	+	2177	BCL2A1	GO:0042981;GO:0043066;	K02162	101800789	BCL2A1; BCL2 related protein A1
gene12119	2.41782	18.157	7.50968	1.24528e-05	chrZ	41894579	41974936	-	80358	CNTNAP3	-	-	101794509	CNTNAP3; contactin associated protein-like 3
gene11944	10.6705	80.0874	7.50553	1.26697e-20	chr7	5084007	5092056	+	8050	ZSWIM2	-	K15716	101796256	ZSWIM2; zinc finger SWIM-type containing 2
gene15175	107.667	803.065	7.45877	2.03042e-51	chrU	12110925	12140612	-	29688	NUP210L	GO:0007286;GO:0060009;GO:0016020;GO:0016021;	K14314	101796001	NUP210L; nucleoporin 210 like
gene14079	0.736611	5.49113	7.45459	0.0282465	chr3	12450646	12471479	+	20834	VSX1	GO:0003677;GO:0043565;GO:0006355;GO:0005634;	K09335	101799141	VSX1; visual system homeobox 1
gene3502	4.60885	34.3554	7.45422	1.13458e-09	chr5	42627849	42695225	+	67377	TSHR	GO:0004871;GO:0004930;GO:0004996;GO:0016500;GO:0007165;GO:0007186;GO:0007189;GO:0008344;GO:0030183;GO:0038194;GO:0040012;GO:0040018;GO:0060119;GO:0060122;GO:0071542;GO:0090103;GO:0005886;GO:0016020;GO:0016021;	K04249	101798978	TSHR; thyroid stimulating hormone receptor
gene9263	2.42055	18.0303	7.44886	0.000199176	chr1	81917683	81918318	+	636	-	-	-	101801921	-
gene4919	29.3924	218.27	7.4261	9.52173e-51	chr1	53381850	53391630	-	9781	NCF4	GO:0016176;GO:0032266;GO:0035091;GO:0043085;GO:0005737;GO:0005829;GO:0010008;GO:0016020;GO:0043020;	K08012	101794597	NCF4; neutrophil cytosolic factor 4
gene3548	23.2744	172.545	7.41353	5.24573e-41	chr5	5159730	5166872	-	7143	OLFML1	-	-	101799039	OLFML1; olfactomedin like 1
gene14998	0.975526	7.23145	7.41287	0.00898565	chrW	449180	456146	+	6967	LOC101799023	-	-	101799023	iporin
gene7888	4.10009	30.3447	7.40099	1.08842e-05	chr7	30846366	30919627	-	73262	GPR39	GO:0004871;GO:0004930;GO:0007165;GO:0007186;GO:0016020;GO:0016021;	K08412	101797360	GPR39; G protein-coupled receptor 39
gene11705	13.8056	101.986	7.3873	2.32789e-25	chr12	6839648	6843030	+	3383	LOC101793851	-	K08583	101793851	calpain small subunit 1-like
gene8619	61.8683	455.959	7.36983	1.5642e-77	chr22	5021600	5037321	+	15722	TNFRSF1B	GO:0005031;GO:0006954;GO:0033209;GO:0016020;GO:0016021;	K05141	101791359	TNFRSF1B; TNF receptor superfamily member 1B
gene3325	963.378	7095.55	7.36528	0	chr1	12157460	12232083	-	74624	PTPN12	-	K18024	101789639	PTPN12; protein tyrosine phosphatase, non-receptor type 12
gene10117	4.87596	35.6283	7.30693	6.2266e-10	chr27	2896337	2897777	-	1441	-	-	-	101792651	-
gene14075	7.27938	52.8555	7.26099	6.01207e-14	chr1	90234981	90245067	+	10087	CD200	-	-	101798037	CD200; CD200 molecule
gene6079	530.779	3837.39	7.22974	0	chr4	6550790	6605851	+	55062	NFKB1	GO:0000975;GO:0000976;GO:0000977;GO:0000980;GO:0001205;GO:0001227;GO:0003677;GO:0003682;GO:0003700;GO:0008134;GO:0042802;GO:0042803;GO:0042805;GO:0043565;GO:0044212;GO:0046982;GO:0000122;GO:0001818;GO:0006355;GO:0006357;GO:0006366;GO:0007165;GO:0010629;GO:0010956;GO:0035994;GO:0045083;GO:0045892;GO:0045893;GO:0045944;GO:0050728;GO:0071222;GO:0071260;GO:0071316;GO:0071347;GO:0071354;GO:0071359;GO:…	K02580	101803431	NFKB1; nuclear factor kappa B subunit 1
gene11390	6.0666	43.8162	7.22252	8.96004e-12	chr13	7644651	7650889	-	6239	-	-	-	101797181	-
gene10612	2.20043	15.839	7.19812	5.48172e-05	chr2	62329801	62332849	-	3049	-	-	-	101800510	-
gene5925	49.4615	355.463	7.18666	3.68149e-76	chr5	60989573	60993539	+	3967	VCPKMT	-	-	101801065	VCPKMT, METTL21D; valosin containing protein lysine methyltransferase
gene2737	1.95712	14.0607	7.18438	0.000158693	chr4	47431091	47450058	+	18968	ABCG2	GO:0000166;GO:0005524;GO:0016887;GO:0042626;GO:0042803;GO:0046415;GO:0055085;GO:0005634;GO:0005886;GO:0016020;GO:0016021;	K05681	101791089	ABCG2; ATP binding cassette subfamily G member 2 (Junior blood group)
gene9556	1.19397	8.57135	7.17884	0.00415817	chr3	1042549	1044491	-	1943	FOXA2	-	K08035	101795285	FOXA2; forkhead box A2
gene7515	52.8768	378.714	7.16218	2.04988e-80	chr3	8463784	8540273	-	76490	SLX4IP	-	-	101800571	SLX4IP; SLX4 interacting protein
gene11389	330.995	2365.12	7.14548	1.23352e-289	chr13	7812742	7827828	-	15087	RFT1	-	K06316	101800384	RFT1; RFT1 homolog
gene5389	1272.06	9068.2	7.12874	7.19506e-82	chr1	10551122	10671143	+	120022	SEMA3C	-	K06840	101796296	SEMA3C; semaphorin 3C
gene11985	24.3725	173.227	7.10747	2.80958e-40	chr28	3231216	3235445	+	4230	TMEM106A	GO:0016020;GO:0016021;GO:0070062;	-	101805477	TMEM106A; transmembrane protein 106A
gene5310	63.4903	450.553	7.09641	2.85648e-63	chr10	7315525	7402413	-	86889	HTR2C	GO:0001587;GO:0004871;GO:0004930;GO:0004993;GO:0008144;GO:0051378;GO:0071886;GO:0001662;GO:0006182;GO:0006874;GO:0007165;GO:0007186;GO:0007200;GO:0007208;GO:0007210;GO:0007626;GO:0007631;GO:0010513;GO:0031644;GO:0032098;GO:0042493;GO:0043397;GO:0045600;GO:0051209;GO:0051482;GO:0070374;GO:0005886;GO:0005887;GO:0016020;GO:0016021;	K04157	101792508	HTR2C; 5-hydroxytryptamine receptor 2C
gene12175	896.151	6358.42	7.09525	0	chr2	6244283	6259051	+	14769	NUB1	GO:0005634;GO:0005730;GO:0005829;	-	101792335	NUB1; negative regulator of ubiquitin like proteins 1
gene13236	3.37894	23.9303	7.0822	6.7053e-07	chr14	10744142	10780668	+	36527	LOC101799014	-	-	101799014	serine protease inhibitor Kazal-type 5
gene911	1.21884	8.61598	7.069	0.00413395	chr4	72236506	72238636	-	2131	-	-	-	101790121	-
gene1329	241.5	1706.84	7.06767	9.18069e-143	chr2	68425711	68457697	+	31987	RPP40	-	K14530	101789574	RPP40; ribonuclease P/MRP subunit p40
gene9798	53.1363	374.258	7.04335	1.80906e-78	chr1	73802917	73810837	-	7921	-	-	-	101794501	-
gene6165	5.34713	37.6419	7.03964	4.12318e-10	chr5	45237222	45245155	+	7934	GPR65	-	K08416	101796098	GPR65; G protein-coupled receptor 65
gene1077	65.7345	462.034	7.02879	3.64686e-65	chr8	8138686	8145779	+	7094	B3GALT2	GO:0008378;GO:0008499;GO:0016740;GO:0016757;GO:0006486;GO:0009312;GO:0000139;GO:0005794;GO:0016020;GO:0016021;	K07820	101802460	B3GALT2; beta-1,3-galactosyltransferase 2
gene16279	8.7758	61.5034	7.0083	1.16001e-15	chrU	37693487	37694191	+	705	LOC101803875	-	K20223	101803875	importin-7-like
gene2130	3.89104	27.2614	7.00622	1.25865e-07	chr7	35577994	35595340	+	17347	-	-	-	101792872	-
gene3839	27.4927	192.581	7.00479	1.04263e-43	chr6	27723005	27743915	+	20911	PLEKHS1	-	-	101800299	PLEKHS1; pleckstrin homology domain containing S1
gene1859	20.7022	144.829	6.99582	7.07603e-34	chr1	54835277	55003238	+	167962	SYN3	GO:0003824;GO:0005524;GO:0007269;GO:0008021;GO:0014069;GO:0030672;GO:0045202;	K19941	101804613	SYN3; synapsin III
gene10602	156.817	1096.55	6.99254	5.39774e-180	chrZ	51511784	51522564	-	10781	NUDT12	GO:0000210;GO:0016787;GO:0035529;GO:0046872;GO:0006742;GO:0019677;GO:0005634;GO:0005737;GO:0005777;	K03426	101796700	NUDT12; nudix hydrolase 12
gene14085	711.26	4969.46	6.98683	0	chr21	12878343	12887691	+	9349	OGFR	-	-	101799702	OGFR; opioid growth factor receptor
gene12341	4.59338	32.0771	6.98334	8.84365e-09	chr16	7838985	7841123	-	2139	-	-	-	101804663	-
gene14941	15.7903	109.925	6.96157	2.77666e-26	chr2	114988429	114996684	+	8256	RGS20	-	K16449	101802335	RGS20; regulator of G-protein signaling 20
gene14460	7.30758	50.8294	6.9557	1.88592e-11	chr1	85605633	85609532	-	3900	-	-	-	101802516	-
gene3023	2.68766	18.508	6.88626	1.52982e-05	chr2	19811240	20000056	-	188817	MALRD1	-	-	101803821	MALRD1; MAM and LDL receptor class A domain containing 1
gene9799	16.9876	116.044	6.83111	3.58357e-27	chr1	73819061	73841676	-	22616	LOC101800956	-	-	101800956	LRMP; lymphoid-restricted membrane protein-like
gene16301	0.738277	5.025	6.80638	0.0396604	chrU	36444727	36445958	+	1232	LOC101792162	GO:0005840;	K02937	101792162	60S ribosomal protein L7
gene1481	47.4456	321.518	6.77656	4.52472e-26	chr2	24696767	24701560	-	4794	TFPI2	GO:0004867;GO:0010951;	-	101794231	TFPI2; tissue factor pathway inhibitor 2
gene2453	313.147	2112.84	6.74711	1.1878e-261	chr3	79102891	79134169	+	31279	UBE2J1	GO:0031625;GO:0061631;GO:0007286;GO:0016567;GO:0018279;GO:0030433;GO:0042534;GO:1904153;GO:0016020;GO:0016021;	K10578	101798173	UBE2J1; ubiquitin conjugating enzyme E2 J1
gene1731	11.2356	75.7824	6.74484	2.18789e-18	chr5	14943203	14944578	-	1376	-	-	-	101801825	-
gene7132	31.8284	214.436	6.73725	6.13369e-47	chr8	29963207	30052408	+	89202	LRRC7	-	-	101795337	LRRC7; leucine rich repeat containing 7
gene6700	105.534	708.207	6.71068	7.14362e-78	chr1	159347392	159558676	+	211285	DACH1	-	-	101789475	DACH1; dachshund family transcription factor 1
gene14798	16.2914	109.062	6.69447	1.90598e-25	chr1	51603476	51615567	-	12092	-	-	-	101797933	-
gene4109	1.21277	8.11728	6.69315	0.00633784	chr1	148623160	148640475	+	17316	DCT	GO:0004167;GO:0016491;GO:0046872;GO:0002052;GO:0006583;GO:0008152;GO:0021847;GO:0042438;GO:0043473;GO:0048066;GO:0048468;GO:0055114;GO:0005737;GO:0005829;GO:0016020;GO:0016021;GO:0042470;	K01827	101792699	DCT; dopachrome tautomerase
gene5266	16.0662	107.235	6.67458	4.90133e-25	chr12	18120074	18123482	-	3409	FOXC2	-	K09396	101798854	FOXC2; forkhead box C2
gene7578	4.61492	30.8006	6.67414	2.94164e-08	chr1	101275000	101329607	-	54608	TMPRSS15	GO:0004252;GO:0005044;GO:0008233;GO:0008236;GO:0016787;GO:0006508;GO:0006898;GO:0016020;GO:0016021;	K01316	101801915	TMPRSS15; transmembrane protease, serine 15
gene3985	367.278	2447.23	6.66316	2.04568e-279	chr5	37784486	37800133	-	15648	NFKBIA	-	K04734	101791396	NFKBIA; NFKB inhibitor alpha
gene4504	134.776	891.88	6.61752	3.47084e-149	chrU	1484438	1505973	-	21536	PIK3CD	GO:0016301;GO:0016740;GO:0010628;GO:0016310;GO:0030335;GO:0046854;GO:0048015;GO:0005622;	K00922	101802796	PIK3CD; phosphatidylinositol-4,5-bisphosphate 3-kinase catalytic subunit delta
gene58	38.3661	252.886	6.59138	1.80212e-53	chr1	36579221	36582833	+	3613	LYZ	GO:0003796;GO:0042802;GO:0001895;GO:0005615;GO:0070062;	K13915	101804721	LYZ; lysozyme
gene4246	181.205	1194	6.58922	1.73402e-134	chr22	5590490	5601543	+	11054	KAZN	-	-	101791582	KAZN; kazrin, periplakin interacting protein
gene6796	39.4734	259.641	6.57762	2.09959e-54	chr1	128779489	128980464	+	200976	NLGN4X	GO:0042043;GO:0007155;GO:0050808;GO:0005887;GO:0016020;GO:0016021;GO:0045202;	K07378	101798678	NLGN4X; neuroligin 4, X-linked
gene15771	212.92	1395.31	6.5532	9.87923e-201	chr8	29236717	29259714	+	22998	DNAJC6	GO:0016191;GO:0072318;GO:2000369;GO:0005622;GO:0014069;GO:0045202;	K09526	101803197	DNAJC6; DnaJ heat shock protein family (Hsp40) member C6
gene14714	71.2176	466.447	6.5496	1.48953e-62	chr5	57311935	57330971	-	19037	LOC101794101	GO:0000166;GO:0004672;GO:0004674;GO:0005524;GO:0016301;GO:0016740;GO:0006468;GO:0016310;	K18051	101794101	protein kinase C eta type
gene4585	1.46549	9.51871	6.49525	0.00318558	chr11	19545233	19549270	+	4038	-	-	-	101789951	-
gene16280	0.972193	6.3064	6.48678	0.0194106	chrU	37687969	37689001	+	1033	LOC101804063	-	K00121	101804063	alcohol dehydrogenase class-3
gene2650	48.5897	314.922	6.48126	8.02494e-64	chr1	76395241	76455101	-	59861	NTF3	GO:0005102;GO:0005165;GO:0008083;GO:0042056;GO:0000187;GO:0002092;GO:0007169;GO:0008284;GO:0030335;GO:0032148;GO:0033138;GO:0042981;GO:0050731;GO:0050732;GO:0050918;GO:0050930;GO:0090630;GO:2000251;	K04356	101801114	NTF3, nt-3; neurotrophin 3
gene6621	1.47322	9.54464	6.47875	0.00317768	chr1	88765631	88768585	+	2955	-	-	-	101798803	-
gene13433	72.9934	471.022	6.45293	2.27561e-89	chr16	12073265	12090026	+	16762	P2RX7	GO:0001530;GO:0001614;GO:0004872;GO:0004931;GO:0005216;GO:0005524;GO:0015267;GO:0000187;GO:0000902;GO:0001845;GO:0001916;GO:0001934;GO:0006468;GO:0006509;GO:0006649;GO:0006810;GO:0006811;GO:0006812;GO:0006816;GO:0006884;GO:0006900;GO:0006954;GO:0007005;GO:0007009;GO:0009612;GO:0009617;GO:0010033;GO:0010043;GO:0010467;GO:0010524;GO:0010628;GO:0012501;GO:0014049;GO:0014054;GO:0014070;GO:0016079;GO:…	K05220	101801281	P2RX7; purinergic receptor P2X 7
gene10311	250.255	1613.34	6.44678	3.05035e-216	chr2	50579706	50604084	-	24379	KDM1B	GO:0003677;GO:0008270;GO:0016491;GO:0034648;GO:0034649;GO:0042393;GO:0050660;GO:0071949;GO:0006349;GO:0034720;GO:0043046;GO:0044030;GO:0055114;GO:0000786;GO:0005634;	K19413	101794955	KDM1B; lysine demethylase 1B
gene3308	15.2893	98.4006	6.43591	1.71065e-22	chr6	20951485	21038929	+	87445	LOC101802023	-	K00977	101802023	DNTT; DNA nucleotidylexotransferase
gene15106	6.78942	43.5817	6.41906	7.68439e-11	chr5	30158280	30181581	+	23302	LOC101794396	-	K16342	101794396	cytosolic phospholipase A2 epsilon-like
gene15702	1.21277	7.75608	6.39532	0.00955085	chr12	17326787	17345152	-	18366	KCNG4	GO:0005216;GO:0005244;GO:0005249;GO:0005251;GO:0005267;GO:0044325;GO:0006810;GO:0006811;GO:0006813;GO:0034765;GO:0051260;GO:0055085;GO:0071805;GO:0005886;GO:0008076;GO:0016020;GO:0016021;	K04903	101805043	KCNG4; potassium voltage-gated channel modifier subfamily G member 4
gene11157	5.56391	35.4372	6.36912	5.38556e-09	chr14	5580242	5862455	+	282214	KCNIP1	-	-	101799129	KCNIP1; potassium voltage-gated channel interacting protein 1
gene5567	250.969	1595.39	6.3569	1.06931e-190	chrZ	60549388	60589086	+	39699	TDRD7	-	K18405	101793580	TDRD7; tudor domain containing 7
gene8433	1.93225	12.2498	6.33965	0.000830855	chr20	11585925	11602003	+	16079	SLC13A5	GO:0005215;GO:0015137;GO:0015141;GO:0015142;GO:0006814;GO:0006842;GO:0015744;GO:0015746;GO:0035674;GO:0055085;GO:0071422;GO:0016020;GO:0016021;	K14445	101791465	SLC13A5; solute carrier family 13 member 5
gene2829	16.7874	106.175	6.3247	5.61032e-24	chr3	109692649	109734308	+	41660	MFSD2B	GO:0016020;GO:0016021;	-	101800221	MFSD2B; major facilitator superfamily domain containing 2B
gene873	158.93	1003.86	6.31637	2.8607e-61	chr7	37233729	37238327	-	4599	RBM43	GO:0000166;GO:0003676;	-	101797333	RBM43; RNA binding motif protein 43
gene8204	4.62705	29.17	6.30424	0.000597373	chr5	53030902	53053301	+	22400	EXOC3L4	-	-	101795721	EXOC3L4; exocyst complex component 3 like 4
gene10785	17.0142	107.25	6.30356	4.55796e-24	chr4	9277940	9404343	-	126404	GRID2	GO:0004872;GO:0004970;GO:0005216;GO:0005234;GO:0006810;GO:0006811;GO:0034220;GO:0035235;GO:0060079;GO:0005886;GO:0016020;GO:0016021;GO:0098794;	K05207	101798459	GRID2; glutamate ionotropic receptor delta type subunit 2
gene9616	21.1414	132.093	6.24806	7.1378e-29	chr2	84224098	84293326	-	69229	DDC	GO:0003824;GO:0004058;GO:0016829;GO:0016831;GO:0019899;GO:0030170;GO:0036468;GO:0006520;GO:0009636;GO:0019752;GO:0005737;GO:0070062;	K01593	101796508	DDC; dopa decarboxylase
gene1715	1.46882	9.1352	6.21941	0.00711659	chr2	53675649	53680175	-	4527	-	-	-	101795048	-
gene919	1.67014	10.372	6.21025	0.00244792	chr4	72354195	72360053	-	5859	-	-	-	101794912	-
gene10324	9.76906	60.6302	6.20636	2.50244e-14	chr2	2228548	2321844	+	93297	WNT3A	GO:0003713;GO:0005102;GO:0005109;GO:0005110;GO:0019904;GO:0039706;GO:0048018;GO:0001649;GO:0001701;GO:0001756;GO:0001819;GO:0001934;GO:0001947;GO:0002092;GO:0003136;GO:0007275;GO:0007368;GO:0007409;GO:0007411;GO:0007498;GO:0008284;GO:0009952;GO:0010387;GO:0010628;GO:0010977;GO:0016055;GO:0021527;GO:0021766;GO:0021846;GO:0021874;GO:0021904;GO:0022008;GO:0030097;GO:0030168;GO:0030198;GO:0030879;GO:…	K00312	101800064	WNT3A; Wnt family member 3A
gene11131	113.286	702.045	6.19712	2.22598e-97	chr2	88217799	88376068	-	158270	PTPN3	GO:0001784;GO:0004721;GO:0004725;GO:0008092;GO:0016787;GO:0016791;GO:0017080;GO:0051117;GO:0006470;GO:0016311;GO:0035335;GO:0045930;GO:0051045;GO:0098902;GO:2000649;GO:0005737;GO:0005856;GO:0009898;	K18027	101790817	PTPN3; protein tyrosine phosphatase, non-receptor type 3
gene12389	17.237	106.814	6.19677	1.13006e-23	chr16	6727456	6780722	-	53267	LOC101798331	GO:0005215;GO:0006810;GO:0055085;GO:0016020;GO:0016021;	K14158	101798331	SLC5A1; sodium/glucose cotransporter 1
gene1990	4.10949	25.3305	6.16392	1.11558e-06	chr21	2962643	3039976	-	77334	TOX2	-	-	101789386	TOX2; TOX high mobility group box family member 2
gene1725	2821.07	17339.1	6.14628	0	chr5	15367360	15427144	-	59785	CD44	-	K06256	101797405	CD44; CD44 molecule (Indian blood group)
gene3234	16.0447	98.6068	6.14575	3.88497e-11	chr4	43700185	43749241	-	49057	TNIP3	-	-	101796085	TNIP3; TNFAIP3 interacting protein 3
gene10422	1.69334	10.3979	6.14048	0.00477585	chr21	5915987	5917813	+	1827	-	-	-	101797436	-
gene6353	7.04046	43.2012	6.13613	0.000265346	chr16	1590009	1610296	+	20288	PIWIL1	GO:0003676;GO:0003727;GO:0003729;GO:0004521;GO:0019901;GO:0034584;GO:0007283;GO:0007286;GO:0010529;GO:0034587;GO:0005634;GO:0005737;GO:0005844;GO:0005845;GO:0033391;GO:0097433;	K02156	101794128	PIWIL1; piwi like RNA-mediated gene silencing 1
gene8172	53.5781	327.729	6.11685	1.00542e-47	chr10	12790925	12794010	-	3086	LOC101804453	-	K05022	101804453	chloride intracellular channel protein 2-like
gene6959	5.80889	35.3612	6.08744	4.66289e-08	chr7	18305929	18307865	-	1937	DLX1	GO:0000977;GO:0003677;GO:0003682;GO:0043565;GO:0000122;GO:0006355;GO:0006357;GO:0009954;GO:0021544;GO:0021766;GO:0021879;GO:0021882;GO:0021892;GO:0021893;GO:0030154;GO:0042475;GO:0043524;GO:0045597;GO:0045746;GO:0045944;GO:0046533;GO:0048706;GO:0048715;GO:1902871;GO:0005634;	K09314	101791651	DLX1; distal-less homeobox 1
gene11170	6.34645	38.5705	6.0775	1.82219e-09	chr7	36812333	36828008	-	15676	-	-	-	101804713	-
gene4259	485.868	2948.92	6.06939	5.45295e-153	chr3	106488928	106496842	-	7915	OSR1	GO:0003676;GO:0004674;GO:0019901;GO:0046872;GO:0000122;GO:0001655;GO:0001656;GO:0001657;GO:0001823;GO:0002062;GO:0007231;GO:0007507;GO:0008406;GO:0010628;GO:0018107;GO:0023016;GO:0030154;GO:0030501;GO:0030857;GO:0035115;GO:0035116;GO:0036023;GO:0042474;GO:0042476;GO:0042733;GO:0043066;GO:0045944;GO:0048389;GO:0048793;GO:0048863;GO:0050679;GO:0060021;GO:0060272;GO:0071300;GO:0072075;GO:0072111;GO:…	K09215	101798983	OSR1; odd-skipped related transciption factor 1
gene901	2.1789	13.2056	6.06068	0.023858	chr1	85836070	85849111	-	13042	TBX19	-	K10184	101804539	TBX19; T-box 19
gene1092	1.93999	11.7372	6.05016	0.00124648	chr21	8526751	8537298	-	10548	CDH26	-	-	101802911	CDH26; cadherin 26
gene1726	329.203	1990.82	6.0474	3.74522e-231	chr5	15298477	15355120	+	56644	SLC1A2	GO:0005313;GO:0008509;GO:0015293;GO:0015501;GO:0006810;GO:0007399;GO:0007632;GO:0009416;GO:0009611;GO:0010259;GO:0015813;GO:0021537;GO:0030534;GO:0031668;GO:0035264;GO:0042493;GO:0043200;GO:0046326;GO:0051938;GO:0070779;GO:0089711;GO:0098656;GO:0005886;GO:0009986;GO:0016020;GO:0016021;GO:0030424;GO:0030673;	K05613	101801053	SLC1A2; solute carrier family 1 member 2
gene5780	277.13	1675.9	6.04735	2.1006e-183	chr11	10831111	10857466	-	26356	LOC101794933	-	K07369	101794933	mucosa-associated lymphoid tissue lymphoma translocation protein 1-like
gene2455	66.9567	404.804	6.04576	1.43213e-68	chr3	78980237	79011605	-	31369	ANKRD6	-	K21435	101800417	ANKRD6; ankyrin repeat domain 6
gene330	79.2497	479.071	6.04508	9.74834e-83	chr2	138582540	139218888	-	636349	CSMD3	-	K17495	101797275	CSMD3; CUB and Sushi multiple domains 3
gene10900	10.7197	64.761	6.04129	7.07377e-15	chr4	1930516	2087770	+	157255	NDST4	GO:0008146;GO:0015016;GO:0016740;GO:0016787;GO:0019213;	K02579	101799313	NDST4; N-deacetylase and N-sulfotransferase 4
gene12827	13.0778	79.0002	6.04078	1.27054e-17	chr8	6194485	6204901	-	10417	LOC101799512	-	-	101799512	uncharacterized LOC101799512
gene9210	31.8062	191.852	6.0319	2.74104e-39	chr2	44387819	44406678	+	18860	ACPP	GO:0003993;GO:0016311;GO:0016020;GO:0016021;	K19283	101804833	ACPP; acid phosphatase, prostate
gene3697	18.2424	109.256	5.98913	1.46501e-23	chr2	60896069	60930199	-	34131	TBX20	-	K10185	101796421	TBX20; T-box 20
gene13190	190.611	1141.24	5.98728	2.46729e-143	chrU	31209233	31209924	+	692	DDIT3	-	K04452	101802390	DDIT3; DNA damage inducible transcript 3
gene7278	184.093	1100.76	5.97939	2.25535e-122	chrZ	9298630	9500616	-	201987	UNC13B	-	K15293	101801912	UNC13B; unc-13 homolog B
gene11739	45.3867	269.534	5.93861	7.75269e-24	chr1	2853681	2867894	+	14214	PODXL	-	K06817	101804950	PODXL; podocalyxin like
gene7536	103.252	613.155	5.93845	9.75469e-61	chr4	5075459	5117381	+	41923	DKK2	GO:0039706;GO:0007275;GO:0030178;GO:0090090;GO:0090263;GO:0005576;GO:0005615;	K02165	101790422	DKK2; dickkopf WNT signaling pathway inhibitor 2
gene8742	34.6561	205.579	5.93196	3.74112e-41	chr5	48409193	48428142	-	18950	GSC	-	K09324	101791361	GSC; goosecoid homeobox
gene116	62.0874	367.9	5.92552	3.21968e-68	chr4	18911571	18920043	-	8473	TLR3	GO:0003725;GO:0004888;GO:0042802;GO:0001819;GO:0002376;GO:0002730;GO:0002756;GO:0006952;GO:0007165;GO:0007252;GO:0009615;GO:0010628;GO:0032481;GO:0032722;GO:0032728;GO:0032735;GO:0032755;GO:0032757;GO:0032760;GO:0034123;GO:0034138;GO:0034346;GO:0042346;GO:0043123;GO:0043330;GO:0045078;GO:0045080;GO:0045087;GO:0045356;GO:0045359;GO:0045944;GO:0046330;GO:0050729;GO:0051092;GO:0051607;GO:0071260;GO:…	K05401	101790771	TLR3; toll like receptor 3
gene1599	7.99886	47.3728	5.92244	3.65818e-11	chr11	18565422	18572963	-	7542	-	-	-	101792996	-
gene9230	5.06181	29.9696	5.92073	0.000508025	chr6	17933156	18006203	-	73048	FRMPD2	-	-	101795918	FRMPD2; FERM and PDZ domain containing 2
gene1569	4.60885	27.1601	5.89304	6.80513e-07	chr22	1348589	1383149	+	34561	TP73	GO:0000978;GO:0000981;GO:0001077;GO:0003677;GO:0003700;GO:0008134;GO:0019901;GO:0042802;GO:0044212;GO:0006355;GO:0006366;GO:0006915;GO:0006974;GO:0007050;GO:0007346;GO:0010468;GO:0042771;GO:0045893;GO:0045944;GO:0051262;GO:0060044;GO:0071158;GO:0005634;GO:0005654;GO:0005794;GO:0030054;GO:0043231;	K10148	101797101	TP73; tumor protein p73
gene8354	331.776	1950.34	5.87849	3.46947e-223	chr13	6613269	6661424	-	48156	FANCD2	GO:0070182;GO:0006281;GO:0006974;GO:0007129;GO:0007276;GO:0010332;GO:0034599;GO:0045589;GO:0048854;GO:0050727;GO:0051090;GO:0097150;GO:2000348;GO:0000793;GO:0005634;GO:0005730;GO:0005829;GO:0016604;	K10891	101799377	FANCD2; Fanconi anemia complementation group D2
gene11344	1.92619	11.3006	5.86684	0.0018539	chr3	66786091	66843535	+	57445	FRK	GO:0000166;GO:0004672;GO:0004713;GO:0004715;GO:0005524;GO:0016301;GO:0016740;GO:0000122;GO:0006468;GO:0016310;GO:0018108;GO:0005654;GO:0005829;GO:0070062;	K08892	101802320	FRK; fyn related Src family tyrosine kinase
gene6489	43.396	251.432	5.7939	3.11688e-48	chr12	15264954	15591941	-	326988	-	-	-	101797116	-
gene7754	169.533	981.27	5.78809	2.03649e-93	chr15	5815992	5837080	-	21089	GPER1	GO:0003682;GO:0004871;GO:0004930;GO:0005496;GO:0030284;GO:1990239;GO:0001934;GO:0002695;GO:0007165;GO:0007186;GO:0007204;GO:0008284;GO:0010579;GO:0010628;GO:0010629;GO:0010948;GO:0014068;GO:0030335;GO:0030518;GO:0030819;GO:0032024;GO:0032962;GO:0043401;GO:0043410;GO:0045599;GO:0045742;GO:0045745;GO:0045944;GO:0050728;GO:0050769;GO:0051055;GO:0051281;GO:0051898;GO:0070373;GO:0070374;GO:0070474;GO:…	K04246	101792901	GPER1, GPER; G protein-coupled estrogen receptor 1
gene11599	10.415	60.2395	5.78392	1.75664e-13	chr5	55108350	55112576	-	4227	GPR132	-	K08426	101800588	GPR132; G protein-coupled receptor 132
gene9335	260.945	1504.29	5.76478	3.33356e-189	chr18	2780435	2794913	-	14479	TNFSF15	GO:0005125;GO:0005164;GO:0006915;GO:0006919;GO:0006955;GO:0007165;GO:0007250;GO:0042107;GO:0005576;GO:0005615;GO:0005622;GO:0005886;GO:0016020;GO:0016021;	K05478	101789486	TNFSF15; tumor necrosis factor superfamily member 15
gene2652	12.606	72.2951	5.73496	8.0493e-16	chr1	76728851	76730466	-	1616	-	-	-	101793328	-
gene11357	12.4108	71.1168	5.73024	1.44429e-15	chr1	13090252	13339579	+	249328	LHFPL3	GO:0016020;GO:0016021;	-	101805283	LHFPL3; lipoma HMGIC fusion partner-like 3
gene2651	5.37259	30.765	5.72628	1.50073e-07	chr1	76700099	76709034	-	8936	KCNA5	GO:0005216;GO:0005244;GO:0005249;GO:0005251;GO:0005267;GO:0015271;GO:0019870;GO:0019901;GO:0051393;GO:0086087;GO:0086089;GO:0086090;GO:0097110;GO:0006810;GO:0006811;GO:0006813;GO:0007219;GO:0019229;GO:0034765;GO:0042391;GO:0043266;GO:0043267;GO:0051260;GO:0055085;GO:0060081;GO:0060372;GO:0071435;GO:0071805;GO:0086014;GO:0086050;GO:0086052;GO:0086091;GO:0098914;GO:0005794;GO:0005886;GO:0005887;GO:…	K04878	101801434	KCNA5; potassium voltage-gated channel subfamily A member 5
gene8793	29.4028	168.269	5.72289	1.66226e-33	chr3	49087149	49087993	+	845	SAMD5	-	-	101804829	SAMD5; sterile alpha motif domain containing 5
gene9343	139.472	797.564	5.71844	4.99596e-72	chr5	26539458	26553472	-	14015	ARG2	GO:0004053;GO:0016787;GO:0016813;GO:0046872;GO:0000050;GO:0001657;GO:0006525;GO:0006941;GO:0005739;	K01476	101796754	ARG2; arginase 2
gene11586	144.263	822.557	5.70178	5.17979e-125	chr18	9273260	9300681	-	27422	TRAF1	-	K03172	101796056	TRAF1; TNF receptor associated factor 1
gene10315	4.14542	23.6361	5.70174	5.18001e-06	chr2	2700983	2707109	-	6127	LOC101797490	GO:0004497;GO:0005506;GO:0016705;GO:0020037;GO:0046872;GO:0055114;GO:0005783;GO:0005789;GO:0016020;GO:0016021;	K07431	101797490	5-beta-cholestane-3-alpha,7-alpha-diol 12-alpha-hydroxylase
gene2043	107.355	611.519	5.69624	6.83088e-92	chr27	5205445	5214933	-	9489	IKBKE	-	K07211	101800153	IKBKE; inhibitor of nuclear factor kappa B kinase subunit epsilon
gene14764	7.55196	42.987	5.69217	5.55026e-10	chr2	37921465	37934716	-	13252	EFHB	GO:0005509;	-	101790445	EFHB; EF-hand domain family member B
gene13642	7.52936	42.8388	5.68956	0.000144935	chr5	34417026	34419085	-	2060	SAA2	GO:0006953;GO:0005576;GO:0034364;	K17310	101798523	SAA2, SAA; serum amyloid A2
gene9295	2.87185	16.2515	5.65889	0.0163811	chr8	16400903	16422686	+	21784	LOC101798264	-	-	101798264	vitellogenin-2-like
gene6946	20.9096	118.178	5.65187	2.86645e-24	chr14	946965	982905	+	35941	-	-	-	101804815	-
gene3324	812.806	4588.94	5.6458	1.42067e-232	chr1	12271484	12314349	+	42866	GSAP	GO:0001540;GO:0030162;GO:1902004;GO:0005802;	-	101805113	GSAP; gamma-secretase activating protein
gene12346	1.93225	10.8827	5.63215	0.00273734	chr16	7712259	7761763	-	49505	-	-	-	101800192	-
gene4922	1.45442	8.17578	5.62132	0.0107211	chr1	53458182	53504251	+	46070	CACNG2	GO:0005244;GO:0005245;GO:0005262;GO:0006810;GO:0006811;GO:0006816;GO:0007528;GO:0019226;GO:0034765;GO:0042391;GO:0050877;GO:0051899;GO:0060081;GO:0070588;GO:0098943;GO:0098970;GO:0099590;GO:0005891;GO:0016020;GO:0016021;GO:0032281;GO:0045211;GO:0099634;	K04867	101800164	CACNG2; calcium voltage-gated channel auxiliary subunit gamma 2
gene11863	19.7179	110.815	5.62002	7.15603e-23	chr1	183244924	183256490	-	11567	RAB39A	-	K07924	101790303	RAB39A; RAB39A, member RAS oncogene family
gene1845	7.47903	42.0155	5.61778	1.17545e-09	chr10	3669046	3677618	-	8573	LOC101800290	GO:0004930;GO:0045028;GO:0007186;GO:0035589;GO:0016020;GO:0016021;	K04274	101800290	putative P2Y purinoceptor 10
gene7260	342.851	1920.81	5.60245	3.69812e-212	chr3	91143726	91164377	-	20652	BEND6	-	-	101797529	BEND6; BEN domain containing 6
gene8541	6.0622	33.9206	5.59542	4.86594e-08	chr2	46463842	46467820	-	3979	LOC101803570	-	-	101803570	glyoxylate reductase/hydroxypyruvate reductase
gene1506	256.539	1434.35	5.59116	7.91417e-179	chr2	26484826	26547459	-	62634	ICA1	GO:0019904;GO:0050796;GO:0000139;GO:0005829;GO:0030667;GO:0030672;GO:0043231;	K19863	101798659	ICA1; islet cell autoantigen 1
gene10782	2.43161	13.5794	5.58454	0.000719384	chr4	9080449	9088649	-	8201	-	-	-	101796181	-
gene2059	6.82368	38.0767	5.58008	1.5997e-06	chr27	4921219	4922726	-	1508	LOC101804183	-	-	101804183	uncharacterized LOC101804183
gene13536	7.0482	39.2796	5.573	4.04467e-09	chrU	24597932	24601370	-	3439	-	-	-	101790943	-
gene6271	548.024	3053.93	5.57262	2.32451e-56	chrZ	71187471	71196349	-	8879	ARRDC3	-	-	101802997	ARRDC3; arrestin domain containing 3
gene8783	974.098	5428.22	5.57256	0	chr1	57563533	57578227	+	14695	LOC101802866	GO:0003723;GO:0003950;GO:0046872;	K15259	101802866	poly [ADP-ribose] polymerase 12-like
gene11696	2.94038	16.3805	5.57089	0.000191731	chr2	145141430	145151500	+	10071	-	-	-	101791611	-
gene2069	1.22051	6.78098	5.55587	0.0216113	chrZ	1288935	1298436	+	9502	DYNAP	-	-	101792168	DYNAP; dynactin associated protein
gene7048	930.717	5166.19	5.55076	1.19244e-292	chr2	142535579	142553068	-	17490	HAS2	-	K00752	101798379	HAS2; hyaluronan synthase 2
gene1378	277.379	1538.62	5.54697	9.04515e-141	chr1	41129883	41260576	+	130694	PTPRQ	-	K16910	101801371	PTPRQ; protein tyrosine phosphatase, receptor type Q
gene1187	0.979926	5.43444	5.54576	0.0441789	chr14	13708646	13710422	-	1777	-	-	-	101800150	-
gene8108	9.41128	52.1536	5.5416	1.79478e-11	chr7	32766008	32790598	+	24591	ESYT3	GO:0008289;GO:0005887;GO:0031227;GO:0031234;GO:0044232;	-	101789538	ESYT3; extended synaptotagmin 3
gene12873	151.562	834.023	5.50284	5.40388e-32	chr8	22148021	22158701	-	10681	MOB3C	-	-	101795732	MOB3C; MOB kinase activator 3C
gene2583	96.2096	528.844	5.4968	2.21507e-86	chr9	24658399	24706527	-	48129	LEKR1	-	-	101801763	LEKR1; leucine, glutamate and lysine rich 1
gene5629	9.91564	54.3805	5.48432	7.64657e-12	chr5	18519189	18527351	-	8163	LOC101793943	-	-	101793943	malignant fibrous histiocytoma-amplified sequence 1 homolog
gene637	32.501	177.806	5.47078	4.59268e-34	chr3	87109057	87582234	-	473178	ADGRB3	GO:0098794;GO:0043083;GO:0016021;GO:0016020;GO:0005886;GO:0099558;GO:0061743;GO:0051965;GO:0048814;GO:0043547;GO:0016525;GO:0016322;GO:0007520;GO:0007186;GO:0007166;GO:0007165;GO:0005096;GO:0004930;GO:0004888;GO:0004871;	K04598	101797211	ADGRB3, BAI3; adhesion G protein-coupled receptor B3
gene12455	625.411	3416.89	5.46342	4.5219e-272	chr27	726634	758618	+	31985	CEPT1	GO:0016740;GO:0016780;GO:0006656;GO:0008654;GO:0005789;GO:0016020;GO:0016021;	K13644	101801996	CEPT1; choline/ethanolamine phosphotransferase 1
gene9152	304.433	1661.82	5.45873	7.04695e-107	chr2	34641523	34686348	-	44826	HOXA3	GO:0003677;GO:0003700;GO:0043565;GO:0006355;GO:0007275;GO:0005634;	K09303	101802952	HOXA3; homeobox A3
gene11325	294.631	1603.87	5.44365	2.81562e-80	chr6	16679558	16685817	+	6260	NFKB2	-	K04469	101800585	NFKB2; nuclear factor kappa B subunit 2
gene3205	10.9392	59.2662	5.41777	9.73308e-13	chr6	21042684	21106361	+	63678	LOC101804368	GO:0003677;GO:0003887;GO:0016740;GO:0016779;GO:0034061;GO:0046872;GO:0071897;GO:0005634;	K00977	101804368	DNA nucleotidylexotransferase
gene10696	428.38	2319.81	5.4153	1.68572e-226	chr14	13939584	13943607	-	4024	SQSTM1	GO:0005080;GO:0008270;GO:0019901;GO:0031625;GO:0042169;GO:0042802;GO:0043130;GO:0046872;GO:0070530;GO:0000122;GO:0006914;GO:0016239;GO:0043122;GO:0044130;GO:0061635;GO:0098779;GO:0000407;GO:0000932;GO:0005737;GO:0005776;GO:0005829;GO:0016234;GO:0016235;GO:0016605;GO:0043231;GO:0044753;GO:0044754;GO:0070062;GO:0097225;	K14381	101790932	SQSTM1; sequestosome 1
gene12872	233.878	1261.39	5.39338	6.10141e-160	chr8	22117994	22147927	-	29934	MKNK1	-	K04372	101794448	MKNK1; MAP kinase interacting serine/threonine kinase 1
gene5774	1.93392	10.3889	5.37193	0.019225	chr11	10700184	10719261	-	19078	DUOX2	GO:0004601;GO:0005509;GO:0016174;GO:0016491;GO:0020037;GO:0006979;GO:0009566;GO:0009615;GO:0019221;GO:0030282;GO:0030878;GO:0035264;GO:0042403;GO:0042445;GO:0048839;GO:0048855;GO:0051591;GO:0055114;GO:0098869;GO:0016020;GO:0016021;GO:0070062;	K13411	101800626	DUOX2; dual oxidase 2
gene2657	2.70813	14.5389	5.3686	0.000542314	chr1	76980724	77009030	-	28307	GALNT8	-	K00710	101793515	GALNT8; polypeptide N-acetylgalactosaminyltransferase 8
gene14279	39.4628	211.859	5.36858	2.81634e-39	chr5	56780827	56920635	+	139809	KCNH5	-	K04908	101790254	KCNH5; potassium voltage-gated channel subfamily H member 5
gene10781	9.20556	49.4086	5.36726	9.80679e-11	chr4	9045585	9074199	-	28615	LOC101798268	GO:0004871;GO:0004930;GO:0009881;GO:0007165;GO:0007186;GO:0007601;GO:0007602;GO:0016038;GO:0018298;GO:0018298;GO:0050896;GO:0071482;GO:0016020;GO:0016020;GO:0016021;GO:0030424;GO:0043005;GO:0044297;	K04255	101798268	melanopsin
gene359	1.68894	9.05619	5.36206	0.00796523	chr3	67486306	67581906	+	95601	HS3ST5	GO:0008146;GO:0008467;GO:0016740;GO:0006477;GO:0015015;GO:0046596;GO:0050819;GO:0016020;GO:0016021;	K08104	101791819	HS3ST5; heparan sulfate-glucosamine 3-sulfotransferase 5
gene7816	7.29318	38.8497	5.32685	9.45084e-09	chr1	60470956	60529078	+	58123	SYT10	GO:0000149;GO:0001786;GO:0005509;GO:0005546;GO:0042802;GO:0042803;GO:0046982;GO:0007268;GO:0007608;GO:0017158;GO:0045956;GO:0016020;GO:0016021;GO:0070382;	K19910	101796435	SYT10; synaptotagmin 10
gene1690	216.549	1152.36	5.32149	1.99453e-108	chr14	16486973	16536252	-	49280	JADE2	-	-	101791258	JADE2, PHF15; jade family PHD finger 2
gene2648	1.70607	9.058	5.30927	0.00795781	chr1	76144246	76237619	+	93374	ANO2	-	K19497	101792947	ANO2; anoctamin 2
gene9130	10.6755	56.6009	5.30196	5.22369e-12	chr5	6165825	6172213	-	6389	PRRG4	GO:0005509;GO:0005576;GO:0016020;GO:0016021;	-	101796624	PRRG4; proline rich and Gla domain 4
gene10447	85.953	455.012	5.29373	2.30417e-74	chr13	9859741	9869789	+	10049	GATA2	-	K17894	101801924	GATA2; GATA binding protein 2
gene1318	116.515	614.542	5.27438	1.21883e-43	chr2	67236579	67267448	-	30870	BMP6	-	K16620	101804730	BMP6; bone morphogenetic protein 6
gene1455	798.22	4209.7	5.27386	2.65249e-284	chr6	23032921	23060751	-	27831	FAM178A	-	-	101789384	SLF2, FAM178A; SMC5-SMC6 complex localization factor 2
gene4536	895.4	4721.46	5.27302	1.07583e-159	chr24	1392507	1648846	-	256340	HIVEP3	-	K09239	101793577	HIVEP3; human immunodeficiency virus type I enhancer binding protein 3
gene4004	558.957	2946.37	5.27119	5.84774e-247	chr4	34063089	34089254	+	26166	OTUD4	GO:0003723;GO:0004843;GO:0071108;	K13718	101795385	OTUD4; OTU deubiquitinase 4
gene511	3.62059	19.0821	5.27043	0.0013875	chr3	59128900	59142226	+	13327	LOC101798228	GO:0016810;GO:0016811;GO:0006807;	K08069	101798228	pantetheinase
gene11269	5.57997	29.4028	5.26933	7.48357e-07	chr4	16460926	16502963	+	42038	CSGALNACT1	-	K00746	101799131	CSGALNACT1; chondroitin sulfate N-acetylgalactosaminyltransferase 1
gene3288	35.9562	189.376	5.26686	6.62936e-35	chr6	20033908	20062506	-	28599	LGI1	-	-	101794361	LGI1; leucine rich glioma inactivated 1
gene377	185.708	976.358	5.2575	8.28654e-132	chr2	103199981	103217682	-	17702	METTL4	-	-	101796657	METTL4; methyltransferase like 4
gene3298	59.8104	313.535	5.24214	4.51513e-54	chr6	20459850	20478396	-	18547	HHEX	-	K08024	101801436	HHEX; hematopoietically expressed homeobox
gene13943	20.1807	105.749	5.24009	2.05678e-17	chr19	1001445	1249354	-	247910	SHISA6	-	-	101797553	SHISA6; shisa family member 6
gene2452	135.87	711.788	5.23876	1.15032e-104	chr3	79134260	79162584	+	28325	LOC101798492	GO:0004890;GO:0005230;GO:0006810;GO:0006811;GO:0007214;GO:0007601;GO:0034220;GO:0005886;GO:0016020;GO:0016021;GO:0030054;GO:0045202;	K05190	101798492	GABRR2; gamma-aminobutyric acid receptor subunit rho-2
gene12519	408.104	2136.83	5.236	1.46896e-210	chr13	12630621	12659463	+	28843	PXK	GO:0003779;GO:0004672;GO:0005524;GO:0035091;GO:0006468;GO:0006954;GO:0050804;GO:0005737;GO:0005815;GO:0005829;GO:0005886;GO:0043234;	K17543	101789868	PXK; PX domain containing serine/threonine kinase like
gene4878	1.20944	6.31665	5.22279	0.0320932	chr1	52791401	52793937	+	2537	KCNJ4	GO:0005242;GO:0005244;GO:0030165;GO:0006810;GO:0006811;GO:0006813;GO:0034765;GO:0071805;GO:0016020;GO:0016021;GO:0016323;	K04998	101802096	KCNJ4; potassium voltage-gated channel subfamily J member 4
gene2451	8.04252	41.7985	5.19719	4.32072e-09	chr3	79177221	79207655	+	30435	GABRR1	-	K05190	101800026	GABRR1; gamma-aminobutyric acid type A receptor rho1 subunit
gene1401	1.22051	6.34078	5.1952	0.032041	chr3	6195943	6214251	-	18309	BFSP1	GO:0005198;GO:0005212;GO:0048469;GO:0070307;GO:0005737;GO:0005882;	K10378	101790451	BFSP1; beaded filament structural protein 1
gene15005	168.225	871.04	5.17782	7.3236e-120	chr16	13025468	13028583	+	3116	TRAFD1	GO:0008270;	-	101804719	TRAFD1; TRAF-type zinc finger domain containing 1
gene12880	2.18057	11.2886	5.1769	0.00301167	chr8	22238191	22241886	-	3696	TAL1	-	K09068	101796834	TAL1; TAL bHLH transcription factor 1, erythroid differentiation factor
gene8947	3.8551	19.9492	5.17474	6.43071e-05	chr7	7671212	7673274	-	2063	-	-	-	101797245	-
gene8576	46.5216	239.612	5.15056	4.8437e-42	chrZ	39591492	39769841	+	178350	NTRK2	GO:0004672;GO:0004713;GO:0004714;GO:0005524;GO:0006468;GO:0007169;GO:0018108;GO:0016020;GO:0016021;GO:0000166;GO:0004672;GO:0004713;GO:0004714;GO:0005030;GO:0005244;GO:0005524;GO:0016301;GO:0016740;GO:0043121;GO:0048403;GO:0060175;GO:0001570;GO:0001764;GO:0006468;GO:0007169;GO:0007528;GO:0007612;GO:0007623;GO:0007631;GO:0010628;GO:0010976;GO:0014047;GO:0016310;GO:0018108;GO:0019222;GO:0021954;GO:…	K04360	101797842	NTRK2; neurotrophic receptor tyrosine kinase 2
gene10246	5.10381	26.2435	5.14195	3.80891e-06	chr3	26564044	26571075	-	7032	LOC101792586	-	-	101792586	uncharacterized LOC101792586
gene3857	3.35574	17.2476	5.13974	0.00137947	chr6	26005369	26011402	+	6034	-	-	-	101805254	-
gene12767	131.472	674.85	5.13303	7.70862e-99	chr8	24946864	24966510	-	19647	ORC1	-	K02603	101800002	ORC1; origin recognition complex subunit 1
gene11628	2.92931	14.9531	5.10466	0.00059723	chr16	13847322	13854490	+	7169	CRYBB2	-	-	101790242	CRYBB2; crystallin beta B2
gene4593	20.835	106.327	5.1033	2.32399e-20	chr4	42387340	42419931	+	32592	TRPC3	GO:0005216;GO:0005262;GO:0070679;GO:0006811;GO:0010524;GO:0033198;GO:0051592;GO:0055085;GO:0070588;GO:1903244;GO:0005887;GO:0016020;GO:0016021;	K04966	101792759	TRPC3; transient receptor potential cation channel subfamily C member 3
gene10856	5.32059	27.1239	5.09792	2.91321e-06	chr1	43681212	43804175	-	122964	ANO4	GO:0005229;GO:0017128;GO:0046983;GO:0006821;GO:0061588;GO:0061589;GO:0061590;GO:0061591;GO:1902476;GO:0005622;GO:0005886;GO:0016020;GO:0016021;	K19499	101791006	ANO4; anoctamin 4
gene12585	30.8219	157.052	5.09545	8.46155e-29	chrZ	14653531	14654840	-	1310	-	-	-	101803331	-
gene11405	14.7883	75.2168	5.08625	6.55333e-15	chr13	7064463	7175598	+	111136	-	-	-	101799201	-
gene3862	4.39813	22.2606	5.06137	2.55673e-05	chr22	7615678	7620181	+	4504	LOC101791711	GO:0003714;GO:0005102;GO:0005109;GO:0001656;GO:0001658;GO:0001822;GO:0001823;GO:0001837;GO:0001838;GO:0001889;GO:0006702;GO:0007275;GO:0007276;GO:0007548;GO:0008584;GO:0008585;GO:0009267;GO:0010629;GO:0010894;GO:0016055;GO:0022407;GO:0030154;GO:0030237;GO:0030325;GO:0030336;GO:0030501;GO:0032349;GO:0032967;GO:0033077;GO:0033080;GO:0035239;GO:0035567;GO:0038030;GO:0040037;GO:0042445;GO:0043547;GO:…	K00408	101791711	WNT4; protein Wnt-4
gene8620	1578.79	7974.46	5.05099	0	chr22	5042463	5144295	+	101833	VPS13D	GO:0070062;	K19527	101791541	VPS13D; vacuolar protein sorting 13 homolog D
gene6762	2.16177	10.8484	5.01828	0.00437995	chr4	25739296	26011594	+	272299	SPOCK3	-	K08136	101790593	SPOCK3; SPARC/osteonectin, cwcv and kazal like domains proteoglycan 3
gene15501	320.66	1608.48	5.01615	1.82412e-122	chr5	53065498	53082654	+	17157	TNFAIP2	-	K19989	101792862	TNFAIP2; TNF alpha induced protein 2
gene6481	44.5733	223.274	5.00915	7.83652e-29	chr12	13165582	13299641	+	134060	CDH8	-	K06800	101796230	CDH8, Cadherin-8; cadherin 8
gene5586	4.63265	23.1253	4.99181	1.94438e-05	chr2	66276045	66321995	+	45951	LOC101797643	-	-	101797643	uncharacterized LOC101797643
gene6086	886.324	4420.46	4.98741	4.45628e-273	chr2	141466469	141482875	-	16407	TNFRSF11B	GO:0006915;GO:0007165;GO:0030198;GO:0042489;GO:0005578;GO:0005615;	K05148	101791841	TNFRSF11B; TNF receptor superfamily member 11b
gene8375	266.004	1326.54	4.98692	2.75306e-153	chr10	707230	718917	+	11688	STARD8	-	K20632	101805332	STARD8; StAR related lipid transfer domain containing 8
gene1024	84.2695	420.139	4.98566	5.25923e-66	chr8	18840024	18857383	-	17360	GIPC2	GO:0042802;GO:0070062;	K20056	101805105	GIPC2; GIPC PDZ domain containing family member 2
gene14253	43.5927	216.735	4.9718	5.38555e-24	chr8	14618006	14642408	+	24403	LOC101799213	-	K11703	101799213	COLGALT2; procollagen galactosyltransferase 2
gene393	147.144	730.588	4.96514	1.20005e-101	chr2	101730305	101743824	-	13520	GATA6	GO:0003700;GO:0008270;GO:0043565;GO:0006355;GO:0005634;	K17897	101802276	GATA6; GATA binding protein 6
gene2409	6.36965	31.5784	4.95764	4.83112e-07	chr19	6134774	6160355	-	25582	RHBDL3	GO:0004252;GO:0005509;GO:0008233;GO:0016787;GO:0006508;GO:0016020;GO:0016021;	K02857	101792169	RHBDL3; rhomboid like 3
gene7387	130.719	647.862	4.95614	1.03296e-92	chr4	11346645	11364633	-	17989	LOC101797166	GO:0004672;GO:0005524;GO:0006468;	K17537	101797166	PRAG1; PEAK1 related kinase activating pseudokinase 1
gene13997	5.12201	25.3631	4.95179	7.82858e-06	chrU	18658105	18661183	+	3079	LOC101794637	-	-	101794637	uncharacterized LOC101794637
gene6705	31.2743	154.28	4.93313	1.40844e-27	chr3	100406699	100438799	-	32101	-	-	-	101791220	-
gene11966	60.0345	295.725	4.92591	6.03054e-26	chr19	9743736	9748773	-	5038	SLC16A6	GO:0055085;GO:0016020;GO:0016021;	K08183	101801029	SLC16A6; solute carrier family 16 member 6
gene12727	27.7477	136.183	4.90792	3.44082e-23	chr2	90887194	90900792	+	13599	IRX1	-	-	101792007	IRX1; iroquois homeobox 1
gene3127	324.724	1593.66	4.90774	2.47354e-168	chrZ	36685755	36798505	+	112751	PIP5K1B	GO:0016307;GO:0016308;GO:0006661;GO:0046488;GO:0046854;GO:0001931;GO:0005829;	K00889	101798239	PIP5K1B; phosphatidylinositol-4-phosphate 5-kinase type 1 beta
gene10616	3.16489	15.4537	4.88284	0.000645518	chr2	62811867	62823578	-	11712	-	-	-	101801589	-
gene343	5.58771	27.1722	4.86285	4.51888e-06	chr14	367227	457645	+	90419	HTR4	GO:0004871;GO:0004930;GO:0004993;GO:0007165;GO:0007186;GO:0007268;GO:0032098;GO:0098664;GO:0005737;GO:0005887;GO:0016020;GO:0016021;	K04160	101801752	HTR4; 5-hydroxytryptamine receptor 4
gene10840	50.5519	245.545	4.85727	1.12406e-31	chrU	25560277	25577374	+	17098	ACSS3	GO:0003824;GO:0008152;	K01908	101798817	ACSS3; acyl-CoA synthetase short-chain family member 3
gene9371	12.5922	61.0741	4.85014	5.57821e-12	chr4	35228423	35255979	+	27557	-	-	-	101799799	-
gene7906	1.22824	5.9434	4.83895	0.0470152	chrZ	35322309	35384846	+	62538	LOC101802302	-	-	101802302	TMC1; transmembrane channel-like protein 1
gene10435	1847.86	8914.38	4.82416	0	chrZ	2708340	2715931	-	7592	LIPG	GO:0004465;GO:0004620;GO:0008970;GO:0052689;GO:0006629;GO:0010983;GO:0032376;GO:0034375;GO:0042632;GO:0043691;GO:0050746;GO:0055091;GO:0005576;GO:0005615;GO:0005769;GO:0005794;GO:0009986;	K01046	101799752	LIPG; lipase G, endothelial type
gene15053	4.61492	22.2449	4.82022	3.97812e-05	chr17	205509	207241	-	1733	LOC101797502	-	K06751	101797502	class I histocompatibility antigen, F10 alpha chain-like
gene13537	12.157	58.5764	4.81832	1.83772e-11	chrU	24602693	24605762	-	3070	-	-	-	101791239	-
gene3447	526.267	2534.19	4.81541	1.99392e-155	chr1	106845844	106857488	+	11645	IFNAR2	-	K05131	101804315	IFNAR2; interferon alpha and beta receptor subunit 2
gene12050	40.9771	197.144	4.81107	1.54602e-33	chr23	3173881	3358451	+	184571	UNC5D	-	K07521	101789680	UNC5D; unc-5 netrin receptor D
gene1714	56.0008	269.087	4.80506	9.3343e-44	chr2	53690231	53733778	-	43548	RAMP3	-	K08449	101794844	RAMP3; receptor activity modifying protein 3
gene4560	3.8739	18.6111	4.80422	0.000190084	chr3	22137457	22180155	+	42699	CNIH3	GO:0006810;GO:2000311;GO:0016020;GO:0016021;	K20368	101803487	CNIH3; cornichon family AMPA receptor auxiliary protein 3
gene7024	4.63871	22.2069	4.7873	8.92978e-05	chrU	11795460	11796095	-	636	SORBS3	-	-	101794132	SORBS3; sorbin and SH3 domain containing 3
gene7506	283.189	1353.9	4.7809	4.03937e-38	chr5	35116389	35116787	+	399	PHLDA2	-	-	101799677	PHLDA2; pleckstrin homology like domain family A member 2
gene10291	1.71214	8.15346	4.76215	0.0169734	chr9	25057478	25078326	+	20849	GPR149	-	K08433	101791287	GPR149; G protein-coupled receptor 149
gene11542	2.19437	10.4166	4.74698	0.00631971	chr9	3307235	3320895	+	13661	LOC101802261	GO:0006810;GO:0016020;GO:0016021;GO:0006810;GO:0016020;GO:0016021;	K14610	101802261	SLC19A3; thiamine transporter 2
gene14289	10.9382	51.9093	4.74571	2.69087e-10	chr2	83474940	83486195	+	11256	UPP1	GO:0003824;GO:0004850;GO:0016740;GO:0016757;GO:0016763;GO:0006218;GO:0006220;GO:0009116;GO:0009166;GO:0044206;GO:0046108;GO:0005737;	K00757	101791376	UPP1; uridine phosphorylase 1
gene12962	23.7173	112.537	4.74494	4.93757e-20	chr2	115659582	115667370	+	7789	XKR4	-	-	101800652	XKR4; XK related 4
gene7623	12.6177	59.8663	4.74462	1.53796e-11	chr1	142471818	142959880	+	488063	FAM155A	-	-	101795338	FAM155A; family with sequence similarity 155 member A
gene4917	4.10949	19.4812	4.74055	0.000142938	chr1	53342399	53356003	-	13605	LOC101794299	-	K04738	101794299	cytokine receptor common subunit beta-like
gene7734	143.829	681.201	4.73618	2.47618e-92	chr15	7283945	7324940	+	40996	BAIAP2L1	GO:0070064;GO:0098641;GO:0007009;GO:0009617;GO:0030833;GO:0030838;GO:0046626;GO:0098609;GO:2000251;GO:0005654;GO:0005829;GO:0005886;GO:0005913;GO:0015629;GO:0070062;	K20127	101804329	BAIAP2L1; BAI1 associated protein 2 like 1
gene7783	4.61218	21.8288	4.73286	5.65905e-05	chr15	4067754	4079577	+	11824	LOC101799795	GO:0004497;GO:0005506;GO:0016491;GO:0016705;GO:0016712;GO:0020037;GO:0046872;GO:0055114;GO:0016020;GO:0016021;	K07424	101799795	cytochrome P450 3A8-like
gene9246	3.17763	15.0322	4.73063	0.00092455	chr3	30292417	30321734	+	29318	LOC101798873	GO:0004871;GO:0004930;GO:0009881;GO:0007165;GO:0007186;GO:0018298;GO:0050896;GO:0016020;GO:0016021;	-	101798873	opsin-5-like
gene4745	613.246	2900.45	4.72967	1.15461e-219	chr3	32372280	32399688	+	27409	CMTR1	GO:0003676;GO:0004483;GO:0008168;GO:0006370;GO:0032259;GO:0080009;GO:0097309;GO:0005634;GO:0005654;GO:0005829;	K14589	101791717	CMTR1, FTSJD2; cap methyltransferase 1
gene7404	45.3911	214.481	4.72518	1.61217e-35	chr9	21383924	21387819	-	3896	GPR160	GO:0005886;GO:0016020;GO:0016021;GO:0043235;	K08438	101800050	GPR160; G protein-coupled receptor 160
gene15105	3.64272	17.2078	4.7239	0.000362478	chr5	30116736	30153618	+	36883	LOC101794221	-	K16342	101794221	cytosolic phospholipase A2 epsilon-like
gene14171	223.312	1053.6	4.71806	9.32991e-59	chr5	31277340	31278368	-	1029	CHAC1	-	K07232	101792211	CHAC1; ChaC glutathione specific gamma-glutamylcyclotransferase 1
gene2758	6.29885	29.6988	4.71495	0.000133888	chr1	189071979	189114156	-	42178	CCDC67	-	-	101799957	DEUP1, CCDC67; deuterosome assembly protein 1
gene10826	618.071	2912.96	4.71299	2.63167e-219	chr23	2426714	2434830	+	8117	ENTPD4	GO:0016787;GO:0045134;GO:0006256;GO:0016020;GO:0016021;GO:0030173;GO:0097637;	K12305	101795352	ENTPD4; ectonucleoside triphosphate diphosphohydrolase 4
gene823	31.5989	148.889	4.71184	6.55261e-15	chr14	8705572	8723016	+	17445	SH3TC2	GO:0022011;GO:0032287;GO:0033157;GO:1901184;GO:0005886;GO:0031410;GO:0055037;	-	101796783	SH3TC2; SH3 domain and tetratricopeptide repeats 2
gene3097	1.93225	9.10443	4.71183	0.0123929	chr18	6426204	6429124	+	2921	LOC101802020	-	K08144	101802020	solute carrier family 2, facilitated glucose transporter member 6-like
gene3840	196.897	922.676	4.68609	1.53313e-113	chr6	27700377	27723013	+	22637	CASP7	-	K04397	101799962	CASP7; caspase 7
gene15677	3.60846	16.8997	4.68337	0.0151482	chrU	24887457	24899313	+	11857	LOC101799824	GO:0005102;GO:0005109;GO:0005125;GO:0048018;GO:0002053;GO:0007267;GO:0007275;GO:0008284;GO:0016055;GO:0033278;GO:0045944;GO:0048146;GO:0050769;GO:0051091;GO:0055009;GO:0060045;GO:0060070;GO:0060317;GO:0060492;GO:0060501;GO:0060716;GO:0061180;GO:0071560;GO:0090263;GO:1904948;GO:1904954;GO:0005576;GO:0005578;GO:0005737;GO:0005886;GO:0031012;	K00182	101799824	protein Wnt-2
gene9860	5.10488	23.908	4.68337	4.33804e-05	chr20	7881726	7896731	-	15006	ASPA	GO:0016788;GO:0016811;GO:0046872;GO:0008152;GO:0005829;GO:0070062;	K01437	101795665	ASPA; aspartoacylase
gene1222	3.36954	15.7636	4.67826	0.000694808	chr2	146870015	146900631	-	30617	LRRC6	-	K19753	101792290	LRRC6; leucine rich repeat containing 6
gene5979	466.394	2178.9	4.6718	7.20513e-190	chr7	23259588	23293826	-	34239	GYPC	-	K06576	101802169	GYPC; glycophorin C (Gerbich blood group)
gene1590	8.25264	38.4644	4.66086	7.84002e-08	chr22	226125	241265	+	15141	GABRD	GO:0004890;GO:0005230;GO:0006810;GO:0006811;GO:0007165;GO:0034220;GO:0005886;GO:0016020;GO:0016021;GO:0030054;GO:0045202;	K05184	101802913	GABRD; gamma-aminobutyric acid type A receptor delta subunit
gene8825	1847.23	8603.06	4.65727	0	chr2	150905700	151057327	-	151628	PTK2	-	K05725	101796890	PTK2; protein tyrosine kinase 2
gene14465	1357.41	6314.08	4.65156	6.35728e-261	chr2	36425109	36509316	-	84208	RFTN1	GO:0003725;GO:0001765;GO:0002457;GO:0032596;GO:0032620;GO:0033227;GO:0034138;GO:0040007;GO:0043330;GO:0050852;GO:0050853;GO:1903044;GO:0005737;GO:0005768;GO:0005886;GO:0043234;GO:0045121;GO:0070062;	-	101803531	RFTN1, Raftlin; raftlin, lipid raft linker 1
gene5261	44.0818	204.709	4.64385	1.88951e-33	chr12	18375684	18381255	-	5572	IRF8	-	K10155	101798500	IRF8, ICSBP, IRF-8; interferon regulatory factor 8
gene1507	19.1212	88.5984	4.63352	5.40555e-16	chr2	26767255	26768559	+	1305	NXPH1	GO:0005102;	K16656	101801372	NXPH1; neurexophilin 1
gene10277	4.8743	22.5186	4.61987	4.28826e-05	chr9	25620477	25622851	+	2375	GPR87	-	K08389	101801344	GPR87; G protein-coupled receptor 87
gene5	7.23738	33.4285	4.61887	6.56825e-07	chr22	3260237	3264501	-	4265	TNFRSF18	GO:0016020;GO:0016021;	K05154	101791761	TNFRSF18; TNF receptor superfamily member 18
gene14742	219.567	1013.83	4.61743	2.06819e-119	chr5	53669243	53714418	+	45176	ASPG	GO:0004067;GO:0006520;	K13278	101800984	ASPG; asparaginase
gene11517	22.2723	102.178	4.58767	5.6004e-18	chr2	44086212	44266446	-	180235	LOC101796635	-	-	101796635	CPNE4; copine-4
gene285	173.235	794.703	4.58744	5.59069e-100	chr21	13432708	13477505	+	44798	COL20A1	-	-	101802218	COL20A1; collagen type XX alpha 1 chain
gene13473	6.32432	28.9746	4.58146	3.94522e-06	chr3	112986932	112993474	-	6543	GATA4	-	K09183	101796398	GATA4; GATA binding protein 4
gene5069	140.121	641.457	4.57786	4.64721e-85	chrZ	42717750	42738214	-	20465	SEMA4D	GO:0004872;GO:0004888;GO:0005102;GO:0030215;GO:0000122;GO:0001934;GO:0007162;GO:0008360;GO:0010693;GO:0014068;GO:0030335;GO:0031344;GO:0043547;GO:0043931;GO:0045668;GO:0048672;GO:0048814;GO:0050731;GO:0050732;GO:0050772;GO:0070486;GO:0071526;GO:1900220;GO:0005615;GO:0005887;GO:0016020;GO:0016021;	K06521	101792112	SEMA4D; semaphorin 4D
gene10751	10.6943	48.9546	4.57765	1.89654e-09	chr16	4638232	4643111	-	4880	TBX1	-	K10175	101790880	TBX1; T-box 1
gene8269	2.1695	9.9179	4.57151	0.00910393	chr3	89619504	89714761	+	95258	LOC101797605	-	K19601	101797605	protein eyes shut homolog
gene3554	70.4926	321.605	4.56226	2.13289e-25	chr2	60095230	60102196	-	6967	RP9	-	K19604	101791032	RP9; retinitis pigmentosa 9 (autosomal dominant)
gene15249	4.83503	22.0422	4.55886	0.00122672	chrU	1875182	1884077	+	8896	LOC101796470	-	-	101796470	uncharacterized LOC101796470
gene4632	513.499	2340.89	4.55869	1.86322e-191	chr6	5198131	5223129	-	24999	LOC101804258	-	K08211	101804258	solute carrier family 22 member 15-like
gene8716	2741.08	12470.2	4.54938	0	chr5	47090055	47121226	-	31172	TRIP11	GO:0000042;GO:0003281;GO:0003413;GO:0006486;GO:0007030;GO:0060122;GO:0060348;GO:0002080;GO:0005634;GO:0005794;GO:0005801;GO:0016607;	-	101789668	TRIP11; thyroid hormone receptor interactor 11
gene14368	181.582	824.398	4.54008	1.58903e-99	chr6	19172790	19176784	-	3995	CH25H	GO:0001567;GO:0005506;GO:0008395;GO:0016491;GO:0006633;GO:0008203;GO:0035754;GO:0055114;GO:0016020;GO:0016021;	K10223	101794901	CH25H; cholesterol 25-hydroxylase
gene8547	20.5922	93.1832	4.52518	2.2568e-16	chr2	123053552	123059301	+	5750	LY96	GO:0001875;GO:0031663;GO:0032496;GO:0032497;GO:0031226;GO:0046696;	K05400	101790153	LY96; lymphocyte antigen 96
gene553	6.12134	27.6075	4.51005	7.35372e-06	chr4	37799121	37802867	-	3747	-	-	-	101793746	-
gene11570	14.0993	63.5073	4.5043	1.20641e-11	chr11	18719307	18727004	-	7698	CILP	GO:0043569;GO:0005615;GO:0031012;GO:0070062;	-	101793418	CILP; cartilage intermediate layer protein
gene9145	1823.55	8196	4.49452	8.61906e-288	chr2	34992567	35040709	+	48143	TAX1BP1	GO:0019900;GO:0032088;GO:0070062;	K21347	101802184	TAX1BP1; Tax1 binding protein 1
gene5607	96.7311	434.283	4.48959	1.53965e-26	chr12	4352163	4366760	-	14598	SALL1	GO:0000978;GO:0001078;GO:0003676;GO:0008013;GO:0046872;GO:0000122;GO:0001822;GO:0003337;GO:0007507;GO:0008406;GO:0021983;GO:0030177;GO:0030325;GO:0042473;GO:0042733;GO:0045892;GO:0045893;GO:0045944;GO:0048566;GO:0060173;GO:0061034;GO:0000792;GO:0005634;GO:0005737;GO:0010369;	K19871	101804997	SALL1; spalt like transcription factor 1
gene15612	133.615	599.656	4.48793	5.19756e-71	chr1	137866444	137886061	-	19618	-	-	-	101803737	-
gene5130	155.091	695.768	4.48619	1.90548e-32	chr16	11894082	11909977	-	15896	CCDC62	-	-	101803891	CCDC62; coiled-coil domain containing 62
gene11059	26.2495	117.674	4.4829	6.66811e-14	chr1	171293952	171295753	-	1802	HTR2A	GO:0004930;GO:0004993;GO:0006939;GO:0007186;GO:0046883;GO:0050795;GO:0098664;GO:0005887;GO:0016020;GO:0016021;GO:0043198;	K04157	101790608	HTR2A; 5-hydroxytryptamine receptor 2A
gene6200	101.806	454.483	4.4642	1.82345e-63	chr3	82964191	83014821	+	50631	LCA5	GO:0032403;GO:0005929;	-	101804083	LCA5; LCA5, lebercilin
gene3243	5.35819	23.9098	4.46229	3.42526e-05	chr2	108041745	108110519	+	68775	ST18	GO:0003700;GO:0008270;GO:0006355;GO:0005634;	-	101800748	ST18; ST18, C2H2C-type zinc finger
gene7897	501.465	2232.99	4.45294	4.36335e-102	chr7	29981699	30024332	+	42634	ZRANB3	-	-	101799113	ZRANB3; zinc finger RANBP2-type containing 3
gene13295	65.8141	292.609	4.44599	6.36371e-44	chrU	16173227	16180151	-	6925	PGAP2	-	-	101800080	PGAP2; post-GPI attachment to proteins 2
gene12081	19.469	86.5415	4.4451	4.02784e-15	chr6	8828402	8850331	-	21930	MMRN2	-	-	101798214	MMRN2; multimerin 2
gene9262	18.4841	81.9368	4.43284	1.21792e-13	chr1	81909565	81917653	+	8089	GPR156	-	K04617	101801721	GPR156; G protein-coupled receptor 156
gene604	515.096	2282.87	4.43193	3.12704e-183	chr1	86851473	86893614	-	42142	SENP7	-	K08596	101791505	SENP7; SUMO1/sentrin specific peptidase 7
gene14400	2.87958	12.7467	4.42658	0.0036089	chr14	10684696	10691478	-	6783	HRH2	GO:0004871;GO:0004930;GO:0004969;GO:0001696;GO:0001697;GO:0001698;GO:0003382;GO:0007165;GO:0007186;GO:0007613;GO:0008542;GO:0045907;GO:0048167;GO:0048565;GO:0048732;GO:1901998;GO:0016020;GO:0016021;	K04150	101802707	HRH2; histamine receptor H2
gene5117	203.536	900.942	4.42645	7.20123e-56	chr16	11575151	11582485	+	7335	RILPL2	-	-	101791778	RILPL2; Rab interacting lysosomal protein like 2
gene16333	16.7266	73.9764	4.42268	1.47387e-10	chrU	34999923	35001988	+	2066	LOC101798296	-	-	101798296	RPA-interacting protein
gene585	30.0688	132.788	4.41614	7.86723e-22	chr10	9470562	9473416	-	2855	SLITRK4	GO:0007409;GO:0051965;GO:0016020;GO:0016021;	-	101800736	SLITRK4; SLIT and NTRK like family member 4
gene16355	237.28	1047.66	4.41531	8.20385e-110	chrU	33286641	33287862	-	1222	LOC101802909	-	K12964	101802909	C-C motif chemokine 4 homolog
gene13893	1851.55	8167.14	4.41096	1.59509e-104	chr14	9230484	9232495	-	2012	DUSP1	GO:0004725;GO:0008138;GO:0016791;GO:0017017;GO:0000188;GO:0006470;GO:0016311;GO:0035335;GO:0043407;GO:0005634;GO:0005737;	K21278	101802393	DUSP1; dual specificity phosphatase 1
gene2178	4.32793	19.0821	4.40904	0.00297207	chr10	13189568	13199046	+	9479	LOC101790642	GO:0003725;GO:0016020;GO:0016021;	-	101790642	uncharacterized LOC101790642
gene9641	163.118	717.276	4.39729	3.1638e-38	chr5	16631084	16633104	-	2021	FADD	GO:0007165;GO:0042981;	K02373	101801863	FADD; Fas associated via death domain
gene4184	298.395	1311.43	4.39494	4.36844e-134	chr2	57479049	57491295	+	12247	INHBA	-	K04667	101795448	INHBA; inhibin beta A subunit
gene16239	1.44229	6.33717	4.39382	0.0490098	chrU	39366325	39366966	-	642	LOC101796853	-	K03121	101796853	general transcription factor II-I-like
gene2243	92.7473	405.559	4.37274	1.1952e-56	chrU	15212897	15246533	+	33637	VDR	-	K08539	101791260	VDR; vitamin D (1,25- dihydroxyvitamin D3) receptor
gene7304	19.3668	84.6806	4.37247	1.4518e-14	chr4	62750950	62851552	-	100603	JAKMIP1	GO:0003723;GO:0008017;GO:0019894;GO:0019900;GO:0050811;GO:0050890;GO:0019898;GO:0030529;	-	101805270	JAKMIP1; janus kinase and microtubule interacting protein 1
gene7567	163.129	712.343	4.36675	2.56453e-45	chr2	35348637	35560661	+	212025	CREB5	GO:0003676;GO:0003700;GO:0043565;GO:0046872;GO:0006355;GO:0045893;GO:0070062;	K09047	101797962	CREB5; cAMP responsive element binding protein 5
gene11081	826.018	3604.6	4.36382	2.35756e-134	chr1	134016876	134128358	+	111483	ATP10A	GO:0000166;GO:0000287;GO:0004012;GO:0005524;GO:0016787;GO:0046872;GO:0015914;GO:0045332;GO:0005783;GO:0016020;GO:0016021;	K01530	101795223	ATP10A; ATPase phospholipid transporting 10A (putative)
gene1505	458.934	1998.81	4.35533	2.68194e-168	chr2	26419564	26471832	+	52269	GLCCI1	-	-	101798357	GLCCI1; glucocorticoid induced 1
gene2673	29.4254	128.086	4.35291	5.67795e-21	chr1	77551376	77559748	+	8373	-	-	-	101789892	-
gene11678	121.432	527.778	4.34629	1.44878e-69	chr12	8846864	8854702	-	7839	CMTR2	GO:0004483;GO:0008168;GO:0016740;GO:0006370;GO:0032259;GO:0097310;GO:0005634;GO:0005737;	K14590	101802442	CMTR2, FTSJD1; cap methyltransferase 2
gene15909	4.58732	19.9371	4.34614	0.000226146	chrU	32578109	32581218	-	3110	SYT4	GO:0005509;GO:0005544;GO:0006887;GO:0007269;GO:0007613;GO:0014049;GO:0014059;GO:0017158;GO:0030100;GO:0031338;GO:0033604;GO:0048174;GO:0050709;GO:1903861;GO:1905415;GO:1905433;GO:2000301;GO:0005794;GO:0005886;GO:0016020;GO:0016021;GO:0030424;GO:0030425;GO:0031045;GO:0031982;GO:0036477;GO:0043005;GO:0043025;GO:0043231;GO:0048471;GO:0097449;GO:0098793;GO:1990742;	K19904	101797507	SYT4; synaptotagmin 4
gene1843	3.13396	13.6187	4.34551	0.00266417	chr10	3648574	3650480	-	1907	GPR174	-	K08391	101800099	GPR174; G protein-coupled receptor 174
gene14614	77.776	337.969	4.34541	2.20658e-48	chr1	98926044	98976917	-	50874	LOC101802007	-	-	101802007	roundabout homolog 2
gene1508	320.306	1388.65	4.33539	9.42405e-137	chr1	25347865	25484768	-	136904	ST7	-	-	101804731	ST7; suppression of tumorigenicity 7
gene392	14.3094	61.9858	4.33183	4.73459e-11	chr2	101751742	101753540	+	1799	-	-	-	101798838	-
gene4385	46.1859	199.749	4.32489	7.52692e-31	chr1	172323775	172345171	+	21397	-	-	-	101802419	-
gene11048	15.213	65.7499	4.32195	1.62516e-11	chr3	51588843	51618388	-	29546	RGS17	-	K16449	101803254	RGS17; regulator of G-protein signaling 17
gene8137	2.20377	9.52052	4.32011	0.0129694	chr5	21302151	21303258	-	1108	FOXG1	-	K09385	101794251	FOXG1; forkhead box G1
gene9976	72.1193	311.35	4.31716	2.09517e-12	chr2	2716719	2717638	+	920	-	-	-	101792585	-
gene2068	46.3949	199.906	4.3088	1.07765e-30	chrZ	1280860	1288686	+	7827	LOC101792360	GO:0008285;	-	101792360	chromosome unknown open reading frame, human C18orf54
gene11825	11.8872	51.2074	4.30779	2.55623e-09	chrZ	15801290	15811243	+	9954	LOC101795023	-	K09370	101795023	insulin gene enhancer protein ISL-1-like
gene7903	58.633	252.541	4.30716	1.44172e-37	chr7	29751864	29753624	+	1761	CXCR4	GO:0003779;GO:0004871;GO:0004930;GO:0004950;GO:0019955;GO:0031625;GO:0032027;GO:0043130;GO:0001666;GO:0006935;GO:0007165;GO:0007186;GO:0019722;GO:0050920;GO:0070098;GO:0071345;GO:0005764;GO:0005769;GO:0005770;GO:0005886;GO:0009986;GO:0016020;GO:0016021;GO:0031252;GO:0031410;GO:0070062;	K04189	101800439	CXCR4; C-X-C motif chemokine receptor 4
gene8978	14.0671	60.5453	4.30403	4.00358e-05	chr1	140113382	140121357	-	7976	-	-	-	101791418	-
gene1511	740.902	3188.68	4.30378	1.782e-177	chr1	25691351	25693755	-	2405	CAV1	-	K06278	101801891	CAV1, caveolin-1; caveolin 1
gene7188	1.6856	7.223	4.28511	0.035209	chr8	11065726	11070648	-	4923	-	-	-	101798443	-
gene2735	244.733	1044.24	4.26684	9.62375e-110	chr4	47245121	47369520	+	124400	RASGEF1B	GO:0005085;GO:0005088;GO:0007264;GO:0043547;GO:0005622;	-	101789707	RASGEF1B; RasGEF domain family member 1B
gene2768	51.6331	219.902	4.25892	3.95711e-31	chr1	188808186	188835950	-	27765	PANX1	GO:0003779;GO:0005102;GO:0005262;GO:0015267;GO:0022840;GO:0051015;GO:0055077;GO:0002931;GO:0006812;GO:0006816;GO:0033198;GO:0034214;GO:0050715;GO:0050717;GO:0050718;GO:0055085;GO:0070588;GO:0005783;GO:0005886;GO:0005921;GO:0016020;GO:0016021;GO:0032059;	K03443	101790508	PANX1; pannexin 1
gene6266	2.44101	10.3925	4.25744	0.00948515	chr19	5053684	5058046	+	4363	LOC101800943	GO:0001604;GO:0004871;GO:0004930;GO:0007165;GO:0007186;GO:0008217;GO:0042312;GO:0016020;GO:0016021;	K04241	101800943	urotensin-2 receptor
gene2356	136.139	579.315	4.25533	4.37405e-59	chr1	41948408	41951941	-	3534	LOC101790204	-	K11275	101790204	histone H1.11L-like
gene5707	5.11261	21.7534	4.25485	0.000126027	chr7	35664793	35688257	+	23465	-	-	-	101799047	-
gene11952	12.6359	53.7033	4.25006	1.13559e-09	chrU	12952943	12955701	-	2759	HOXC4	-	K09304	101798155	HOXC4; homeobox C4
gene782	155.849	661.878	4.24691	1.24857e-80	chr1	32122498	32124216	-	1719	AMIGO2	GO:0043066;GO:0051965;GO:0016020;GO:0016021;	-	101790316	AMIGO2; adhesion molecule with Ig like domain 2
gene11196	13.1104	55.5896	4.24011	6.59361e-10	chr20	6240105	6245235	-	5131	RILP	-	K13883	101798761	RILP; Rab interacting lysosomal protein
gene1552	91.6626	387.382	4.22617	1.14483e-51	chr21	14745909	14754070	-	8162	DUSP15	-	K14165	101792804	DUSP15; dual specificity phosphatase 15
gene169	164.627	695.721	4.22605	2.03722e-24	chr1	140888603	140916401	-	27799	IRS2	-	K07187	101804723	IRS2; insulin receptor substrate 2
gene7529	1.93832	8.18603	4.22326	0.0253812	chr3	6316447	6321575	-	5129	OTOR	GO:0001502;GO:0016020;GO:0016021;	-	101804379	OTOR; otoraplin
gene5605	3502.66	14749.8	4.21103	5.9957e-293	chr12	5283520	5368956	+	85437	CHD9	GO:0005524;GO:0016817;GO:0005634;	K14438	101803110	CHD9; chromodomain helicase DNA binding protein 9
gene5189	227.794	952.686	4.18223	3.58267e-103	chr2	126599007	126621470	-	22464	SNX16	GO:0035091;GO:0042802;GO:0006622;GO:0008333;GO:0045022;GO:0005769;GO:0005770;GO:0005829;GO:0031313;GO:0043231;	K17928	101792242	SNX16; sorting nexin 16
gene9129	22.1163	92.348	4.17556	4.01322e-15	chr5	6172677	6247182	+	74506	CCDC73	-	-	101799609	CCDC73; coiled-coil domain containing 73
gene7203	1.94605	8.11547	4.17022	0.0254147	chr8	12053957	12055924	-	1968	-	-	-	101795593	-
gene16340	3.14503	13.1061	4.16724	0.00637051	chrU	34682134	34684402	-	2269	SMCO3	GO:0016020;GO:0016021;	-	101799643	SMCO3; single-pass membrane protein with coiled-coil domains 3
gene7621	2.15843	8.99285	4.16638	0.0267562	chr13	19054952	19142993	+	88042	CNTN6	-	K06764	101794429	CNTN6; contactin 6
gene1488	203	843.897	4.15712	2.31026e-94	chr2	25143118	25285937	+	142820	PPP1R9A	GO:0007015;GO:0019722;GO:0030175;GO:0030864;GO:0043197;	K17551	101795632	PPP1R9A; protein phosphatase 1 regulatory subunit 9A
gene6747	55.4836	230.406	4.15269	1.7839e-33	chr4	3090277	3091861	+	1585	TIFA	GO:0007249;GO:0005622;	-	101802670	TIFA; TRAF interacting protein with forkhead associated domain
gene5007	168.391	699.118	4.15175	3.0859e-82	chr4	68781889	68947098	-	165210	FGFRL1	GO:0005007;GO:0008201;GO:0017134;GO:0001501;GO:0003179;GO:0008285;GO:0008543;GO:0051260;GO:0060412;GO:0060539;GO:0098742;GO:0005794;GO:0005886;GO:0016020;GO:0016021;GO:0030133;GO:0044291;	-	101803623	FGFRL1; fibroblast growth factor receptor-like 1
gene11040	4.60385	19.0772	4.14375	0.000441605	chr5	54923931	54940455	+	16525	PLD4	-	K16860	101801400	PLD4; phospholipase D family member 4
gene14098	17.7458	73.5145	4.14264	2.91698e-12	chr1	134335620	134405720	-	70101	VWA3B	-	-	101804776	VWA3B; von Willebrand factor A domain containing 3B
gene5011	317.274	1308.81	4.12517	1.26212e-54	chr4	68583375	68606076	+	22702	SPON2	GO:0001530;GO:0003823;GO:0002448;GO:0008228;GO:0032496;GO:0032755;GO:0032760;GO:0042742;GO:0043152;GO:0045087;GO:0050832;GO:0051607;GO:0060907;GO:0071222;GO:0005578;GO:0005615;GO:0070062;	-	101804078	SPON2, Spondin-2; spondin 2
gene7832	170.731	701.794	4.11053	2.54616e-81	chr3	42145042	42204505	-	59464	FAM120B	-	-	101799112	FAM120B; family with sequence similarity 120B
gene11219	38.098	156.515	4.10823	1.56415e-21	chr2	87928442	88050791	-	122350	EPB41L4B	-	K21111	101801218	EPB41L4B; erythrocyte membrane protein band 4.1 like 4B
gene856	865.51	3551.28	4.10311	1.81727e-161	chr1	68732554	68788244	+	55691	DUSP16	GO:0004725;GO:0008138;GO:0016791;GO:0017017;GO:0000188;GO:0006470;GO:0016311;GO:0035335;GO:0043409;GO:0005634;GO:0005654;GO:0005737;	K04459	101790899	DUSP16; dual specificity phosphatase 16
gene10216	518.568	2127.21	4.10209	1.35686e-144	chr16	6151132	6167172	-	16041	KLHL22	GO:0000070;GO:0006513;GO:0007094;GO:0016567;GO:0051301;GO:0005737;GO:0005813;GO:0005827;GO:0031463;GO:0072686;	K10459	101798393	KLHL22; kelch like family member 22
gene15157	740.468	3034.89	4.09861	2.51578e-190	chr4	19555635	19594036	+	38402	IRF2	GO:0000975;GO:0000977;GO:0001228;GO:0003677;GO:0003700;GO:0006351;GO:0006355;GO:0006366;GO:0008283;GO:0045944;GO:0005634;GO:0005654;GO:0005829;GO:0005925;	K10153	101789879	IRF2; interferon regulatory factor 2
gene2454	989.925	4055.77	4.09705	1.87778e-212	chr3	79084869	79098390	+	13522	RRAGD	-	K16186	101800218	RRAGD; Ras related GTP binding D
gene9653	478.052	1957.73	4.09523	2.62494e-155	chr5	15746590	15887018	+	140429	ABTB2	GO:0046982;GO:0097237;	K10521	101805279	ABTB2; ankyrin repeat and BTB domain containing 2
gene14130	72.589	296.182	4.08026	7.697e-24	chr29	3216070	3216684	+	615	-	-	-	101794029	-
gene9768	86.8796	354.288	4.07792	4.48368e-47	chr1	38774106	38786218	-	12113	KCNC2	GO:0005216;GO:0005244;GO:0005249;GO:0005267;GO:0006810;GO:0006811;GO:0006813;GO:0034765;GO:0055085;GO:0071805;GO:0008076;GO:0016020;GO:0016021;	K04888	101802817	KCNC2; potassium voltage-gated channel subfamily C member 2
gene8010	16.8106	68.3948	4.06855	2.16412e-11	chr24	6152061	6153132	+	1072	-	-	-	101795531	-
gene13146	6.80428	27.657	4.06465	2.30721e-05	chr2	94300842	94336728	+	35887	-	-	-	101790110	-
gene4849	4.12662	16.7658	4.06285	0.00111702	chr4	49346815	49401820	+	55006	GABRA2	GO:0004890;GO:0005216;GO:0005230;GO:0006810;GO:0006811;GO:0006821;GO:0007214;GO:0005886;GO:0016020;GO:0016021;GO:0030054;GO:0030424;GO:0030425;GO:0043025;GO:0045202;GO:0060077;GO:0098794;	K05175	101796294	GABRA2; gamma-aminobutyric acid type A receptor alpha2 subunit
gene6704	2.91551	11.844	4.0624	0.00715226	chr3	100178551	100202753	+	24203	-	-	-	101790523	-
gene476	960.676	3887.18	4.0463	3.24503e-206	chr2	119254553	119284256	-	29704	LOC101791081	GO:0004497;GO:0005506;GO:0008396;GO:0016705;GO:0020037;GO:0046872;GO:0006699;GO:0033147;GO:0035754;GO:0050679;GO:0055114;GO:0060740;GO:0005783;GO:0005789;GO:0016020;	K07430	101791081	25-hydroxycholesterol 7-alpha-hydroxylase
gene2601	552.371	2231.16	4.03924	3.25829e-163	chr16	13029870	13035017	+	5148	LOC101804615	-	-	101804615	TRAF-type zinc finger domain-containing protein 1-like
gene2131	1591.32	6396.56	4.01965	2.92913e-237	chr7	35302452	35414252	-	111801	ZEB2	GO:0001205;GO:0001227;GO:0003676;GO:0003677;GO:0046872;GO:0070412;GO:0000122;GO:0001755;GO:0001756;GO:0001843;GO:0006366;GO:0007417;GO:0021540;GO:0021766;GO:0021846;GO:0021957;GO:0030177;GO:0043507;GO:0045636;GO:0045944;GO:0048066;GO:0048598;GO:0048668;GO:0050772;GO:0061373;GO:0097324;GO:1902748;GO:1903056;GO:0005634;GO:0005730;GO:0005829;	K09299	101792999	ZEB2; zinc finger E-box binding homeobox 2
gene2533	106.678	428.427	4.01606	3.26288e-54	chr1	120151336	120185893	+	34558	LOC101802919	-	-	101802919	programmed cell death 1 ligand 1-like
gene3425	22.28	89.4577	4.01515	1.51911e-09	chr1	107624217	107626531	-	2315	-	-	-	101799843	-
gene10631	480.971	1930.98	4.01476	1.59682e-119	chr5	12068142	12092238	-	24097	CD82	GO:0016020;GO:0016021;GO:0070062;	K06509	101789861	CD82; CD82 molecule
gene2061	42.8937	171.759	4.0043	7.56196e-25	chr27	4884469	4895332	+	10864	CD34	-	K06474	101804360	CD34; CD34 molecule
gene13093	3.37894	13.5276	4.0035	0.00386832	chr29	2388974	2393553	-	4580	LOC101792538	-	K20287	101792538	PLIN3; perilipin-3
gene998	47.695	190.503	3.99419	3.65804e-10	chr1	14471288	14494304	+	23017	SLC26A4	GO:0008271;GO:0015116;GO:0006810;GO:0006885;GO:0008272;GO:0032880;GO:0055085;GO:0098656;GO:1902358;GO:0016020;GO:0016021;GO:0016324;GO:0031526;GO:0070062;	K14702	101798169	SLC26A4; solute carrier family 26 member 4
gene7635	3.39774	13.5656	3.99253	0.0038648	chr12	12584065	12593071	-	9007	PARD6A	-	K06093	101794203	PARD6A; par-6 family cell polarity regulator alpha
gene8436	257.289	1026.2	3.9885	2.41182e-93	chr20	11622553	11641722	+	19170	KIAA0753	-	-	101791852	KIAA0753 ortholog
gene1131	1.71214	6.82562	3.98661	0.049982	chr21	10282470	10323647	+	41178	LOC101796210	-	-	101796210	formin-H-like
gene5364	29.7651	118.658	3.98649	6.5886e-18	chr3	65630457	65640876	-	10420	PLN	GO:0005246;GO:0042030;GO:0002026;GO:0006816;GO:0006874;GO:0007219;GO:0008016;GO:0010459;GO:0010880;GO:0010881;GO:0032780;GO:0045822;GO:0048738;GO:0051924;GO:0051926;GO:0060314;GO:0086004;GO:0086023;GO:0086092;GO:0090279;GO:1901020;GO:1901077;GO:1901877;GO:1901894;GO:1901895;GO:0005739;GO:0005783;GO:0005789;GO:0016020;GO:0016021;GO:0016529;GO:0031966;GO:0033017;GO:0090534;	K05852	101790025	PLN; phospholamban
gene7892	1.93059	7.69577	3.98624	0.035937	chr7	30124741	30233450	+	108710	TMEM163	GO:0016020;GO:0016021;GO:0030285;	-	101801207	TMEM163; transmembrane protein 163
gene12420	198.478	788.186	3.97114	2.13822e-85	chr26	638676	641931	-	3256	CTSS	-	K01368	101794564	CTSS; cathepsin S
gene7047	101.622	402.336	3.95916	1.39139e-50	chr2	142134826	142248421	-	113596	LOC101798863	GO:0005198;GO:0005925;GO:0043234;GO:0045202;	-	101798863	SNTB1; beta-1-syntrophin
gene4389	437.876	1730.91	3.95296	1.50148e-139	chr1	172213864	172219393	+	5530	TRIM13	GO:0004842;GO:0004871;GO:0008270;GO:0046872;GO:0007165;GO:0010332;GO:0010942;GO:0016239;GO:0030433;GO:0032897;GO:0043123;GO:0043161;GO:0045087;GO:0051092;GO:0051865;GO:1902187;GO:0005622;GO:0005737;GO:0005789;GO:0097038;	K12003	101802794	TRIM13; tripartite motif containing 13
gene12416	254.657	1003.34	3.93995	8.90208e-100	chr1	35526992	35558214	+	31223	HELB	-	K15254	101792337	HELB; DNA helicase B
gene9234	15.1095	59.511	3.93864	1.19206e-07	chr6	17749037	17754086	+	5050	ZNF488	GO:0003676;GO:0046872;	K20797	101794433	ZNF488; zinc finger protein 488
gene5116	98.9212	389.401	3.93648	3.11827e-49	chr16	11567588	11579599	-	12012	SNRNP35	-	K13155	101800623	SNRNP35; small nuclear ribonucleoprotein U11/U12 subunit 35
gene203	8.01659	31.5169	3.93146	0.00146828	chr6	3557857	3559362	-	1506	-	-	-	101794768	-
gene6547	41.9061	164.747	3.93135	1.05891e-23	chr17	45143	53187	+	8045	LOC101791103	-	K12009	101791103	zinc finger protein RFP
gene8230	30.1223	118.213	3.92443	1.23397e-17	chr5	51366456	51389657	+	23202	SLC25A47	GO:0006810;GO:0005739;GO:0016020;GO:0016021;	K15123	101802676	SLC25A47; solute carrier family 25 member 47
gene400	50.5674	197.603	3.9077	1.27632e-23	chr2	101274002	101303782	+	29781	ANKRD29	-	-	101803200	ANKRD29; ankyrin repeat domain 29
gene9411	1429.61	5586.39	3.90764	8.2738e-221	chr1	10102963	10166313	+	63351	HGF	-	K05460	101793664	HGF; hepatocyte growth factor
gene3576	75.8702	296.361	3.90616	1.81965e-22	chr2	92907726	92912726	+	5001	-	-	-	101793701	-
gene8064	151.84	591.608	3.89626	1.73205e-67	chr2	32880966	32897952	-	16987	-	-	-	101794014	-
gene7082	1365.89	5311.5	3.88868	3.79511e-215	chr13	2437672	2448157	-	10486	NINJ1	-	-	101790285	NINJ1, Ninjurin-1; ninjurin 1
gene14433	64.811	251.064	3.87379	1.53556e-13	chr9	22800293	22810646	+	10354	SLITRK3	-	-	101794336	SLITRK3; SLIT and NTRK like family member 3
gene9695	28.4324	110.116	3.8729	2.39233e-16	chr2	79206836	79223443	+	16608	NQO2	GO:0005654;GO:0005829;GO:0070062;	K08071	101801396	NQO2; NAD(P)H quinone dehydrogenase 2
gene15167	363.779	1405.51	3.86365	7.81419e-97	chr2	35044946	35046113	+	1168	-	-	-	101793438	-
gene12584	61.0521	235.616	3.85926	1.60134e-31	chrZ	14590849	14608202	-	17354	-	-	-	101803650	-
gene613	272.34	1050.89	3.85873	1.43758e-100	chr1	87006943	87013417	+	6475	NFKBIZ	GO:0006954;GO:0000932;GO:0005634;GO:0016607;	K14242	101792607	NFKBIZ; NFKB inhibitor zeta
gene688	13.8221	53.2987	3.85604	9.07585e-09	chr3	36064388	36090928	+	26541	TMEM247	-	-	101797141	TMEM247; transmembrane protein 247
gene4743	7.75494	29.9015	3.85579	1.8943e-05	chr6	10564848	10628448	-	63601	SH2D4B	-	-	101799734	SH2D4B; SH2 domain containing 4B
gene13224	2.69873	10.4027	3.85468	0.0136924	chr4	5582643	5619901	-	37259	ARHGEF38	-	K20711	101795927	ARHGEF38; Rho guanine nucleotide exchange factor 38
gene9542	11.8993	45.8092	3.84974	1.12978e-07	chr10	13569649	13739364	+	169716	ARHGEF9	-	K20686	101792323	ARHGEF9; Cdc42 guanine nucleotide exchange factor 9
gene10423	2.93871	11.3109	3.84893	0.00999707	chr21	5911924	5914503	+	2580	-	-	-	101797611	-
gene15028	32.2233	123.81	3.84225	2.08936e-12	chr28	2640576	2650551	-	9976	KRT23	GO:0005198;GO:0005882;	K07604	101791432	KRT23; keratin 23
gene9617	1206.19	4627.3	3.83631	5.14256e-204	chr2	84300641	84429214	-	128574	GRB10	-	K20064	101796819	GRB10; growth factor receptor bound protein 10
gene5993	46.3645	177.319	3.82446	2.05939e-20	chr7	25731084	25763789	-	32706	LOC101792439	-	-	101792439	uncharacterized LOC101792439
gene12421	35.1599	133.832	3.80638	4.56739e-19	chr26	642864	643775	-	912	-	-	-	101794446	-
gene1741	2146.22	8151.76	3.79819	2.33074e-232	chr2	12326585	12333712	-	7128	KLF6	GO:0000978;GO:0001077;GO:0003676;GO:0046872;GO:0045944;GO:0001650;GO:0005634;GO:0005730;GO:0005829;GO:0043231;	K09207	101804864	KLF6; Kruppel like factor 6
gene2594	259.953	984.781	3.7883	9.13788e-33	chr16	13260543	13263337	+	2795	FICD	GO:0070733;GO:0018117;	-	101803546	FICD; FIC domain containing
gene10847	368.88	1393.17	3.77675	3.07405e-53	chr1	44591164	44624223	-	33060	APAF1	GO:0000166;GO:0005524;GO:0008656;GO:0042802;GO:0043531;GO:0001843;GO:0006915;GO:0006919;GO:0007275;GO:0007420;GO:0008635;GO:0030900;GO:0042981;GO:0051402;GO:0070059;GO:0097190;GO:1902510;GO:2001235;GO:0005634;GO:0005737;GO:0005829;GO:0043293;GO:0070062;	K02084	101799443	APAF1; apoptotic peptidase activating factor 1
gene15213	89.835	339.193	3.77573	8.26561e-42	chr1	139839026	139874925	-	35900	MCF2L	GO:0005085;GO:0005089;GO:0035091;GO:0035023;GO:0035556;GO:0043547;GO:0005615;GO:0005622;	K20685	101805163	MCF2L; MCF.2 cell line derived transforming sequence like
gene5585	15.244	57.55	3.77527	4.30631e-09	chr2	66085913	66095850	+	9938	TFAP2A	-	K09176	101797469	TFAP2A; transcription factor AP-2 alpha
gene2590	903.946	3402.1	3.76361	5.09149e-179	chrZ	12712737	12795141	-	82405	RICTOR	-	K08267	101803158	RICTOR; RPTOR independent companion of MTOR complex 2
gene15260	47.0508	177.01	3.76211	5.98292e-24	chrU	2047910	2051661	-	3752	LOC101798959	-	K07605	101798959	keratin, type II cytoskeletal 5
gene7780	63.6487	239.288	3.75951	5.47075e-31	chr15	4582474	4627489	+	45016	CARD11	GO:0050700;GO:0001819;GO:0002377;GO:0007165;GO:0030183;GO:0030890;GO:0031295;GO:0042100;GO:0042102;GO:0042110;GO:0042981;GO:0043123;GO:0045061;GO:0045086;GO:0045577;GO:0045580;GO:0046649;GO:0048872;GO:0050776;GO:0050870;GO:0051092;GO:0070970;GO:0001772;GO:0005737;GO:0005886;GO:0042101;GO:0045121;GO:0070062;	K07367	101798749	CARD11; caspase recruitment domain family member 11
gene11875	4.82123	18.0985	3.75392	0.00119658	chr2	87902192	87908924	-	6733	FRRS1L	GO:0016020;GO:0016021;GO:1900449;GO:0016020;GO:0016021;	-	101791866	FRRS1L; ferric chelate reductase 1 like
gene12171	4.59778	17.2525	3.75235	0.00161483	chr2	5734661	5735981	-	1321	-	-	-	101790822	-
gene12335	2.42555	9.09057	3.74784	0.0262307	chr25	4801965	4816548	+	14584	CRTAM	-	K16361	101802573	CRTAM; cytotoxic and regulatory T-cell molecule
gene12707	436.609	1633.88	3.74221	1.83155e-126	chr11	12564163	12599721	-	35559	IL16	-	-	101805032	IL16, IL-16; interleukin 16
gene4820	286.779	1073.05	3.74174	5.14797e-98	chr20	820309	824189	+	3881	CASP1	GO:0004197;GO:0008233;GO:0008234;GO:0016787;GO:0006508;GO:0042981;	K01370	101789899	CASP1; caspase 1
gene66	936.036	3499.92	3.73909	1.57729e-179	chr3	50018948	50037298	+	18351	GINM1	GO:0016020;GO:0016021;GO:0070062;	-	101794399	GINM1; glycoprotein integral membrane 1
gene4881	119.391	444.558	3.72356	2.84112e-51	chr1	52844720	52846456	-	1737	MAFF	-	K09037	101797415	MAFF; MAF bZIP transcription factor F
gene11548	5.83102	21.6998	3.72143	0.000364054	chr11	21542434	21543816	+	1383	LOC101803984	-	K08056	101803984	protein disulfide-isomerase A3
gene1963	45.2004	168.19	3.72099	6.48727e-14	chrZ	26847174	26856202	+	9029	DMRT2	GO:0000977;GO:0003700;GO:0042803;GO:0043565;GO:0006355;GO:0014807;GO:0045944;GO:0048706;GO:2000287;GO:0005634;	K19489	101796356	DMRT2; doublesex and mab-3 related transcription factor 2
gene9790	5.56724	20.7132	3.72055	0.001772	chr1	72989380	72999415	-	10036	-	-	-	101791793	-
gene10750	2.6628	9.90403	3.71941	0.0230298	chr16	4694739	4698019	-	3281	-	-	-	101803783	-
gene1482	25.5329	94.8982	3.71671	7.55047e-07	chr2	24707817	24708083	+	267	GNG11	-	K04546	101794407	GNG11; G protein subunit gamma 11
gene13513	2.1927	8.13295	3.7091	0.0420283	chr24	4043298	4073510	+	30213	POU3F1	-	K09365	101803935	POU3F1; POU class 3 homeobox 1
gene16315	2.1833	8.08651	3.7038	0.0363022	chrU	35857171	35858472	-	1302	LOC101794771	-	K06058	101794771	probable E3 ubiquitin-protein ligase DTX2
gene5398	12.6016	46.6214	3.69963	7.1138e-07	chr1	168601313	168603255	-	1943	-	-	-	101798741	-
gene2487	3888.95	14386.3	3.69927	4.78386e-246	chr1	78292796	78322535	-	29740	SLC2A3	GO:0005215;GO:0022857;GO:0022891;GO:0033300;GO:0055056;GO:0006810;GO:0015758;GO:0055085;GO:0070837;GO:1904659;GO:0002080;GO:0005737;GO:0005886;GO:0016020;GO:0016021;	K08142	101791516	SLC2A3; solute carrier family 2 member 3
gene3635	14.7816	54.5591	3.69101	2.99824e-06	chr3	102246253	102261211	+	14959	LOC101791518	-	-	101791518	chromosome unknown open reading frame, human C2orf50
gene10356	8.69347	32.0735	3.68938	1.51403e-05	chr1	21136621	21477152	+	340532	GRM8	GO:0004871;GO:0004930;GO:0008066;GO:0007165;GO:0007186;GO:0007196;GO:0030818;GO:0005886;GO:0016020;GO:0016021;	K04608	101796179	GRM8; glutamate metabotropic receptor 8
gene0	155.836	574.633	3.68743	6.55206e-62	chr22	3072469	3100608	+	28140	LOC101789439	GO:0004721;GO:0004725;GO:0016787;GO:0016791;GO:0006470;GO:0016311;GO:0035335;	K07293	101789439	tyrosine-protein phosphatase non-receptor type 11-like
gene2736	9.93444	36.6107	3.68523	3.63423e-06	chr4	47392940	47421567	+	28628	PRKG2	GO:0000166;GO:0004672;GO:0004674;GO:0004692;GO:0005524;GO:0016301;GO:0016740;GO:0030553;GO:0006468;GO:0016310;	K19477	101790644	PRKG2; protein kinase, cGMP-dependent, type II
gene8575	353.91	1301.1	3.67636	1.17718e-102	chr1	132593871	132613917	+	20047	LOC101796999	-	K16572	101796999	gamma-tubulin complex component 5-like
gene7486	497.811	1828.93	3.67394	1.90002e-21	chr5	36192106	36227748	+	35643	DUSP8	GO:0004725;GO:0008138;GO:0016791;GO:0017017;GO:0000188;GO:0006470;GO:0016311;GO:0035335;	K04459	101798567	DUSP8; dual specificity phosphatase 8
gene13163	16.5324	60.5694	3.66367	0.000110879	chr22	7380886	7383572	+	2687	SH2D5	-	-	101796195	SH2D5; SH2 domain containing 5
gene7731	1481.93	5419.2	3.65686	2.61259e-200	chr15	7375673	7408757	-	33085	LMTK2	GO:0004672;GO:0004674;GO:0004864;GO:0005524;GO:0070853;GO:0001881;GO:0006468;GO:0018105;GO:0018107;GO:0032456;GO:0033572;GO:0043086;GO:0045022;GO:0046777;GO:0005769;GO:0005794;GO:0005829;GO:0016020;GO:0016021;GO:0048471;GO:0055037;	K08898	101802754	LMTK2; lemur tyrosine kinase 2
gene11263	5.83102	21.3096	3.65452	0.000496356	chr4	16114726	16316015	+	201290	SGCZ	-	-	101798028	SGCZ; sarcoglycan zeta
gene6463	21.5871	78.3537	3.62966	2.17693e-11	chr3	52659713	52699812	-	40100	NOX3	GO:0016175;GO:0016491;GO:0001659;GO:0009590;GO:0009629;GO:0042554;GO:0048840;GO:0055114;GO:0005737;GO:0016020;GO:0016021;GO:0043020;GO:0070062;	K21422	101792440	NOX3; NADPH oxidase 3
gene8396	17.9918	65.1469	3.62091	1.68677e-07	chr1	34362074	34368522	-	6449	LOC101796503	-	K04226	101796503	AVPR1A; vasopressin V1a receptor
gene12038	4.39207	15.8577	3.61053	0.00299183	chr14	12361225	12371123	+	9899	FAXDC2	GO:0005506;GO:0016491;GO:0006633;GO:0055114;GO:0016020;GO:0016021;	K07750	101803016	FAXDC2; fatty acid hydroxylase domain containing 2
gene11885	4.13269	14.9206	3.61038	0.00405693	chr1	121406238	121416732	+	10495	LOC101796186	-	-	101796186	histone H4 transcription factor-like
gene7735	274.875	990.903	3.60493	5.71557e-89	chr15	7218272	7228207	-	9936	NPTX2	GO:0008306;	-	101802944	NPTX2; neuronal pentraxin 2
gene11623	10.4365	37.6027	3.60298	3.75091e-06	chr16	13707650	13717947	-	10298	LOC101789864	-	K05037	101789864	sodium-dependent serotonin transporter-like
gene10017	7.30258	26.2948	3.60076	0.000115915	chr4	69397743	69401062	+	3320	LOC101802055	-	-	101802055	uncharacterized LOC101802055
gene7864	8.20897	29.492	3.59266	4.91656e-05	chr12	8010	36095	-	28086	TDRD12	-	K18409	101794133	TDRD12; tudor domain containing 12
gene5608	82.9335	297.6	3.58842	7.14756e-11	chr1	102413965	102549608	+	135644	NCAM2	GO:0007155;GO:0005886;GO:0016020;GO:0016021;GO:0016604;GO:0030424;	K06491	101789841	NCAM2; neural cell adhesion molecule 2
gene11063	251.319	901.795	3.58825	5.10552e-83	chr1	170996865	171026907	-	30043	LCP1	GO:0003779;GO:0005509;GO:0042802;GO:0051015;GO:0051020;GO:0002286;GO:0010737;GO:0016477;GO:0022617;GO:0033157;GO:0051017;GO:0071803;GO:0001725;GO:0001726;GO:0001891;GO:0002102;GO:0005615;GO:0005737;GO:0005829;GO:0005884;GO:0005886;GO:0005925;GO:0015629;GO:0030175;GO:0032432;GO:0070062;	K17276	101789862	LCP1, Plastin-2; lymphocyte cytosolic protein 1
gene13114	673.994	2414.6	3.58253	5.91039e-127	chrU	25120949	25130456	+	9508	LOC101796643	GO:0016020;GO:0016021;	K10072	101796643	C-type lectin domain family 2 member B
gene539	3.18369	11.3965	3.57966	0.0452892	chr3	61870757	61877122	+	6366	-	-	-	101791504	-
gene10220	8.7576	31.2872	3.57258	2.76383e-05	chr16	6263036	6296501	-	33466	GGT1	GO:0036374;GO:0002682;GO:0006508;GO:0006750;GO:0006751;GO:0007283;GO:0019344;GO:0050727;GO:0031982;	K18592	101799199	GGT1; gamma-glutamyltransferase 1
gene8611	4.34507	15.5001	3.56729	0.00945798	chr22	4896126	4899484	-	3359	NPPA	GO:0005179;GO:0050880;GO:0005576;	K12334	101789775	NPPA; natriuretic peptide A
gene1300	14.1313	50.3288	3.56153	1.00838e-07	chr20	5571058	5612052	-	40995	TMEM132E	-	K17599	101798055	TMEM132E; transmembrane protein 132E
gene10186	10.9564	38.9233	3.55257	2.86406e-06	chr3	33085402	33214921	+	129520	DNAH8	-	K10408	101793415	DNAH8; dynein axonemal heavy chain 8
gene6872	192.643	680.052	3.53011	1.49351e-66	chr1	168875987	168893481	-	17495	MTRF1	GO:0003747;GO:0016149;GO:0006415;GO:0005737;GO:0005739;	K02835	101802938	MTRF1; mitochondrial translation release factor 1
gene9802	168.499	593.096	3.51988	4.10662e-27	chr1	74002828	74010853	-	8026	KCNJ8	GO:0005242;GO:0005244;GO:0015272;GO:1902282;GO:0006810;GO:0006811;GO:0006813;GO:0007507;GO:0032496;GO:0034765;GO:0043330;GO:0051607;GO:0098915;GO:1990573;GO:0016020;GO:0016021;GO:0030016;	K05001	101795349	KCNJ8; potassium voltage-gated channel subfamily J member 8
gene15306	86.5148	304.495	3.51957	7.9658e-23	chr25	3252027	3260602	+	8576	LAYN	GO:0005540;GO:0005925;GO:0016020;GO:0016021;	K10077	101793984	LAYN; layilin
gene4078	557.486	1961.54	3.51854	1.91497e-128	chr18	425458	448346	-	22889	TRAF2	GO:0004842;GO:0005164;GO:0005174;GO:0008270;GO:0019899;GO:0019901;GO:0019903;GO:0031625;GO:0031996;GO:0042802;GO:0046625;GO:0046872;GO:0002726;GO:0007165;GO:0007250;GO:0016567;GO:0030163;GO:0032743;GO:0033209;GO:0042981;GO:0043123;GO:0043507;GO:0043623;GO:0046328;GO:0051023;GO:0051091;GO:0051092;GO:0051865;GO:0070207;GO:0070534;GO:0071732;GO:0090073;GO:0097300;GO:1903265;GO:1903721;GO:2001238;GO:…	K03173	101798982	TRAF2; TNF receptor associated factor 2
gene10914	339.728	1195.34	3.51851	2.59141e-97	chr1	25137551	25225389	+	87839	CTTNBP2	-	-	101802874	CTTNBP2; cortactin binding protein 2
gene4260	7.06866	24.8451	3.51483	0.00105554	chr3	106397447	106432872	-	35426	LOC101802235	-	-	101802235	titin-like
gene7000	878.696	3088.03	3.51434	1.24863e-157	chr7	20718573	20755254	+	36682	COBLL1	-	-	101802750	COBLL1; cordon-bleu WH2 repeat protein like 1
gene5308	1015.03	3561.2	3.50846	1.83875e-165	chr10	7240108	7263649	+	23542	LRCH2	-	-	101798559	LRCH2; leucine rich repeats and calponin homology domain containing 2
gene4673	14.5289	50.8788	3.50191	1.38045e-07	chrZ	73353102	73378818	-	25717	PCSK1	GO:0004175;GO:0004252;GO:0008233;GO:0008236;GO:0016787;GO:0006508;GO:0016485;GO:0016486;GO:0043043;GO:0005615;	K01359	101796157	PCSK1; proprotein convertase subtilisin/kexin type 1
gene9791	1312.91	4591.4	3.49713	1.38393e-179	chr1	73005072	73277391	+	272320	ITPR2	GO:0005216;GO:0005220;GO:0005262;GO:0015278;GO:0035091;GO:0001666;GO:0006811;GO:0006816;GO:0048016;GO:0051209;GO:0055085;GO:0070588;GO:0071320;GO:0071361;GO:0005634;GO:0005737;GO:0005783;GO:0005886;GO:0005938;GO:0016020;GO:0016021;GO:0016529;GO:0033017;GO:0043235;	K04959	101791934	ITPR2; inositol 1,4,5-trisphosphate receptor type 2
gene1734	190.816	666.772	3.49431	1.29758e-57	chr5	14867645	14880913	+	13269	TRAF6	GO:0004842;GO:0005164;GO:0008270;GO:0019901;GO:0031435;GO:0031624;GO:0031625;GO:0031996;GO:0042802;GO:0042826;GO:0043422;GO:0046872;GO:0047485;GO:0061630;GO:0000122;GO:0000209;GO:0001503;GO:0001843;GO:0002726;GO:0006955;GO:0007165;GO:0007249;GO:0007250;GO:0009887;GO:0016567;GO:0019886;GO:0030316;GO:0031666;GO:0032147;GO:0032743;GO:0042088;GO:0042102;GO:0042475;GO:0042981;GO:0043011;GO:0043123;GO:…	K03175	101802411	TRAF6; TNF receptor associated factor 6
gene13317	1079.5	3771.03	3.4933	4.53498e-168	chr8	29480738	29505268	+	24531	PDE4B	GO:0004114;GO:0004115;GO:0008081;GO:0016787;GO:0030552;GO:0043015;GO:0046872;GO:0001780;GO:0006198;GO:0007165;GO:0030593;GO:0032729;GO:0032743;GO:0035690;GO:0050852;GO:0050900;GO:0071222;GO:0000930;GO:0005813;GO:0005829;GO:0008021;GO:0014069;GO:0016020;GO:0043197;GO:0060076;GO:0071944;	K13293	101789426	PDE4B; phosphodiesterase 4B
gene13877	114.896	400.96	3.48977	8.78954e-44	chr8	20981209	20986687	+	5479	PLK3	-	K08862	101797863	PLK3; polo like kinase 3
gene562	725.332	2528.34	3.48577	3.98248e-143	chr1	5348101	5602749	+	254649	CELF2	GO:0000166;GO:0003676;GO:0003723;GO:0006376;GO:0005634;GO:0005737;	K13207	101796007	CELF2; CUGBP, Elav-like family member 2
gene166	129.148	450.051	3.48476	7.7055e-48	chrZ	64660506	64677718	+	17213	UGCG	-	K00720	101803473	UGCG; UDP-glucose ceramide glucosyltransferase
gene6950	38.7113	134.78	3.48166	2.39984e-17	chr14	1609992	1648030	+	38039	GABRA1	GO:0004890;GO:0005216;GO:0005230;GO:0022851;GO:1904315;GO:0006810;GO:0006811;GO:0006821;GO:0007214;GO:0060078;GO:1902476;GO:0005886;GO:0016020;GO:0016021;GO:0030054;GO:0045202;GO:1902711;	K05175	101805326	GABRA1; gamma-aminobutyric acid type A receptor alpha1 subunit
gene8605	31.8146	110.729	3.48046	1.33128e-14	chr22	4817164	4824451	+	7288	DRAXIN	GO:0007275;GO:0007411;GO:0016055;GO:0021516;GO:0021528;GO:0030517;GO:0030900;GO:0043524;GO:0090090;GO:0005576;	-	101804642	DRAXIN; dorsal inhibitory axon guidance protein
gene12828	58.8894	204.96	3.48042	6.91642e-25	chr8	5986372	6070932	-	84561	NR5A2	-	K08027	101799625	NR5A2; nuclear receptor subfamily 5 group A member 2
gene4047	5.09774	17.7168	3.47542	0.00223704	chr3	18839696	18848492	+	8797	-	-	-	101789832	-
gene9981	378.601	1315.47	3.47456	1.91072e-101	chr13	14586655	14642657	+	56003	ATXN7	GO:0003682;GO:0000226;GO:0016578;GO:0042326;GO:0043569;GO:0045944;GO:0005634;GO:0005654;GO:0005737;GO:0005829;GO:0015630;	K11318	101793301	ATXN7; ataxin 7
gene12479	8.72667	30.3212	3.47454	5.00295e-05	chrZ	62098631	62276033	+	177403	LOC101794156	-	-	101794156	leucine-rich repeat and immunoglobulin-like domain-containing nogo receptor-interacting protein 2
gene10520	15.7914	54.8666	3.47446	7.96038e-08	chr3	114628536	114639837	+	11302	-	-	-	101803922	-
gene7694	3.66866	12.7364	3.47169	0.0130949	chr12	10700902	10716507	-	15606	CCDC79	-	-	101798510	TERB1, CCDC79; telomere repeat binding bouquet formation protein 1
gene10831	110.089	382.113	3.47093	1.03697e-41	chr5	36926432	36969302	-	42871	LOC101797179	-	-	101797179	Mucin-5AC; mucin-5B
gene4670	76.5376	265.522	3.46917	2.27655e-15	chrZ	73156135	73190305	+	34171	RHOBTB3	-	K07869	101798497	RHOBTB3; Rho related BTB domain containing 3
gene10820	138.909	481.848	3.46881	2.15547e-50	chr23	2154540	2160335	-	5796	NEFM	-	K04573	101795856	NEFM; neurofilament medium
gene3340	44.6618	154.888	3.46802	1.74663e-19	chr27	3576425	3590748	-	14324	-	-	-	101793757	-
gene548	17.0142	58.9207	3.46304	1.55664e-08	chr3	62624966	62659266	-	34301	TPD52L1	-	-	101805303	TPD52L1; tumor protein D52-like 1
gene7224	1775.49	6143.89	3.46039	1.07706e-191	chr2	120261587	120326587	-	65001	ARFGEF1	-	K18442	101803836	ARFGEF1; ADP ribosylation factor guanine nucleotide exchange factor 1
gene11440	2.87351	9.93176	3.45632	0.0262371	chr8	9973060	9980048	+	6989	LOC101793849	-	K06494	101793849	SELE; E-selectin
gene6054	717.968	2475.16	3.44745	1.52667e-139	chr1	93579259	93638703	+	59445	PTGFRN	GO:0034389;GO:0009986;GO:0016020;GO:0016021;	K06729	101794936	PTGFRN; prostaglandin F2 receptor inhibitor
gene4750	24.8017	85.4736	3.44628	1.14625e-11	chr3	32299514	32306482	-	6969	NFKBIE	-	K05872	101804372	NFKBIE; NFKB inhibitor epsilon
gene7070	38.944	134.163	3.44503	4.12009e-17	chr13	1159927	1619700	-	459774	CACNA2D3	-	K04860	101790806	CACNA2D3; calcium voltage-gated channel auxiliary subunit alpha2delta 3
gene2070	18.9387	65.1807	3.44167	3.09388e-09	chrZ	1315921	1323568	+	7648	RAB27B	GO:0003924;GO:0005525;GO:0019003;GO:0019904;GO:0031489;GO:0007264;GO:0045921;GO:0071985;GO:0005794;GO:0005795;GO:0030140;GO:0032585;GO:0042470;GO:0070062;	K07886	101793327	RAB27B; RAB27B, member RAS oncogene family
gene9825	8.2875	28.5187	3.44117	8.90277e-05	chr2	52058226	52066460	+	8235	-	-	-	101803317	-
gene10821	202.385	696.365	3.44079	3.52486e-54	chr23	2261309	2281097	-	19789	LOC101794625	-	K08614	101794625	ADAM28; zinc metalloproteinase-disintegrin-like ohanin
gene6876	730.955	2511.39	3.43577	1.22493e-139	chr1	169305655	169389553	+	83899	DGKH	-	K00901	101804202	DGKH; diacylglycerol kinase eta
gene14711	11979.2	41131.3	3.43355	4.14371e-240	chr5	57242798	57260608	-	17811	HIF1A	GO:0000981;GO:0000989;GO:0001076;GO:0001077;GO:0001228;GO:0003677;GO:0003700;GO:0003705;GO:0008134;GO:0019899;GO:0019901;GO:0031625;GO:0035035;GO:0035257;GO:0042826;GO:0043565;GO:0046982;GO:0046983;GO:0051879;GO:0070888;GO:0001525;GO:0001568;GO:0001666;GO:0001755;GO:0001837;GO:0001892;GO:0001922;GO:0001944;GO:0001947;GO:0002052;GO:0002248;GO:0003151;GO:0003208;GO:0006089;GO:0006110;GO:0006351;GO:…	K08268	101793247	HIF1A; hypoxia inducible factor 1 alpha subunit
gene9789	132.94	455.903	3.42939	1.51806e-47	chr5	9384229	9415485	-	31257	SLC17A6	GO:0055085;GO:0098700;GO:0005623;GO:0016020;GO:0016021;GO:0098793;	K12302	101790743	SLC17A6; solute carrier family 17 member 6
gene13214	28.0031	95.9541	3.42655	8.53018e-13	chr4	61313892	61316828	+	2937	HS3ST1	GO:0008146;GO:0016740;	K01024	101793237	HS3ST1; heparan sulfate-glucosamine 3-sulfotransferase 1
gene625	142.274	487.231	3.4246	8.23502e-50	chr3	86168182	86240957	+	72776	OGFRL1	-	-	101798297	OGFRL1; opioid growth factor receptor like 1
gene14881	419.305	1432.68	3.4168	1.46116e-104	chr3	68874350	68898148	+	23799	TRAF3IP2	GO:0005102;GO:0001783;GO:0002230;GO:0006959;GO:0043123;GO:0048305;	K21124	101800471	TRAF3IP2; TRAF3 interacting protein 2
gene7152	135.881	463.068	3.40791	1.11646e-47	chr3	46060318	46223538	+	163221	RPS6KA2	GO:0000166;GO:0000287;GO:0004672;GO:0004674;GO:0004711;GO:0005524;GO:0016301;GO:0016740;GO:0001556;GO:0002035;GO:0006468;GO:0007507;GO:0010628;GO:0010659;GO:0016310;GO:0018105;GO:0035556;GO:0045835;GO:0060047;GO:0070613;GO:0071322;GO:0005737;GO:0005819;	K04373	101797651	RPS6KA2; ribosomal protein S6 kinase A2
gene11369	131.278	446.717	3.40283	1.70123e-11	chr24	575045	579583	-	4539	CITED4	GO:0003713;GO:0006355;GO:0043627;GO:0045893;GO:0005634;GO:0005737;	-	101792136	CITED4; Cbp/p300 interacting transactivator with Glu/Asp rich carboxy-terminal domain 4
gene15000	44.3949	150.861	3.39816	2.09049e-12	chrU	11267458	11273259	-	5802	LOC101799400	GO:0004871;GO:0004930;GO:0004993;GO:0006939;GO:0007165;GO:0007186;GO:0046883;GO:0050795;GO:0098664;GO:0005887;GO:0016020;GO:0016021;GO:0043198;GO:0004871;GO:0004930;GO:0004993;GO:0006939;GO:0007165;GO:0007186;GO:0046883;GO:0050795;GO:0098664;GO:0005887;GO:0016020;GO:0016021;GO:0043198;GO:0004871;GO:0004930;GO:0004993;GO:0006939;GO:0007165;GO:0007186;GO:0046883;GO:0050795;GO:0098664;GO:0005887;GO:…	K04157	101799400	5-hydroxytryptamine receptor 2A
gene15241	15.3152	52.0366	3.3977	1.41507e-07	chrU	28021602	28023043	-	1442	-	-	-	101795110	-
gene14786	1609.98	5461.72	3.39241	1.15224e-88	chr16	7918220	7966132	+	47913	TAOK3	GO:0004672;GO:0004674;GO:0005524;GO:0016740;GO:0000165;GO:0006468;GO:0006974;GO:0007095;GO:0032874;GO:0043507;GO:0046329;GO:0046330;GO:0046777;GO:0005622;	K04429	101794640	TAOK3; TAO kinase 3
gene7943	96.5831	327.349	3.3893	1.01239e-35	chr1	45765179	45781979	+	16801	USP44	GO:0004843;GO:0008233;GO:0008234;GO:0008270;GO:0016787;GO:0036459;GO:0046872;GO:0006508;GO:0006511;GO:0016579;GO:0090231;GO:1904667;GO:0005634;	K11834	101792575	USP44; ubiquitin specific peptidase 44
gene9737	2235.45	7575.96	3.38901	9.96404e-195	chr8	27154486	27157302	-	2817	JUN	GO:0000980;GO:0000982;GO:0001102;GO:0003677;GO:0003682;GO:0003700;GO:0003705;GO:0003713;GO:0003723;GO:0005096;GO:0008134;GO:0019899;GO:0035497;GO:0042802;GO:0043565;GO:0044212;GO:0070412;GO:0001525;GO:0001774;GO:0001889;GO:0001938;GO:0003151;GO:0006351;GO:0006355;GO:0007179;GO:0007184;GO:0007265;GO:0008285;GO:0009987;GO:0010634;GO:0030224;GO:0031103;GO:0031953;GO:0035026;GO:0035994;GO:0042493;GO:…	K04448	101796626	JUN; Jun proto-oncogene, AP-1 transcription factor subunit
gene65	309.959	1050.45	3.38901	3.06956e-85	chr3	49998691	50016924	-	18234	PPIL4	GO:0000166;GO:0003676;GO:0003723;GO:0003755;GO:0000413;GO:0006457;GO:0005654;GO:0005829;	K12735	101790954	PPIL4; peptidylprolyl isomerase like 4
gene4388	127.501	431.461	3.38398	1.00581e-44	chr1	172219473	172224457	+	4985	KCNRG	-	-	101802989	KCNRG; potassium channel regulator
gene8493	193.181	652.1	3.37559	3.89743e-61	chr6	30847194	30868911	+	21718	-	-	-	101794804	-
gene6558	9.2415	31.1774	3.37364	5.04862e-05	chr2	52695013	52698336	-	3324	-	-	-	101796100	-
gene8843	3.8927	13.1236	3.37132	0.0102198	chr5	28656706	28899926	+	243221	RGS6	-	K16449	101802309	RGS6; regulator of G-protein signaling 6
gene15014	4.16862	14.042	3.3685	0.0075173	chr16	12923635	12935013	+	11379	ACAD10	-	K11729	101803346	ACAD10; acyl-CoA dehydrogenase family member 10
gene2767	5.77189	19.4215	3.36484	0.00165862	chr1	188835997	188875409	-	39413	HEPHL1	-	-	101790323	HEPHL1; hephaestin like 1
gene817	143.503	482.269	3.36069	2.39405e-48	chr14	8543363	8552702	-	9340	HBEGF	-	K08523	101799901	HBEGF; heparin binding EGF like growth factor
gene13538	186.258	625.655	3.35908	6.48467e-59	chr2	153897840	153900851	-	3012	TSTA3	GO:0003824;GO:0016491;GO:0042802;GO:0050577;GO:0050662;GO:0009226;GO:0019673;GO:0019835;GO:0042351;GO:0055114;GO:0070062;	K02377	101791617	TSTA3; tissue specific transplantation antigen P35B
gene4635	49.5029	166.011	3.35357	8.29425e-20	chr29	1722424	1725356	-	2933	LOC101805059	-	-	101805059	thaicobrin
gene15205	3.64439	12.219	3.35283	0.0139219	chr5	32916274	32930726	+	14453	LOC101803082	-	-	101803082	SITS-binding protein
gene15280	5.81996	19.4933	3.34939	0.00165906	chr28	1852199	1860123	+	7925	EFCAB3	-	-	101804416	EFCAB3; EF-hand calcium binding domain 3
gene7885	33.0296	110.602	3.34856	5.65713e-14	chr7	31400579	31603390	+	202812	DPP10	GO:0008236;GO:0006508;GO:0090004;GO:0016020;GO:0016021;	-	101795460	DPP10; dipeptidyl peptidase like 10
gene6960	33.1783	110.823	3.34023	5.46498e-14	chr7	18310481	18340867	-	30387	METAP1D	GO:0004177;GO:0008233;GO:0008235;GO:0016787;GO:0046872;GO:0070006;GO:0006508;GO:0070084;GO:0005739;	K01265	101803696	METAP1D; methionyl aminopeptidase type 1D, mitochondrial
gene14678	36.1636	120.69	3.33734	4.2974e-14	chr27	251192	262314	+	11123	SLC6A17	GO:0005328;GO:0015293;GO:0006810;GO:0006836;GO:0007420;GO:0055085;GO:0005887;GO:0016020;GO:0016021;	K05048	101802971	SLC6A17; solute carrier family 6 member 17
gene12705	13.357	44.5361	3.33428	0.031286	chr11	12663808	12669438	+	5631	-	-	-	101803069	-
gene12194	7.24785	24.1505	3.33209	0.00851232	chr9	5037546	5120483	+	82938	PAX3	GO:0003677;GO:0003700;GO:0043565;GO:0006355;GO:0006357;GO:0007517;GO:0014029;GO:0005634;	K09381	101797445	PAX3; paired box 3
gene9396	3.13729	10.4474	3.33006	0.0260189	chr9	16888320	16895373	+	7054	VWA5B2	-	-	101790871	VWA5B2; von Willebrand factor A domain containing 5B2
gene6553	44.93	149.522	3.3279	5.31324e-18	chr17	475	21740	-	21266	LOC101791922	-	-	101791922	tripartite motif-containing protein 15-like
gene3155	132.458	440.544	3.32591	1.65597e-44	chr1	134848592	134850209	+	1618	MRPL30	-	K02907	101789893	MRPL30; mitochondrial ribosomal protein L30
gene8826	235.114	781.863	3.32546	3.44878e-68	chr2	151165456	151197982	+	32527	DENND3	GO:0017112;GO:0008333;GO:0043547;GO:0044257;GO:0005622;	K20162	101797304	DENND3; DENN domain containing 3
gene10565	9.43008	31.315	3.32075	6.73137e-05	chr1	89932221	89958039	+	25819	CD96	-	K06517	101801925	CD96; CD96 molecule
gene8076	2.87518	9.54645	3.3203	0.0370761	chr2	33274459	33308974	+	34516	STK31	GO:0004672;GO:0005524;GO:0006468;GO:0001669;GO:0005737;	K16316	101799059	STK31; serine/threonine kinase 31
gene8318	468.111	1554.24	3.32024	3.89146e-105	chr1	20429079	20448070	+	18992	TRABD	-	-	101791224	TRABD; TraB domain containing
gene1254	41.2888	136.966	3.31726	1.02373e-16	chr2	91971998	92132629	+	160632	GABBR2	GO:0004930;GO:0004965;GO:0007186;GO:0016020;GO:0016021;	K04615	101800740	GABBR2; gamma-aminobutyric acid type B receptor subunit 2
gene8358	11.8556	39.3188	3.31647	6.97464e-06	chr10	90991	98058	-	7068	-	-	-	101800172	-
gene2273	91.5627	303.452	3.31415	9.40827e-25	chr3	13183323	13273736	+	90414	ALK	GO:0004672;GO:0004713;GO:0004714;GO:0005524;GO:0042802;GO:0000187;GO:0006468;GO:0007165;GO:0007169;GO:0007420;GO:0016310;GO:0018108;GO:0021766;GO:0030534;GO:0036269;GO:0042127;GO:0046777;GO:0048666;GO:0060159;GO:0090648;GO:0005886;GO:0005887;GO:0016020;GO:0016021;GO:0043234;GO:0070062;	K05119	101797885	ALK; anaplastic lymphoma receptor tyrosine kinase
gene13038	52.2233	173.001	3.31272	6.46821e-13	chr8	22553332	22829086	-	275755	TRABD2B	-	-	101795488	TRABD2B; TraB domain containing 2B
gene11721	11.8922	39.3858	3.31191	6.9777e-06	chr12	7655250	7658221	+	2972	-	-	-	101798154	-
gene3073	234.311	775.71	3.3106	1.61253e-67	chr18	6900252	6909008	+	8757	TTF1	-	K15225	101797221	TTF1; transcription termination factor 1
gene13867	3.41487	11.2886	3.30571	0.0190071	chr17	355828	359874	-	4047	LOC101795238	-	K06712	101795238	butyrophilin subfamily 1 member A1-like
gene8060	8.94012	29.5005	3.29979	0.000119308	chr2	32460877	32589174	+	128298	LOC101797785	-	K10408	101797785	DNAH11; dynein heavy chain 11, axonemal
gene8250	189.511	624.976	3.29783	1.90172e-57	chr5	49075635	49099521	+	23887	BDKRB2	GO:0002020;GO:0004871;GO:0004930;GO:0004947;GO:0031702;GO:0046982;GO:0006939;GO:0006950;GO:0007165;GO:0007186;GO:0009651;GO:0033137;GO:0042310;GO:0042311;GO:0050482;GO:1902219;GO:1902239;GO:0005768;GO:0005886;GO:0016020;GO:0016021;	K03916	101790477	BDKRB2; bradykinin receptor B2
gene1598	76.0433	250.708	3.29691	5.18236e-22	chr11	18582508	18598286	+	15779	-	-	-	101792868	-
gene6887	2.91218	9.57902	3.2893	0.0357268	chr1	6401666	6405726	-	4061	-	-	-	101790920	-
gene14074	246.091	809.016	3.28746	1.62446e-17	chr1	90213210	90222561	+	9352	-	-	-	101796840	-
gene14145	531.183	1745.64	3.28633	2.0247e-72	chr1	71022940	71113608	-	90669	PRR5	GO:0001934;GO:0014068;GO:0031932;	K20411	101800276	PRR5; proline rich 5
gene14187	17.9918	59.1239	3.28615	3.6852e-08	chr1	125252701	125396035	-	143335	FRMPD4	-	-	101798338	FRMPD4; FERM and PDZ domain containing 4
gene3169	435.655	1429.01	3.28015	1.89746e-98	chr1	135724216	135759716	-	35501	TBC1D8	-	K19951	101798908	TBC1D8; TBC1 domain family member 8
gene4068	61.2429	200.839	3.27938	7.51984e-23	chr18	899616	905555	+	5940	LOC101796222	GO:0016787;GO:0016020;GO:0016021;	K01510	101796222	ectonucleoside triphosphate diphosphohydrolase 8-like
gene5084	374.285	1224.74	3.27223	3.77691e-71	chrZ	365271	370997	-	5727	LOC101794367	GO:0003677;	-	101794367	SETBP1; SET-binding protein
gene14753	336.694	1100.88	3.26967	1.26994e-83	chrU	22090206	22096519	+	6314	MCL1	-	K02539	101803270	MCL1; BCL2 family apoptosis regulator
gene2626	207.786	679.36	3.26952	1.1779e-32	chr22	6893320	6894958	-	1639	HSPB7	GO:0031005;GO:0005634;GO:0005654;GO:0005737;GO:0005739;GO:0015629;GO:0016235;	K09546	101793073	HSPB7; heat shock protein family B (small) member 7
gene397	1443.47	4719.04	3.26923	3.4187e-164	chr2	101358510	101369050	-	10541	RIOK3	GO:0004674;GO:0005524;GO:0089720;GO:0006468;GO:0032463;GO:0032728;GO:0039534;GO:0043124;GO:0045089;GO:0071359;GO:0098586;GO:1990786;	K08872	101802646	RIOK3; RIO kinase 3
gene4278	151.326	494.386	3.26702	2.96364e-47	chr5	4546946	4646692	+	99747	OTOG	-	-	101805380	OTOG; otogelin
gene3604	86.9311	283.707	3.26359	8.0147e-16	chr3	57949292	57975882	-	26591	MYB	GO:0000978;GO:0003677;GO:0000122;GO:0006338;GO:0006355;GO:0045624;GO:0045892;GO:0045893;GO:0045944;GO:0051571;GO:0051574;	K09420	101799777	MYB; MYB proto-oncogene, transcription factor
gene8019	113.026	368.403	3.25946	1.55133e-37	chr10	9846015	9850455	-	4441	-	-	-	101791047	-
gene2036	18.4105	59.923	3.25482	4.86194e-08	chr27	5379874	5401159	+	21286	SLC26A9	GO:0005254;GO:0008271;GO:0015116;GO:0015301;GO:0051117;GO:0006810;GO:0006811;GO:0006820;GO:0006821;GO:0008272;GO:0010628;GO:0015701;GO:0055085;GO:0098656;GO:1902358;GO:1902476;GO:0009986;GO:0016020;GO:0016021;GO:0016324;GO:0070062;	K14706	101798059	SLC26A9; solute carrier family 26 member 9
gene3213	140.122	455.958	3.25401	2.16751e-44	chr4	42768413	42776455	+	8043	TMEM150C	GO:0005887;GO:0016020;GO:0016021;	-	101790646	TMEM150C; transmembrane protein 150C
gene1381	194.968	634.218	3.25294	6.26335e-57	chr1	41312948	41402127	-	89180	LIN7A	GO:0097016;GO:0007269;GO:0048489;GO:0048839;GO:0016020;GO:0016323;GO:0045202;GO:0070062;GO:0098793;	K19931	101801955	LIN7A; lin-7 homolog A, crumbs cell polarity complex component
gene1512	243.804	792.581	3.2509	4.58895e-40	chr1	25715152	25726737	-	11586	CAV2	-	K12958	101805307	CAV2; caveolin 2
gene7732	204.902	665.977	3.25023	4.26128e-59	chr15	7324613	7379154	-	54542	BRI3	-	-	101804820	BRI3; brain protein I3
gene15375	7.52769	24.4483	3.24778	0.000506749	chr2	143090393	143095907	-	5515	-	-	-	101794765	-
gene2941	3.62999	11.7855	3.24669	0.018813	chrZ	28516212	28524463	+	8252	LOC101798362	-	-	101798362	monocarboxylate transporter 2
gene2387	153.929	499.666	3.24608	1.9407e-47	chr2	37298666	37373411	-	74746	SATB1	GO:0000977;GO:0001227;GO:0003677;GO:0003682;GO:0003700;GO:0000122;GO:0006325;GO:0006338;GO:0006351;GO:0006355;GO:0008544;GO:0016571;GO:0042110;GO:0043367;GO:0043374;GO:0050798;GO:0060004;GO:0000785;GO:0005634;GO:0005654;GO:0005720;GO:0016363;GO:0016604;GO:0016605;	-	101792874	SATB1; SATB homeobox 1
gene9035	68.2054	221.355	3.24542	5.64403e-16	chr1	38926817	38933052	-	6236	CCDC107	GO:0016020;GO:0016021;	-	101792383	CCDC107; coiled-coil domain containing 107
gene12945	32.8083	106.436	3.24417	5.01664e-05	chr4	23355107	23404535	+	49429	HPGD	GO:0003824;GO:0004957;GO:0016404;GO:0016491;GO:0051287;GO:0070403;GO:0006693;GO:0007179;GO:0007186;GO:0007565;GO:0007567;GO:0045786;GO:0055114;GO:0097070;GO:0005654;GO:0005829;GO:0016323;GO:0070062;	K00069	101795486	HPGD; hydroxyprostaglandin dehydrogenase 15-(NAD)
gene3621	11.1522	36.1644	3.2428	0.000706436	chr3	101536475	101560502	+	24028	GRHL1	GO:0000978;GO:0001077;GO:0031490;GO:0043565;GO:0044212;GO:0002934;GO:0006366;GO:0008544;GO:0045616;GO:0045944;GO:0061436;GO:0005634;GO:0005654;GO:0005794;GO:0005829;GO:0043231;	K09275	101804869	GRHL1; grainyhead like transcription factor 1
gene14612	117.901	381.817	3.23844	3.77605e-38	chrU	19172404	19194460	-	22057	LOC101801288	-	K00111	101801288	glycerol-3-phosphate dehydrogenase, mitochondrial-like
gene3992	21.5501	69.6979	3.23423	1.02245e-08	chr5	38364479	38366687	+	2209	PAX9	-	K09382	101791975	PAX9; paired box 9
gene8391	10.4691	33.8585	3.23412	8.02498e-05	chr4	30275175	30280583	-	5409	LRAT	-	K00678	101795343	LRAT; lecithin retinol acyltransferase (phosphatidylcholine--retinol O-acyltransferase)
gene13029	2359.23	7627.87	3.2332	1.10522e-181	chr7	38964018	39086408	-	122391	BAZ2B	GO:0003677;GO:0008270;GO:0046872;GO:0005634;	-	101789983	BAZ2B; bromodomain adjacent to zinc finger domain 2B
gene5725	7.76767	25.0912	3.23021	0.0255457	chr27	6302489	6318662	+	16174	CAMK1G	GO:0000166;GO:0004672;GO:0004674;GO:0004683;GO:0005524;GO:0016301;GO:0016740;GO:0006468;GO:0016310;GO:0005886;GO:0005954;GO:0012505;	K08794	101802855	CAMK1G; calcium/calmodulin dependent protein kinase IG
gene13570	216.76	699.93	3.22906	1.61038e-60	chr2	36361597	36389157	+	27561	GALNT15	GO:0016740;GO:0016757;GO:0030246;GO:0006486;GO:0000139;GO:0005794;GO:0016020;GO:0016021;GO:0030133;	K00710	101798280	GALNT15; polypeptide N-acetylgalactosaminyltransferase 15
gene14575	24.0784	77.7506	3.22906	5.07353e-10	chrU	19374976	19387987	-	13012	LOC101801675	-	-	101801675	IgGFc-binding protein-like
gene6136	1060.77	3407.54	3.21232	2.18134e-143	chr1	88966552	88989170	-	22619	CD47	-	K06266	101804747	CD47; CD47 molecule
gene9875	78.6944	252.411	3.20749	8.10325e-27	chr20	7562153	7575312	+	13160	ADORA2B	GO:0001609;GO:0004871;GO:0004930;GO:0001973;GO:0002882;GO:0007165;GO:0007186;GO:0007189;GO:0010575;GO:0030819;GO:0030828;GO:0031284;GO:0031668;GO:0032722;GO:0032755;GO:0043306;GO:0060087;GO:0005886;GO:0016020;GO:0016021;	K04267	101800579	ADORA2B; adenosine A2b receptor
gene3667	40.1297	128.265	3.19627	3.65979e-15	chr1	121983378	122043083	+	59706	MAP3K15	-	K13986	101791519	MAP3K15; mitogen-activated protein kinase kinase kinase 15
gene14204	22.7899	72.8408	3.19619	2.50428e-09	chr29	84784	92270	-	7487	NRTN	-	-	101801876	NRTN; neurturin
gene9218	189.239	603.736	3.19034	1.34492e-46	chr9	6778765	6892479	-	113715	CLSTN2	GO:0005509;GO:0007156;GO:0050806;GO:0051965;GO:0009986;GO:0014069;GO:0016020;GO:0016021;GO:0045211;	-	101790294	CLSTN2; calsyntenin 2
gene8550	287.623	913.829	3.17718	2.08928e-71	chr2	122987957	123024944	-	36988	UBE2W	-	K10688	101792772	UBE2W; ubiquitin conjugating enzyme E2 W
gene7858	1449.71	4605.63	3.17694	1.09151e-100	chr1	146853694	146951810	+	98117	DOCK9	-	-	101789481	DOCK9; dedicator of cytokinesis 9
gene3882	74.1846	235.306	3.1719	4.77928e-25	chr1	51598286	51599568	-	1283	-	-	-	101796021	-
gene11691	184.068	583.27	3.16877	1.11401e-51	chr12	9022842	9033748	-	10907	FHOD1	-	-	101790936	FHOD1; formin homology 2 domain containing 1
gene15613	490.566	1554.15	3.16808	3.64953e-98	chr1	137831699	137857001	-	25303	UXS1	-	K08678	101802454	UXS1; UDP-glucuronate decarboxylase 1
gene14972	21.0927	66.7781	3.16593	8.11393e-07	chr5	60273823	60279957	+	6135	-	-	-	101792931	-
gene8637	8.48169	26.8194	3.16204	0.000371694	chr11	9087043	9091531	+	4489	LOC101797433	GO:0016020;GO:0016021;	-	101797433	ISLR2; immunoglobulin superfamily containing leucine-rich repeat protein 2
gene7001	13.1463	41.5579	3.16118	6.89173e-06	chr7	20779940	20840570	+	60631	GRB14	GO:0005070;GO:0007165;GO:0009967;GO:0005737;GO:0005886;GO:0043231;	-	101789476	GRB14; growth factor receptor bound protein 14
gene2952	4.14542	13.0994	3.15998	0.0136475	chrU	24925253	24928408	-	3156	LOC101800222	-	K04257	101800222	olfactory receptor 10K1-like
gene14480	26.9641	85.1992	3.15973	2.84754e-05	chr1	57381194	57393293	+	12100	SYCP3	GO:0035093;GO:0000795;GO:0005634;	K19528	101792212	SYCP3; synaptonemal complex protein 3
gene7671	117.364	370.233	3.15456	4.51632e-36	chr12	12029207	12068256	-	39050	LRP3	-	K20050	101803310	LRP3; LDL receptor related protein 3
gene5832	915.828	2887.23	3.15259	1.20964e-80	chr6	77194	90636	-	13443	ADAM8	GO:0004222;GO:0005509;GO:0008237;GO:0008270;GO:0046872;GO:0050839;GO:0000902;GO:0001525;GO:0002523;GO:0002675;GO:0002693;GO:0006508;GO:0006954;GO:0016337;GO:0022407;GO:0033089;GO:0035419;GO:0043524;GO:0045780;GO:0045785;GO:0048247;GO:0050729;GO:0051044;GO:0051092;GO:0051897;GO:0070245;GO:0071456;GO:2000309;GO:2000391;GO:2000406;GO:2000415;GO:2000418;GO:0002102;GO:0005737;GO:0005886;GO:0005887;GO:…	K06540	101795066	ADAM8; ADAM metallopeptidase domain 8
gene5187	62.0985	195.578	3.14948	3.88033e-21	chr16	8916638	8924001	+	7364	-	-	-	101805192	-
gene14073	3.87557	12.2034	3.14879	0.0185492	chr1	90187318	90209419	+	22102	LOC101797023	-	-	101797023	suppressor of tumorigenicity 14 protein homolog
gene7125	7.0488	22.1623	3.14412	0.00142528	chr5	33501744	33505493	-	3750	LOC101789534	-	-	101789534	cadherin-related family member 5-like
gene4134	21.1065	66.3264	3.14246	1.62355e-08	chr1	145689089	145908604	+	219516	NALCN	GO:0005216;GO:0005261;GO:0006811;GO:0034220;GO:0055085;GO:0098655;GO:0016020;GO:0016021;	-	101798554	NALCN; sodium leak channel, non-selective
gene1364	2093.95	6572.04	3.13858	3.62276e-168	chr1	112152482	112154741	+	2260	SAT1	GO:0004145;GO:0008080;GO:0016740;GO:0001525;GO:0042127;GO:0005622;	K00657	101795318	SAT1; spermidine/spermine N1-acetyltransferase 1
gene12472	7.79921	24.3983	3.1283	0.000666972	chrU	15506155	15509614	+	3460	LOC101793233	-	K17513	101793233	C-type lectin domain family 17, member A-like
gene5872	15.2876	47.8107	3.12741	0.00101463	chr3	63586074	63645140	+	59067	LOC101796027	-	-	101796027	triadin-like
gene2876	118.375	370.199	3.12735	6.7323e-27	chr23	778313	783193	-	4881	PRNP	GO:0001540;GO:0004871;GO:0004872;GO:0005507;GO:0008017;GO:0015631;GO:0042802;GO:0046872;GO:0001933;GO:0006979;GO:0007165;GO:0032689;GO:0032700;GO:0032703;GO:0032880;GO:0035690;GO:0043066;GO:0043433;GO:0046007;GO:0050730;GO:0050731;GO:0050860;GO:0051260;GO:0070885;GO:0071280;GO:0090314;GO:1901216;GO:1901379;GO:1902951;GO:1904645;GO:1905664;GO:0005783;GO:0005794;GO:0005829;GO:0005886;GO:0009986;GO:…	K05634	101797043	PRNP, PrP; prion protein
gene3624	32.2525	100.821	3.12597	1.401e-08	chr3	101588029	101592087	+	4059	-	-	-	101805445	-
gene3654	33.5748	104.938	3.12552	2.10731e-12	chr21	545563	554191	-	8629	-	-	-	101798849	-
gene1010	217.699	680.307	3.12498	7.55046e-57	chr1	15272641	15362160	+	89520	CPNE8	GO:0070062;	-	101802459	CPNE8; copine 8
gene5250	6.79608	21.1926	3.11836	0.00161048	chr13	3104153	3137154	+	33002	WNT7A	GO:0005102;GO:0005109;GO:0005125;GO:0048018;GO:0000578;GO:0001502;GO:0001525;GO:0002062;GO:0007269;GO:0007275;GO:0008105;GO:0009953;GO:0010595;GO:0010628;GO:0014719;GO:0014834;GO:0016055;GO:0021707;GO:0021846;GO:0022009;GO:0030010;GO:0030326;GO:0031133;GO:0032270;GO:0035019;GO:0035115;GO:0035116;GO:0035567;GO:0035659;GO:0042127;GO:0042733;GO:0043066;GO:0043627;GO:0045893;GO:0045944;GO:0048103;GO:…	K00572	101792761	WNT7A; Wnt family member 7A
gene10655	651.096	2029.69	3.11735	2.54155e-110	chr22	2314894	2318517	+	3624	ERRFI1	GO:0019901;GO:0007175;GO:0031953;GO:0042059;GO:0043589;GO:0045616;GO:0048286;GO:0060426;GO:0060428;GO:0005737;GO:0005829;GO:0031234;	-	101794956	ERRFI1; ERBB receptor feedback inhibitor 1
gene13160	333.893	1039.98	3.11471	1.39987e-75	chr22	7177045	7184850	+	7806	ECE1	GO:0004175;GO:0004222;GO:0008237;GO:0008270;GO:0042803;GO:0001921;GO:0006508;GO:0007507;GO:0010814;GO:0010815;GO:0010816;GO:0016485;GO:0016486;GO:0034959;GO:0042447;GO:0042733;GO:0043583;GO:0060037;GO:0005765;GO:0005768;GO:0009897;GO:0016020;GO:0016021;GO:0033093;GO:0048471;GO:0070062;	K01415	101793363	ECE1; endothelin converting enzyme 1
gene6938	221.667	689.059	3.10853	7.22724e-25	chr3	1221260	1243617	-	22358	MERTK	GO:0004672;GO:0004713;GO:0005524;GO:0001779;GO:0001818;GO:0006468;GO:0006909;GO:0007283;GO:0018108;GO:0030168;GO:0032940;GO:0034446;GO:0043277;GO:0043491;GO:0050766;GO:0051250;GO:0060041;GO:0060068;GO:0097350;GO:2000107;GO:0005615;GO:0005737;GO:0016020;GO:0016021;GO:0016028;	K05117	101800498	MERTK; MER proto-oncogene, tyrosine kinase
gene907	95.6393	297.075	3.1062	1.50345e-29	chr4	72209047	72215571	+	6525	RNF24	-	-	101793988	RNF24; ring finger protein 24
gene11388	1405.94	4360.47	3.10147	9.8448e-139	chr13	7931565	7959453	+	27889	PRKCD	GO:0000166;GO:0004672;GO:0004674;GO:0004697;GO:0005524;GO:0008047;GO:0016301;GO:0016740;GO:0019899;GO:0019900;GO:0019901;GO:0043560;GO:0046872;GO:0006468;GO:0006915;GO:0007049;GO:0016064;GO:0016310;GO:0016572;GO:0018105;GO:0018107;GO:0023021;GO:0030837;GO:0032079;GO:0032147;GO:0032613;GO:0032615;GO:0032930;GO:0032956;GO:0034351;GO:0035307;GO:0035556;GO:0042100;GO:0042119;GO:0042307;GO:0042742;GO:…	K06068	101796703	PRKCD; protein kinase C delta
gene14582	14.6047	45.2761	3.10011	3.86365e-06	chrU	12704855	12706886	-	2032	LRRC4	GO:0050807;GO:0050808;GO:0097119;GO:0016020;GO:0016021;GO:0043197;GO:0044309;GO:0045202;GO:0045211;GO:0060076;	K16351	101804171	LRRC4; leucine rich repeat containing 4
gene10747	28.1735	87.3248	3.09954	1.73612e-10	chr16	4898780	4899839	+	1060	CLDN5	-	K06087	101790688	CLDN5; claudin 5
gene10915	7.02333	21.7649	3.09894	0.00328024	chr1	25230924	25305044	-	74121	CFTR	GO:0000166;GO:0005254;GO:0005260;GO:0005524;GO:0015106;GO:0015108;GO:0016787;GO:0016887;GO:0019869;GO:0019899;GO:0030165;GO:0042626;GO:0006695;GO:0006810;GO:0006811;GO:0006821;GO:0006904;GO:0015701;GO:0030301;GO:0035774;GO:0045921;GO:0048240;GO:0051454;GO:0055085;GO:0060081;GO:0071320;GO:1902161;GO:1902476;GO:1902943;GO:0005737;GO:0005769;GO:0005829;GO:0005886;GO:0009986;GO:0016020;GO:0016021;GO:…	K05031	101803386	CFTR; cystic fibrosis transmembrane conductance regulator
gene4742	2.91718	9.03207	3.09617	0.0482577	chr6	10667280	10689712	+	22433	LOC101803556	-	-	101803556	rap1 GTPase-GDP dissociation stimulator 1-like
gene478	3.37454	10.4389	3.09343	0.034492	chr3	18983164	19078418	-	95255	LOC101791822	-	K19636	101791822	usherin
gene1584	286.871	887.393	3.09336	3.49965e-67	chr22	600500	680421	+	79922	PLCH2	-	K19006	101800151	PLCH2; phospholipase C eta 2
gene5264	9.96537	30.8247	3.09318	0.000153372	chr12	18155060	18177969	-	22910	FOXF1	-	K09399	101798671	FOXF1; forkhead box F1
gene15626	4.85383	15.0098	3.09237	0.00978725	chrU	24702080	24711291	-	9212	LOC101789438	-	-	101789438	cartilage intermediate layer protein 2-like
gene7756	417.15	1288.97	3.08994	8.98945e-75	chr15	5608947	5632673	+	23727	MICALL2	-	K21068	101794204	MICALL2; MICAL like 2
gene3999	527.45	1628.85	3.08817	3.84707e-97	chr4	34566208	34659938	-	93731	GAB1	GO:0004871;GO:0000187;GO:0006979;GO:0007165;GO:0007173;GO:0007257;GO:0007507;GO:0008544;GO:0030334;GO:0043410;GO:0048008;GO:0060711;GO:0070102;GO:0005737;	K09593	101793334	GAB1; GRB2 associated binding protein 1
gene10342	5.30513	16.3823	3.08802	0.00713623	chrU	797357	824521	-	27165	ADGRG4	-	K08455	101795219	ADGRG4, GPR112; adhesion G protein-coupled receptor G4
gene8232	828.997	2559.75	3.08776	7.3321e-121	chr5	51329707	51350839	+	21133	YY1	GO:0003676;GO:0046872;	K09201	101803236	YY1; YY1 transcription factor
gene1798	142.975	441.113	3.08526	1.31721e-14	chr1	104070221	104079252	+	9032	JAM2	-	K06735	101789889	JAM2; junctional adhesion molecule 2
gene12063	78.6829	242.461	3.08149	1.07872e-24	chr1	170744247	170754224	+	9978	LOC101792067	GO:0006810;GO:0006839;GO:0005739;GO:0016020;GO:0016021;GO:0031966;	K15106	101792067	kidney mitochondrial carrier protein 1
gene13771	47.8124	147.311	3.08101	4.02282e-16	chr9	7677988	7692032	+	14045	-	-	-	101805037	-
gene13872	711.974	2192.69	3.07974	6.08898e-72	chr26	1231038	1241610	-	10573	ADAR	-	K12968	101796198	ADAR; adenosine deaminase, RNA specific
gene11090	275.745	848.668	3.07772	9.20566e-65	chr1	132615606	132622214	+	6609	TUBGCP5	GO:0043015;GO:0000226;GO:0007020;GO:0000922;GO:0005737;GO:0005815;GO:0005856;GO:0005874;	K16572	101797976	TUBGCP5; tubulin gamma complex associated protein 5
gene9174	6.32765	19.4746	3.0777	0.00289521	chr10	16182068	16190472	+	8405	ATP1B4	GO:0006355;GO:0006810;GO:0006811;GO:0006813;GO:0006814;GO:0005634;GO:0005637;GO:0005890;GO:0016020;GO:0016021;	K01540	101795008	ATP1B4; ATPase Na+/K+ transporting family member beta 4
gene8420	109.74	336.597	3.06721	3.83717e-32	chr20	10873973	10908568	-	34596	LYRM9	-	-	101803631	LYRM9; LYR motif containing 9
gene13349	509.533	1561.44	3.06445	1.13982e-93	chr9	11102958	11107517	-	4560	SRPRB	-	K12272	101799138	SRPRB; SRP receptor beta subunit
gene9285	221.996	679.93	3.0628	5.16107e-55	chr8	16623852	16686849	+	62998	TTLL7	GO:0043014;GO:0048487;GO:0070740;GO:0006464;GO:0018095;	K16583	101790601	TTLL7; tubulin tyrosine ligase like 7
gene1098	84.4402	258.089	3.05647	5.95411e-13	chr21	8757245	8764170	-	6926	-	-	-	101803675	-
gene4640	176.441	539.124	3.05554	3.98116e-46	chr29	1836846	1853830	+	16985	LOC101789766	GO:0005313;GO:0015293;GO:0006810;GO:0015813;GO:0042391;GO:0055085;GO:0089711;GO:0005794;GO:0016020;GO:0016021;GO:0045111;	K05617	101789766	excitatory amino acid transporter 4-like
gene4267	761.301	2324.05	3.05273	1.82253e-82	chr3	105563044	105599505	-	36462	SMC6	GO:0005524;GO:0031625;GO:0000722;GO:0000724;GO:0006281;GO:0006974;GO:0051276;GO:0051984;GO:0090398;GO:0000781;GO:0000803;GO:0005622;GO:0005634;GO:0005654;GO:0005694;GO:0016605;GO:0030915;GO:0035061;GO:0035861;	-	101800359	SMC6; structural maintenance of chromosomes 6
gene5703	396.47	1210.24	3.05253	4.60791e-59	chr3	12504085	12520213	-	16129	POLR1B	GO:0003677;GO:0003899;GO:0016740;GO:0016779;GO:0032549;GO:0006351;GO:0007566;GO:0009303;GO:0017126;GO:0005634;GO:0005730;GO:0005736;GO:0005829;	K03002	101798611	POLR1B; RNA polymerase I subunit B
gene4470	4.62765	14.1192	3.05105	0.0132331	chr13	14963659	14979488	-	15830	-	-	-	101793459	-
gene3159	3998.53	12181.6	3.04652	1.01063e-54	chr1	134899632	134925517	+	25886	EIF5B	GO:0003723;GO:0003743;GO:0003924;GO:0005525;GO:0006413;GO:0006446;GO:0005737;	K03243	101791394	EIF5B; eukaryotic translation initiation factor 5B
gene4574	1622.99	4938.7	3.04297	1.18932e-148	chr11	19028415	19071162	-	42748	DENND4A	GO:0017112;GO:0043547;	K20163	101804926	DENND4A; DENN domain containing 4A
gene1456	242.764	736.774	3.03494	9.95851e-58	chr6	23025061	23031796	-	6736	-	-	-	101805367	-
gene6217	9.44615	28.6146	3.02924	0.000613896	chr18	4400575	4444975	-	44401	BRINP1	-	-	101792314	BRINP1; BMP/retinoic acid inducible neural specific 1
gene9970	830.784	2516.19	3.02869	3.38291e-116	chr2	2815436	2845499	-	30064	NKTR	GO:0003755;GO:0016853;GO:0000413;GO:0006457;GO:0005654;GO:0005739;GO:0005829;GO:0005886;	K12740	101791002	NKTR; natural killer cell triggering receptor
gene2449	3262.73	9881.36	3.02856	7.85077e-172	chr3	79252073	79253095	-	1023	PNRC1	-	K18774	101797994	PNRC1; proline rich nuclear receptor coactivator 1
gene1694	3.42427	10.3684	3.0279	0.0344843	chr14	16658162	16721024	-	62863	TCF7	-	K02620	101803610	TCF7; transcription factor 7 (T-cell specific, HMG-box)
gene3140	5.08168	15.3831	3.02717	0.0096078	chrZ	33148361	33169828	-	21468	SAXO1	GO:0008017;GO:0009631;GO:0045724;GO:0070417;GO:0005814;GO:0005879;GO:0031514;GO:0036064;GO:0036126;	-	101801828	SAXO1, FAM154A; stabilizer of axonemal microtubules 1
gene2579	19.1958	58.103	3.02686	1.19665e-05	chr3	98693397	98730519	+	37123	COLEC11	GO:0005581;	K10066	101799162	COLEC11; collectin subfamily member 11
gene14611	1054.27	3190.57	3.02633	8.97199e-128	chr9	9451262	9459784	-	8523	EFHD1	-	-	101800527	EFHD1; EF-hand domain family member D1
gene11802	37.8558	114.531	3.02545	9.31688e-13	chr2	63171161	63181775	-	10615	TMEM170B	GO:0016020;GO:0016021;	-	101790104	TMEM170B; transmembrane protein 170B
gene2798	706.414	2136.62	3.0246	8.49313e-108	chr1	108282353	108308811	+	26459	MORC3	GO:0008270;GO:0006468;GO:0007569;GO:0009791;GO:0018105;GO:0048147;GO:0050821;GO:0051457;GO:0005634;GO:0005654;GO:0016605;	-	101796361	MORC3; MORC family CW-type zinc finger 3
gene3453	88.1481	265.754	3.01486	6.52275e-16	chr1	106529199	106564374	+	35176	EVA1C	GO:0030246;GO:0016020;GO:0016021;	-	101791338	EVA1C; eva-1 homolog C
gene5109	670.49	2021.18	3.01448	1.69651e-104	chr16	11493867	11510417	-	16551	LOC101799483	-	K02154	101799483	ATP6V0A2, TCTN2; V-type proton ATPase 116 kDa subunit a isoform 2
gene3647	787.686	2372.78	3.01234	1.63619e-59	chr21	244518	249303	-	4786	RNF114	GO:0005622;GO:0005829;GO:0005886;	K15697	101797151	RNF114; ring finger protein 114
gene4439	359.501	1082.32	3.01063	1.47288e-73	chr3	40036085	40113330	+	77246	TRERF1	-	-	101798371	TRERF1; transcriptional regulating factor 1
gene8228	84.8329	255.238	3.00872	5.89281e-25	chr5	51413986	51479685	+	65700	WDR25	-	-	101802305	WDR25; WD repeat domain 25
gene5331	22.8872	68.8416	3.00787	2.61757e-08	chr10	8007397	8011085	+	3689	-	-	-	101795829	-
gene14441	30.343	91.1679	3.00458	2.1218e-10	chr18	9772855	9782391	-	9537	LHX6	-	K09375	101796332	LHX6; LIM homeobox 6
gene11082	10.6617	31.9945	3.0009	0.000147457	chr1	133665787	133775456	+	109670	GABRB3	GO:0004890;GO:0005216;GO:0005230;GO:0022851;GO:0006810;GO:0006811;GO:0007214;GO:0007605;GO:0043523;GO:0043524;GO:0048666;GO:0060021;GO:0060080;GO:0060119;GO:0060384;GO:0071420;GO:0090102;GO:1901215;GO:1902476;GO:0005886;GO:0005887;GO:0016020;GO:0016021;GO:0030054;GO:0045202;GO:0098794;GO:1902711;	K05181	101795544	GABRB3; gamma-aminobutyric acid type A receptor beta3 subunit
gene16171	2314.7	6945.53	3.00061	3.99544e-128	chrU	41610401	41611184	-	784	ATF4	GO:0003700;GO:0043565;GO:0006355;GO:0006357;GO:0005634;GO:0005737;	K04374	101800475	ATF4; activating transcription factor 4
gene15638	30.8048	92.3752	2.99873	1.62183e-10	chr1	176036940	176089396	-	52457	LOC101791689	-	-	101791689	neurobeachin-like
gene7168	2483.11	7443.91	2.99781	4.2509e-160	chr4	56178505	56216563	-	38059	RBPJ	GO:0000978;GO:0000979;GO:0000982;GO:0001077;GO:0001103;GO:0001228;GO:0003677;GO:0003682;GO:0003700;GO:0008134;GO:0043565;GO:0047485;GO:0000122;GO:0001525;GO:0001756;GO:0001837;GO:0001974;GO:0002437;GO:0003139;GO:0003151;GO:0003157;GO:0003160;GO:0003198;GO:0003214;GO:0003222;GO:0003256;GO:0006355;GO:0006357;GO:0006366;GO:0006959;GO:0007219;GO:0007221;GO:0007507;GO:0008284;GO:0008285;GO:0009912;GO:…	K06053	101802372	RBPJ; recombination signal binding protein for immunoglobulin kappa J region
gene401	1210.01	3625.88	2.99656	1.37005e-131	chr2	101147751	101253093	-	105343	LOC101799829	-	K06240	101799829	LAMA3; laminin subunit alpha-3
gene2628	302.034	904.707	2.99538	4.78652e-25	chr22	6902934	6910842	-	7909	EPHA2	GO:0000166;GO:0004672;GO:0004713;GO:0004714;GO:0005003;GO:0005524;GO:0016301;GO:0016740;GO:0045296;GO:0001501;GO:0001568;GO:0001570;GO:0001649;GO:0001818;GO:0002043;GO:0006468;GO:0006954;GO:0007169;GO:0008630;GO:0010591;GO:0014028;GO:0016310;GO:0016477;GO:0016525;GO:0018108;GO:0021915;GO:0030182;GO:0030216;GO:0030316;GO:0032682;GO:0033598;GO:0033628;GO:0036342;GO:0043491;GO:0043535;GO:0045765;GO:…	K05103	101798429	EPHA2; EPH receptor A2
gene5419	20.8571	62.4689	2.99508	1.31218e-07	chr1	80162997	80167564	-	4568	TAPBPL	GO:0032403;GO:0002590;GO:0016020;GO:0016021;	-	101803225	TAPBPL; TAP binding protein like
gene5896	186.025	556.208	2.98997	7.80318e-46	chrZ	34101473	34106554	+	5082	RFK	-	K00861	101797712	RFK; riboflavin kinase
gene7666	285.446	851.92	2.98452	4.06844e-62	chr12	12115545	12146201	+	30657	RHPN2	GO:0007165;	-	101802559	RHPN2; rhophilin Rho GTPase binding protein 2
gene10404	315.764	940.157	2.9774	6.23758e-66	chr3	71828966	71843885	+	14920	HACE1	-	K12166	101793353	HACE1; HECT domain and ankyrin repeat containing E3 ubiquitin protein ligase 1
gene8750	102.154	304.105	2.97694	2.41163e-28	chr1	59320057	59453424	+	133368	DGKI	GO:0000166;GO:0004143;GO:0005095;GO:0005524;GO:0016301;GO:0016740;GO:0017016;GO:0007205;GO:0007269;GO:0016310;GO:0034260;GO:0035556;GO:0043087;GO:0046579;GO:0046834;GO:0046959;GO:0051966;GO:0060079;GO:1900452;GO:0005634;GO:0005654;GO:0005737;GO:0032045;GO:0043197;GO:0043234;GO:0045202;GO:0048471;GO:0098793;	K00901	101801143	DGKI; diacylglycerol kinase iota
gene1203	395.048	1175.87	2.97652	5.25183e-23	chr14	13466217	13472309	+	6093	TNIP1	GO:0004843;GO:0042802;GO:0051019;GO:0002755;GO:0006508;GO:0007159;GO:0009101;GO:0043124;GO:0050727;GO:0070373;GO:0085032;GO:0005654;GO:0005829;	-	101804307	TNIP1; TNFAIP3 interacting protein 1
gene10437	55.4394	164.668	2.97023	6.86521e-17	chrZ	2684507	2703151	+	18645	-	-	-	101799618	-
gene12324	3.65546	10.8206	2.96013	0.0337184	chr25	5159413	5166987	-	7575	LOC101804044	-	-	101804044	uncharacterized LOC101804044
gene5399	27.5171	81.4411	2.95965	2.23785e-09	chr1	168594095	168600812	-	6718	XKRX	GO:0016020;GO:0016021;	-	101799601	XKRX; XK related, X-linked
gene890	817.957	2416.78	2.95465	9.05773e-110	chr1	85969412	86010013	+	40602	ST3GAL6	GO:0008373;GO:0016740;GO:0016757;GO:0006486;GO:0097503;GO:0005794;GO:0016020;GO:0016021;GO:0030173;	K03792	101802079	ST3GAL6; ST3 beta-galactoside alpha-2,3-sialyltransferase 6
gene12915	258.494	763.12	2.95218	9.31117e-57	chr2	19154452	19250356	+	95905	LOC101805033	-	-	101805033	nebulette-like
gene3001	141.708	418.269	2.95162	3.81742e-34	chr1	22646972	22653074	-	6103	LMOD2	GO:0003779;GO:0005523;GO:0030041;GO:0030838;GO:0045010;GO:0045214;GO:0051694;GO:0005884;GO:0030016;GO:0030017;GO:0031430;	-	101797044	LMOD2; leiomodin 2
gene5923	419.645	1238.06	2.95026	3.3764e-45	chr5	60938299	60985653	+	47355	SOS2	-	K03099	101804628	SOS2; SOS Ras/Rho guanine nucleotide exchange factor 2
gene13802	367.717	1083.96	2.9478	1.11325e-45	chr15	17316711	17327903	-	11193	BFAR	GO:0008270;GO:0030674;GO:0061630;GO:0089720;GO:0000209;GO:0042787;GO:0043066;GO:0043161;GO:0051865;GO:0070534;GO:0070936;GO:1903895;GO:0005783;GO:0016020;GO:0016021;	K15684	101793048	BFAR; bifunctional apoptosis regulator
gene7032	1077.37	3175.73	2.94766	2.52359e-122	chr1	29218051	29226259	-	8209	DNAJB9	GO:0051787;GO:0030433;GO:0005783;GO:0070062;	K09515	101795457	DNAJB9; DnaJ heat shock protein family (Hsp40) member B9
gene44	449.06	1323.03	2.94622	5.74191e-45	chr8	9351748	9515528	-	163781	DNM3	-	K01528	101801487	DNM3, Dynamin-3; dynamin 3
gene493	9.01198	26.5498	2.94606	0.00248831	chr25	6563032	6569032	+	6001	IL10RA	GO:0016020;GO:0016021;	K05134	101794038	IL10RA, IL-10R1; interleukin 10 receptor subunit alpha
gene2712	39.7986	117.245	2.94596	5.79186e-06	chr4	45124356	45233990	+	109635	KIAA1456	GO:0008168;GO:0008152;GO:0032259;	-	101800220	KIAA1456 ortholog
gene7772	183.39	539.912	2.94407	7.98104e-44	chr15	4851838	4854742	-	2905	LFNG	-	K05948	101797427	LFNG; LFNG O-fucosylpeptide 3-beta-N-acetylglucosaminyltransferase
gene14988	777.463	2287.69	2.94251	2.85016e-106	chrU	24482280	24489844	-	7565	LOC101796722	-	K12172	101796722	RGPD4; ranBP2-like and GRIP domain-containing protein 3
gene7209	5.80449	17.0794	2.94244	0.0421438	chr2	119805791	119815323	+	9533	DNAJC5B	-	K09525	101802860	DNAJC5B; DnaJ heat shock protein family (Hsp40) member C5 beta
gene8682	55.4626	163.101	2.94073	3.4167e-10	chrZ	2652854	2655181	+	2328	-	-	-	101791226	-
gene256	58.4861	171.945	2.93993	2.49141e-17	chr3	91739407	91769758	+	30352	BMP5	GO:0008083;GO:0005576;	K04663	101798837	BMP5; bone morphogenetic protein 5
gene10630	87.9004	258.346	2.93907	2.23718e-24	chr5	11889995	11996928	-	106934	TSPAN18	GO:0016020;GO:0016021;	K17353	101805142	TSPAN18; tetraspanin 18
gene3907	18.4642	54.2123	2.93608	1.14014e-06	chr2	53160159	53311207	-	151049	ADCY1	GO:0000166;GO:0004016;GO:0016829;GO:0016849;GO:0006171;GO:0007409;GO:0007616;GO:0009190;GO:0035556;GO:0042752;GO:0005737;GO:0005886;GO:0016020;GO:0016021;GO:0070062;	K08041	101804073	ADCY1; adenylate cyclase 1
gene7509	162.832	478	2.93554	4.822e-40	chr5	35021562	35031755	+	10194	LOC101799861	-	-	101799861	tumor necrosis factor receptor superfamily member 10A-like
gene15123	110.26	323.016	2.92958	2.55602e-10	chr1	120982195	121018561	-	36367	SLC37A1	GO:0005215;GO:0061513;GO:0006810;GO:0015760;GO:0035435;GO:0055085;GO:0016020;GO:0016021;GO:0030176;	K13783	101797391	SLC37A1; solute carrier family 37 member 1
gene6892	135.693	397.155	2.92688	2.96174e-34	chr1	6048679	6261557	+	212879	CAMK1D	-	K08794	101792047	CAMK1D; calcium/calmodulin dependent protein kinase ID
gene9763	9.76679	28.5085	2.91892	0.000455026	chr1	82135010	82145552	-	10543	PLA1A	-	K13618	101801340	PLA1A; phospholipase A1 member A
gene2274	41.3275	120.586	2.91783	1.47874e-10	chr3	13277439	13279605	+	2167	-	-	-	101797695	-
gene5878	4726.95	13788.5	2.917	8.09879e-169	chr3	63944833	63956188	+	11356	SERINC1	GO:0015194;GO:0006658;GO:0006665;GO:0015825;GO:0005789;GO:0005886;GO:0016020;GO:0016021;GO:0070062;	-	101793708	SERINC1; serine incorporator 1
gene4863	595.48	1735.88	2.9151	8.95008e-92	chr7	38330034	38363544	+	33511	GPD2	GO:0004368;GO:0005509;GO:0016491;GO:0006072;GO:0006094;GO:0035264;GO:0043010;GO:0055114;GO:0005739;GO:0005743;GO:0009331;	K00111	101799735	GPD2; glycerol-3-phosphate dehydrogenase 2
gene11651	41.0582	119.551	2.91174	1.37177e-12	chr7	3566128	3607246	+	41119	STAT4	-	K11222	101794819	STAT4; signal transducer and activator of transcription 4
gene2868	44.3283	129.023	2.91062	2.25871e-13	chrZ	20871945	20972211	+	100267	RGS7BP	-	-	101794782	RGS7BP; regulator of G-protein signaling 7 binding protein
gene6496	31.0692	90.3044	2.90656	7.06502e-10	chr12	15929997	15936192	+	6196	-	-	-	101798504	-
gene11285	8.7288	25.3595	2.90527	0.00108082	chr4	16909878	16910876	-	999	LOC101800964	-	K10032	101800964	interleukin-8-like
gene6896	986.337	2861.03	2.90066	2.50973e-114	chrZ	18091779	18114725	+	22947	LOC101793656	-	K04416	101793656	mitogen-activated protein kinase kinase kinase 1-like
gene389	557.655	1617.3	2.90018	1.17128e-87	chr2	101947403	101980888	+	33486	ESCO1	-	K11268	101798049	ESCO1; establishment of sister chromatid cohesion N-acetyltransferase 1
gene7873	212.763	616.945	2.89968	3.23005e-40	chr12	795298	798781	+	3484	TSHZ3	-	K09236	101791928	TSHZ3; teashirt zinc finger homeobox 3
gene4802	205.369	594.765	2.89608	6.63357e-46	chr20	376742	379295	+	2554	NSUN5	-	K15264	101804506	NSUN5; NOP2/Sun RNA methyltransferase family member 5
gene15868	1926.87	5580.01	2.89589	2.35117e-141	chrZ	60393968	60419112	-	25145	ACO1	GO:0003994;GO:0016829;GO:0051536;GO:0051539;GO:0006879;GO:0008152;GO:0010040;GO:0005623;GO:0003723;GO:0003994;GO:0016829;GO:0030350;GO:0051536;GO:0051539;GO:0006101;GO:0006417;GO:0006879;GO:0008152;GO:0009791;GO:0010040;GO:0010468;GO:0050892;GO:0005737;GO:0005739;GO:0005783;GO:0005794;GO:0005829;GO:0070062;	K01681	101789751	ACO1; aconitase 1
gene12054	1349.36	3905.74	2.89452	2.53879e-127	chrZ	56505216	56583853	+	78638	ZNF608	GO:0046872;	-	101790436	ZNF608; zinc finger protein 608
gene6080	1089.54	3153.62	2.89446	9.0093e-66	chr4	6608015	6665596	-	57582	MANBA	GO:0004553;GO:0005975;GO:0043231;	K01192	101803900	MANBA; mannosidase beta
gene4105	506.637	1466.36	2.89431	2.20543e-63	chr1	148263383	148400790	+	137408	ABCC4	GO:0000166;GO:0005524;GO:0016887;GO:0042626;GO:0006810;GO:0032310;GO:0055085;GO:0060271;GO:0005886;GO:0016020;GO:0016021;GO:0016323;GO:0031088;	K05673	101793082	ABCC4; ATP binding cassette subfamily C member 4
gene7023	19.1057	55.2971	2.89427	1.40519e-06	chrZ	47496361	47644400	+	148040	LOC101791354	-	K05455	101791354	pro-neuregulin-1, membrane-bound isoform-like
gene4672	136.917	396.002	2.89227	1.51906e-33	chrZ	73218751	73248139	-	29389	ELL2	-	K15183	101798668	ELL2; elongation factor for RNA polymerase II 2
gene4457	1408.01	4071.22	2.89146	5.60205e-57	chr8	14249898	14254746	+	4849	PTGS2	GO:0004601;GO:0004666;GO:0019899;GO:0020037;GO:0042803;GO:0001516;GO:0006954;GO:0006979;GO:0007566;GO:0008217;GO:0019371;GO:0031622;GO:0042127;GO:0046697;GO:0050873;GO:0055114;GO:0071456;GO:0071498;GO:0090336;GO:0098869;GO:0005737;GO:0005783;GO:0043005;	K11987	101790135	PTGS2; prostaglandin-endoperoxide synthase 2
gene13807	5.82769	16.8002	2.88283	0.00902227	chrU	34804247	34805535	-	1289	-	-	-	101794965	-
gene405	143.917	414.827	2.8824	8.01112e-35	chr12	19307710	19310901	-	3192	APRT	-	K00759	101803803	APRT; adenine phosphoribosyltransferase
gene13676	11.9352	34.3837	2.88086	0.00412071	chrU	10617784	10621532	-	3749	TGFA	-	K08774	101792073	TGFA; transforming growth factor alpha
gene7308	170.464	490.577	2.8779	2.78865e-18	chr15	3189426	3194449	-	5024	LOC101792316	-	-	101792316	TRIO and F-actin-binding protein-like
gene14362	3.90984	11.2439	2.87581	0.0328818	chr6	19018074	19026862	-	8789	ANKRD22	GO:0016020;GO:0016021;	-	101792986	ANKRD22; ankyrin repeat domain 22
gene4216	520.296	1493.51	2.8705	1.28825e-82	chr22	6205657	6221977	-	16321	LOC101802543	GO:0016015;GO:0036122;GO:0007399;GO:0030514;GO:0035582;GO:0045666;GO:0048263;GO:0048812;GO:0090027;GO:0005576;	K19558	101802543	NBL1; neuroblastoma suppressor of tumorigenicity 1
gene990	1145.27	3283.28	2.86681	4.71315e-118	chr1	13891937	13910878	-	18942	NAMPT	GO:0004514;GO:0047280;GO:0007623;GO:0009435;GO:0032922;GO:0045944;GO:0051770;GO:0005737;GO:0016607;GO:0030054;GO:0070062;	K03462	101800925	NAMPT; nicotinamide phosphoribosyltransferase
gene2354	247.582	709.75	2.86673	3.72686e-43	chr1	41946514	41947451	-	938	LOC101798361	GO:0003677;GO:0046982;GO:0000786;GO:0005634;GO:0005694;GO:0003677;GO:0046982;GO:0000786;GO:0005634;GO:0005694;	K11252	101798361	histone H2B 5
gene8959	1203.59	3446.4	2.86343	5.63976e-120	chr1	100276187	100368604	+	92418	USP25	-	K11849	101803241	USP25; ubiquitin specific peptidase 25
gene3131	153.946	440.534	2.86162	3.84788e-36	chrZ	33930993	33951306	-	20314	HACD4	GO:0016829;GO:0018812;GO:0019899;GO:0102344;GO:0102345;GO:0006629;GO:0006631;GO:0006633;GO:0030497;GO:0042761;GO:0005783;GO:0005789;GO:0016020;GO:0016021;	K10703	101799288	HACD4, PTPLAD2; 3-hydroxyacyl-CoA dehydratase 4
gene4056	53.7975	153.837	2.85956	1.07965e-14	chr2	49835758	49862801	+	27044	MBOAT1	-	K13517	101793081	MBOAT1; membrane bound O-acyltransferase domain containing 1
gene2283	118.171	337.696	2.85769	3.75455e-29	chr3	13513996	13514895	-	900	KCNK12	GO:0005267;GO:0071805;GO:0016020;GO:0016021;	K04921	101802729	KCNK12; potassium two pore domain channel subfamily K member 12
gene13962	335.551	958.498	2.85649	1.29222e-62	chr9	11695360	11713178	+	17819	BOK	GO:0042981;GO:0005102;GO:0031625;GO:0042803;GO:0001836;GO:0006915;GO:0006919;GO:0006921;GO:0008283;GO:0008635;GO:0010506;GO:0042981;GO:0043065;GO:0043524;GO:0051259;GO:0051402;GO:0051480;GO:0051902;GO:0060546;GO:0072332;GO:1900119;GO:1901029;GO:1901030;GO:1901382;GO:1902237;GO:1903899;GO:1904708;GO:2001244;GO:0005634;GO:0005737;GO:0005739;GO:0005743;GO:0005783;GO:0005789;GO:0005794;GO:0031901;GO:…	K02561	101801550	BOK; BOK, BCL2 family apoptosis regulator
gene2821	12.3909	35.3757	2.85497	0.000131343	chr3	107463914	107464895	+	982	-	-	-	101799164	-
gene4404	68.659	195.793	2.85167	1.92733e-18	chr5	57357396	57426032	-	68637	PRKCH	-	K18051	101799041	PRKCH; protein kinase C eta
gene4395	432.107	1231.56	2.85012	4.05392e-73	chr1	172075795	172091543	+	15749	PHF11	-	-	101789898	PHF11; PHD finger protein 11
gene7259	12467.8	35507.2	2.8479	5.06735e-175	chr3	91256491	91465882	+	209392	DST	-	K10382	101796751	DST; dystonin
gene1751	475.385	1353.72	2.84762	1.05452e-63	chr2	13656373	13685350	-	28978	CREM	GO:0000977;GO:0003677;GO:0003700;GO:0043565;GO:0000122;GO:0006355;GO:0006687;GO:0007283;GO:0045944;GO:0005634;GO:0005667;	K09052	101790639	CREM; cAMP responsive element modulator
gene10031	86.6923	246.84	2.84732	1.77752e-22	chr2	866042	884580	-	18539	NBEAL2	-	-	101805405	NBEAL2; neurobeachin like 2
gene13668	67.2559	191.338	2.84493	4.96021e-18	chr1	121643085	121682312	+	39228	LOC101790829	-	-	101790829	MAP7D2; MAP7 domain-containing protein 2
gene3841	506.095	1438.39	2.84213	1.60559e-79	chr6	27644198	27694450	-	50253	NRAP	GO:0003779;GO:0008270;GO:0017166;GO:0046872;GO:0051371;GO:0005916;GO:0005927;GO:0030016;	-	101801060	NRAP; nebulin related anchoring protein
gene8870	1241.99	3526.53	2.83941	3.95008e-119	chr5	30001231	30023539	+	22309	TMEM87A	-	-	101797608	TMEM87A; transmembrane protein 87A
gene7798	7.00786	19.8581	2.83369	0.00469041	chr12	16294599	16297498	+	2900	-	-	-	101791171	-
gene3559	40.6064	114.88	2.82911	9.31405e-12	chr2	59610995	59930102	-	319108	PDE1C	-	K13755	101802160	PDE1C; phosphodiesterase 1C
[truncated: 577 more rows]

## Sheet: 24 hpi Down-DEGs (1217)
ID	24D	24S	foldchange	pvalue	chromosome	start	end	strand	Length	name	GO	KEGG	NCBI_GI	Description
[truncated: 1,217 more rows]
