# Supplementary material for: Comparative Transcriptomic Analysis of Immune-Related Gene Expression in Duck Embryo Fibroblasts Following Duck Tembusu Virus Infection
Source: Int J Mol Sci. 2018 Aug 8;19(8):2328. doi: 10.3390/ijms19082328 (PMC6121397; doi:10.3390/ijms19082328)
Supplement: Supplementary file 1 [file ijms-19-02328-s001.zip › supplement/Table S2 Detailed information of the GO terms of the differentially expressed genes at 12 and 24 hpi.xlsx]

## Sheet: 12 hpi GO enrichment
Catergory	GO_Term	Cluster frequency	Genome frequency of use	Corrected P-value	Genes annotated to the term
biological_process	GO:0006955 immune response	47 out of 345 genes, 13.6%	169 out of 7388 genes, 2.3%	2.98e-21	gene9693,gene2048,gene15333,gene14457,gene9335,gene4905,gene14881,gene3179,gene5454,gene10510,gene9783,gene1301,gene14527,gene8065,gene4807,gene11544,gene12019,gene11488,gene14462,gene5450,gene14185,gene3750,gene8419,gene809,gene14304,gene341,gene5455,gene11063,gene5390,gene6502,gene4389,gene15513,gene1303,gene116,gene15544,gene11652,gene15867,gene15416,gene15023,gene13342,gene3883,gene8208,gene2…
biological_process	GO:0002376 immune system process	75 out of 345 genes, 21.7%	444 out of 7388 genes, 6.0%	1.23e-20	gene9693,gene15420,gene15333,gene9160,gene9335,gene14881,gene13548,gene2033,gene5454,gene10510,gene9783,gene1301,gene8065,gene11544,gene11488,gene5717,gene3750,gene14757,gene8419,gene809,gene3130,gene11063,gene4479,gene9614,gene6502,gene4389,gene186,gene13433,gene476,gene116,gene15239,gene5895,gene6109,gene15867,gene15416,gene13342,gene8208,gene3883,gene14368,gene9592,gene2722,gene430,gene3564,ge…
biological_process	GO:0006952 defense response	44 out of 345 genes, 12.8%	180 out of 7388 genes, 2.4%	2.89e-17	gene10314,gene9693,gene8196,gene2048,gene15333,gene6890,gene14457,gene4457,gene10510,gene14527,gene8065,gene4807,gene12019,gene613,gene12519,gene13642,gene10219,gene5450,gene14185,gene3750,gene11377,gene8419,gene809,gene341,gene3130,gene5390,gene4389,gene13433,gene116,gene8934,gene11652,gene15867,gene15416,gene15023,gene13342,gene3883,gene8208,gene430,gene2722,gene9592,gene8383,gene5342,gene3832,…
biological_process	GO:0009605 response to external stimulus	67 out of 345 genes, 19.4%	420 out of 7388 genes, 5.7%	1.28e-16	gene9693,gene15333,gene9875,gene6890,gene4350,gene13548,gene9783,gene1301,gene8065,gene11544,gene2273,gene8419,gene10790,gene809,gene15465,gene3130,gene6502,gene8557,gene186,gene13433,gene476,gene116,gene6109,gene5974,gene15867,gene343,gene15416,gene4043,gene3883,gene14368,gene2722,gene430,gene3564,gene12188,gene10314,gene10395,gene8196,gene2048,gene13317,gene14457,gene15054,gene9208,gene4807,gen…
biological_process	GO:0032101 regulation of response to external stimulus	49 out of 345 genes, 14.2%	260 out of 7388 genes, 3.5%	2.18e-14	gene12624,gene8196,gene2048,gene9875,gene6890,gene14457,gene4457,gene6482,gene4350,gene279,gene14881,gene13548,gene2033,gene1203,gene9783,gene7860,gene14527,gene8065,gene4807,gene12019,gene7754,gene1323,gene2485,gene1872,gene8419,gene809,gene14304,gene341,gene2637,gene5390,gene875,gene4389,gene11585,gene116,gene4701,gene12039,gene6079,gene6109,gene15867,gene15023,gene9,gene8208,gene430,gene9592,g…
biological_process	GO:0002682 regulation of immune system process	55 out of 345 genes, 15.9%	324 out of 7388 genes, 4.4%	2.52e-14	gene9693,gene12624,gene13317,gene2048,gene15333,gene9875,gene15054,gene14457,gene4350,gene14881,gene2033,gene1203,gene12965,gene5454,gene9783,gene7860,gene14527,gene8065,gene4807,gene9479,gene11544,gene8111,gene7754,gene2485,gene5450,gene14185,gene5717,gene14757,gene809,gene15291,gene341,gene5455,gene15125,gene2637,gene4479,gene5390,gene6502,gene5419,gene11585,gene186,gene13433,gene116,gene8934,g…
biological_process	GO:0031347 regulation of defense response	35 out of 345 genes, 10.1%	140 out of 7388 genes, 1.9%	1.47e-13	gene9693,gene8196,gene2048,gene15333,gene9875,gene6890,gene14457,gene4457,gene14881,gene2033,gene1203,gene12965,gene14527,gene8065,gene8111,gene7754,gene1872,gene14185,gene8419,gene809,gene14304,gene341,gene15291,gene5390,gene875,gene116,gene6109,gene6079,gene15867,gene15023,gene9,gene8208,gene8383,gene2930,gene15539
biological_process	GO:0001817 regulation of cytokine production	38 out of 345 genes, 11.0%	168 out of 7388 genes, 2.3%	2.44e-13	gene9693,gene8196,gene13317,gene2048,gene15333,gene9875,gene14457,gene2033,gene3179,gene5400,gene12965,gene7860,gene14527,gene8065,gene1058,gene2485,gene14185,gene15146,gene8419,gene809,gene341,gene15125,gene5390,gene3851,gene6502,gene11585,gene13433,gene116,gene15544,gene6109,gene6079,gene15867,gene15023,gene8208,gene7924,gene8383,gene3832,gene15539
biological_process	GO:0048584 positive regulation of response to stimulus	73 out of 345 genes, 21.2%	577 out of 7388 genes, 7.8%	1.44e-12	gene9875,gene6890,gene4457,gene9335,gene4350,gene14881,gene13548,gene2033,gene5454,gene9783,gene8065,gene9479,gene7754,gene2273,gene5727,gene809,gene15291,gene6502,gene5069,gene4389,gene186,gene13433,gene116,gene15239,gene15867,gene5129,gene9,gene8208,gene4043,gene9592,gene430,gene4729,gene12188,gene3832,gene8196,gene13317,gene4593,gene14457,gene15054,gene4905,gene3179,gene1203,gene5400,gene10847…
biological_process	GO:0050776 regulation of immune response	37 out of 345 genes, 10.7%	171 out of 7388 genes, 2.3%	2.95e-12	gene9693,gene13317,gene2048,gene15333,gene9875,gene15054,gene14457,gene2033,gene1203,gene12965,gene5454,gene14527,gene8111,gene2485,gene5450,gene14185,gene5717,gene809,gene341,gene5455,gene15291,gene15125,gene5390,gene6502,gene186,gene13433,gene116,gene8934,gene15544,gene15239,gene6109,gene15867,gene15023,gene8208,gene430,gene8383,gene15539
biological_process	GO:0009607 response to biotic stimulus	33 out of 345 genes, 9.6%	145 out of 7388 genes, 2.0%	2.33e-11	gene9693,gene8196,gene13317,gene2048,gene15333,gene6890,gene15054,gene14457,gene9783,gene8065,gene4807,gene12019,gene470,gene14185,gene11377,gene8419,gene10790,gene809,gene341,gene3130,gene6502,gene5390,gene13433,gene116,gene8934,gene6109,gene6079,gene15867,gene5275,gene15023,gene15416,gene430,gene8383
biological_process	GO:0002684 positive regulation of immune system process	38 out of 345 genes, 11.0%	192 out of 7388 genes, 2.6%	2.61e-11	gene12624,gene13317,gene9875,gene15054,gene14457,gene4350,gene2033,gene1203,gene5454,gene9783,gene14527,gene8065,gene4807,gene9479,gene11544,gene2485,gene5450,gene14185,gene5717,gene809,gene341,gene5455,gene15291,gene5390,gene6502,gene186,gene13433,gene116,gene8934,gene15544,gene15239,gene15867,gene15023,gene8208,gene430,gene8383,gene5342,gene15539
biological_process	GO:0048583 regulation of response to stimulus	108 out of 345 genes, 31.3%	1140 out of 7388 genes, 15.4%	5.07e-11	gene9693,gene15333,gene9875,gene6890,gene4457,gene6482,gene9335,gene4350,gene14881,gene13548,gene2033,gene6856,gene5454,gene9783,gene8065,gene9479,gene7754,gene2273,gene5717,gene8419,gene5727,gene9457,gene10790,gene809,gene15291,gene15465,gene15125,gene2637,gene6502,gene875,gene5069,gene4389,gene186,gene13433,gene476,gene116,gene15239,gene6109,gene7486,gene15867,gene5129,gene9,gene8208,gene4043,g…
biological_process	GO:0050778 positive regulation of immune response	27 out of 345 genes, 7.8%	101 out of 7388 genes, 1.4%	1.01e-10	gene5455,gene341,gene13317,gene9875,gene15054,gene14457,gene5390,gene6502,gene2033,gene1203,gene186,gene13433,gene5454,gene116,gene14527,gene8934,gene15544,gene15239,gene15867,gene2485,gene15023,gene5450,gene14185,gene8208,gene430,gene8383,gene809
biological_process	GO:0051707 response to other organism	31 out of 345 genes, 9.0%	137 out of 7388 genes, 1.9%	1.84e-10	gene9693,gene8196,gene341,gene13317,gene2048,gene15333,gene6890,gene15054,gene14457,gene3130,gene5390,gene6502,gene13433,gene9783,gene116,gene8065,gene4807,gene8934,gene12019,gene6079,gene6109,gene15867,gene5275,gene15416,gene15023,gene14185,gene430,gene11377,gene8383,gene8419,gene809
biological_process	GO:0043207 response to external biotic stimulus	31 out of 345 genes, 9.0%	137 out of 7388 genes, 1.9%	1.84e-10	gene9693,gene8196,gene341,gene13317,gene2048,gene15333,gene6890,gene15054,gene14457,gene3130,gene5390,gene6502,gene13433,gene9783,gene116,gene8065,gene4807,gene8934,gene12019,gene6079,gene6109,gene15867,gene5275,gene15416,gene15023,gene14185,gene430,gene11377,gene8383,gene8419,gene809
molecular_function	GO:0005125 cytokine activity	15 out of 345 genes, 4.3%	31 out of 7388 genes, 0.4%	4.22e-10	gene8065,gene8934,gene4807,gene341,gene11544,gene2048,gene14462,gene9335,gene3130,gene2722,gene12188,gene15513,gene1303,gene9783,gene1301
biological_process	GO:0045087 innate immune response	19 out of 345 genes, 5.5%	52 out of 7388 genes, 0.7%	1.24e-09	gene341,gene15333,gene14457,gene4389,gene10510,gene116,gene14527,gene4807,gene11652,gene12019,gene15867,gene15416,gene5450,gene8208,gene14185,gene3750,gene8383,gene8419,gene809
biological_process	GO:0002253 activation of immune response	20 out of 345 genes, 5.8%	61 out of 7388 genes, 0.8%	3.19e-09	gene5455,gene13317,gene14457,gene5390,gene6502,gene2033,gene1203,gene186,gene5454,gene116,gene14527,gene15544,gene15239,gene15867,gene2485,gene5450,gene8208,gene14185,gene8383,gene809
biological_process	GO:0050896 response to stimulus	163 out of 345 genes, 47.2%	2210 out of 7388 genes, 29.9%	6.3e-09	gene9693,gene4457,gene2735,gene9335,gene4350,gene13548,gene2033,gene4901,gene1171,gene10510,gene12519,gene7754,gene2273,gene5660,gene8419,gene14908,gene15291,gene15465,gene2637,gene6502,gene5069,gene4389,gene8557,gene186,gene13637,gene6109,gene15867,gene343,gene15416,gene8208,gene4043,gene3883,gene14368,gene9592,gene4729,gene430,gene2722,gene12188,gene3832,gene14150,gene4005,gene12149,gene2048,ge…
biological_process	GO:0006954 inflammatory response	22 out of 345 genes, 6.4%	78 out of 7388 genes, 1.1%	7.42e-09	gene10314,gene2048,gene4457,gene13433,gene14527,gene8065,gene4807,gene613,gene12519,gene13642,gene15023,gene10219,gene13342,gene14185,gene3883,gene3750,gene9592,gene8383,gene11377,gene5342,gene3832,gene4005
biological_process	GO:0001819 positive regulation of cytokine production	25 out of 345 genes, 7.2%	102 out of 7388 genes, 1.4%	7.65e-09	gene9693,gene8196,gene341,gene13317,gene2048,gene15333,gene9875,gene14457,gene5390,gene6502,gene3851,gene2033,gene3179,gene11585,gene5400,gene13433,gene116,gene8065,gene1058,gene15867,gene2485,gene15023,gene14185,gene3832,gene809
biological_process	GO:0006935 chemotaxis	28 out of 345 genes, 8.1%	133 out of 7388 genes, 1.8%	2.01e-08	gene10395,gene10314,gene8196,gene13317,gene15465,gene9208,gene4350,gene13548,gene13294,gene186,gene15513,gene1303,gene9783,gene476,gene1301,gene4807,gene5344,gene11544,gene14462,gene2485,gene15023,gene3883,gene14368,gene2722,gene3564,gene12188,gene11377,gene5342
biological_process	GO:0042330 taxis	28 out of 345 genes, 8.1%	133 out of 7388 genes, 1.8%	2.01e-08	gene10395,gene10314,gene8196,gene13317,gene15465,gene9208,gene4350,gene13548,gene13294,gene186,gene15513,gene1303,gene9783,gene476,gene1301,gene4807,gene5344,gene11544,gene14462,gene2485,gene15023,gene3883,gene14368,gene2722,gene3564,gene12188,gene11377,gene5342
biological_process	GO:0060326 cell chemotaxis	18 out of 345 genes, 5.2%	53 out of 7388 genes, 0.7%	2.18e-08	gene8196,gene13317,gene13548,gene13294,gene186,gene15513,gene1303,gene476,gene1301,gene9783,gene4807,gene11544,gene14462,gene15023,gene2722,gene14368,gene3564,gene12188
cellular_component	GO:0016021 integral component of membrane	154 out of 345 genes, 44.6%	2129 out of 7388 genes, 28.8%	2.46e-08	gene4245,gene9757,gene784,gene9335,gene4429,gene14910,gene702,gene7754,gene10630,gene8638,gene4263,gene2273,gene2480,gene4479,gene8778,gene5069,gene8557,gene10073,gene6236,gene8230,gene13637,gene14478,gene343,gene8208,gene3883,gene10249,gene14368,gene9592,gene5996,gene12149,gene13106,gene9237,gene3179,gene4919,gene15412,gene5400,gene14527,gene1058,gene5242,gene162,gene2028,gene2485,gene8115,gene2…
biological_process	GO:0034097 response to cytokine	27 out of 345 genes, 7.8%	127 out of 7388 genes, 1.7%	3.77e-08	gene14304,gene10314,gene341,gene15333,gene14457,gene9208,gene13548,gene3179,gene12965,gene8065,gene4807,gene15544,gene5344,gene12019,gene11652,gene6079,gene7754,gene6925,gene15023,gene3883,gene8208,gene5717,gene7035,gene8419,gene5342,gene10790,gene809
cellular_component	GO:0031224 intrinsic component of membrane	154 out of 345 genes, 44.6%	2142 out of 7388 genes, 29.0%	4.05e-08	gene4245,gene9757,gene784,gene9335,gene4429,gene14910,gene702,gene7754,gene10630,gene8638,gene4263,gene2273,gene2480,gene4479,gene8778,gene5069,gene8557,gene10073,gene6236,gene8230,gene13637,gene14478,gene343,gene8208,gene3883,gene10249,gene14368,gene9592,gene5996,gene12149,gene13106,gene9237,gene3179,gene4919,gene15412,gene5400,gene14527,gene1058,gene5242,gene162,gene2028,gene2485,gene8115,gene2…
biological_process	GO:0032103 positive regulation of response to external stimulus	22 out of 345 genes, 6.4%	85 out of 7388 genes, 1.2%	4.9e-08	gene8196,gene9875,gene6890,gene14457,gene4457,gene4350,gene13548,gene4389,gene9783,gene116,gene14527,gene8065,gene4807,gene12019,gene12039,gene1323,gene2485,gene15023,gene430,gene8383,gene12188,gene5342
biological_process	GO:0050727 regulation of inflammatory response	21 out of 345 genes, 6.1%	81 out of 7388 genes, 1.1%	1.36e-07	gene14304,gene8196,gene341,gene2048,gene9875,gene4457,gene875,gene1203,gene116,gene14527,gene8065,gene6079,gene6109,gene7754,gene15023,gene1872,gene9,gene8383,gene8419,gene2930,gene15539
biological_process	GO:0002757 immune response-activating signal transduction	17 out of 345 genes, 4.9%	52 out of 7388 genes, 0.7%	1.66e-07	gene13317,gene14457,gene5390,gene2033,gene6502,gene1203,gene186,gene116,gene14527,gene15239,gene15544,gene15867,gene2485,gene5450,gene8208,gene14185,gene8383
biological_process	GO:0043900 regulation of multi-organism process	23 out of 345 genes, 6.7%	101 out of 7388 genes, 1.4%	2.88e-07	gene12624,gene341,gene2048,gene6890,gene14457,gene5390,gene14881,gene2033,gene4389,gene10510,gene4807,gene9479,gene6109,gene11652,gene12039,gene1323,gene15867,gene15416,gene8208,gene430,gene9592,gene8419,gene809
molecular_function	GO:0008009 chemokine activity	8 out of 345 genes, 2.3%	10 out of 7388 genes, 0.1%	2.96e-07	gene4807,gene11544,gene14462,gene2722,gene1303,gene15513,gene1301,gene9783
cellular_component	GO:0044425 membrane part	168 out of 345 genes, 48.7%	2473 out of 7388 genes, 33.5%	3.31e-07	gene4245,gene9160,gene9757,gene784,gene9335,gene2033,gene4429,gene14910,gene702,gene7754,gene10630,gene8638,gene4263,gene2273,gene15291,gene2480,gene4479,gene8778,gene5069,gene4389,gene8557,gene10073,gene6236,gene8230,gene13637,gene15867,gene14478,gene343,gene5129,gene8208,gene3883,gene10249,gene14368,gene9592,gene5996,gene12149,gene13106,gene9237,gene3179,gene4919,gene15412,gene5400,gene14527,ge…
biological_process	GO:0071345 cellular response to cytokine stimulus	24 out of 345 genes, 7.0%	112 out of 7388 genes, 1.5%	4.38e-07	gene14304,gene10314,gene341,gene15333,gene9208,gene13548,gene3179,gene12965,gene8065,gene4807,gene15544,gene5344,gene11652,gene6079,gene7754,gene6925,gene15023,gene3883,gene8208,gene5717,gene8419,gene5342,gene10790,gene809
biological_process	GO:1903034 regulation of response to wounding	26 out of 345 genes, 7.5%	131 out of 7388 genes, 1.8%	4.57e-07	gene14304,gene8196,gene341,gene2048,gene9875,gene4457,gene6482,gene5390,gene13548,gene875,gene3851,gene1203,gene116,gene14527,gene4701,gene8065,gene6079,gene6109,gene7754,gene15023,gene1872,gene9,gene8383,gene8419,gene2930,gene15539
biological_process	GO:0002764 immune response-regulating signaling pathway	17 out of 345 genes, 4.9%	56 out of 7388 genes, 0.8%	6.27e-07	gene13317,gene14457,gene5390,gene2033,gene6502,gene1203,gene186,gene116,gene14527,gene15239,gene15544,gene15867,gene2485,gene5450,gene8208,gene14185,gene8383
biological_process	GO:0098542 defense response to other organism	18 out of 345 genes, 5.2%	64 out of 7388 genes, 0.9%	7.59e-07	gene9693,gene8196,gene341,gene2048,gene15333,gene6890,gene14457,gene3130,gene5390,gene13433,gene116,gene8065,gene8934,gene12019,gene15867,gene14185,gene8419,gene809
molecular_function	GO:0042379 chemokine receptor binding	8 out of 345 genes, 2.3%	11 out of 7388 genes, 0.1%	1.04e-06	gene4807,gene11544,gene14462,gene2722,gene1303,gene15513,gene1301,gene9783
biological_process	GO:0031349 positive regulation of defense response	17 out of 345 genes, 4.9%	58 out of 7388 genes, 0.8%	1.16e-06	gene8196,gene341,gene9875,gene6890,gene14457,gene4457,gene5390,gene1203,gene116,gene8065,gene14527,gene15867,gene15023,gene8208,gene14185,gene8383,gene809
molecular_function	GO:0004888 transmembrane signaling receptor activity	49 out of 345 genes, 14.2%	431 out of 7388 genes, 5.8%	1.19e-06	gene12149,gene10314,gene9875,gene9208,gene9237,gene3179,gene9710,gene7860,gene14527,gene10781,gene1058,gene1925,gene162,gene7754,gene2485,gene5450,gene6359,gene2273,gene2250,gene14185,gene6415,gene834,gene5717,gene13631,gene11377,gene8500,gene341,gene15746,gene3851,gene5069,gene7350,gene8557,gene13433,gene116,gene1915,gene340,gene5344,gene13637,gene343,gene6925,gene15023,gene11714,gene1845,gene38…
biological_process	GO:0045088 regulation of innate immune response	18 out of 345 genes, 5.2%	66 out of 7388 genes, 0.9%	1.32e-06	gene9693,gene15291,gene341,gene15333,gene14457,gene5390,gene2033,gene1203,gene12965,gene116,gene14527,gene6109,gene8111,gene15867,gene8208,gene14185,gene8383,gene809
biological_process	GO:0002237 response to molecule of bacterial origin	17 out of 345 genes, 4.9%	59 out of 7388 genes, 0.8%	1.56e-06	gene341,gene13317,gene2048,gene15054,gene14457,gene5390,gene6502,gene13433,gene8065,gene4807,gene6079,gene6109,gene15023,gene430,gene8419,gene8383,gene11377
molecular_function	GO:0005126 cytokine receptor binding	16 out of 345 genes, 4.6%	59 out of 7388 genes, 0.8%	2.16e-06	gene341,gene9335,gene3130,gene4350,gene15513,gene1303,gene9783,gene1301,gene8065,gene4807,gene11544,gene11652,gene4045,gene14462,gene8208,gene2722
biological_process	GO:0040011 locomotion	43 out of 345 genes, 12.5%	337 out of 7388 genes, 4.6%	2.17e-06	gene10395,gene10314,gene8196,gene13317,gene6587,gene9208,gene4350,gene13548,gene6856,gene5400,gene1171,gene10615,gene9783,gene1301,gene4807,gene11544,gene1058,gene5242,gene14462,gene2485,gene11377,gene341,gene15465,gene3345,gene11063,gene13294,gene186,gene15513,gene1303,gene476,gene4701,gene5344,gene5895,gene15023,gene3883,gene14368,gene4729,gene2722,gene9592,gene3564,gene12188,gene5342,gene7556
molecular_function	GO:0038023 signaling receptor activity	51 out of 345 genes, 14.8%	469 out of 7388 genes, 6.3%	2.55e-06	gene12149,gene10314,gene9875,gene9208,gene9237,gene3179,gene9710,gene7860,gene14527,gene10781,gene1058,gene1925,gene162,gene7754,gene2485,gene5450,gene6359,gene2273,gene2250,gene14185,gene6415,gene834,gene5717,gene13631,gene11377,gene8500,gene341,gene15746,gene5390,gene3851,gene5069,gene7350,gene8557,gene13433,gene116,gene1915,gene340,gene13637,gene5344,gene343,gene6925,gene15023,gene11714,gene18…
molecular_function	GO:0099600 transmembrane receptor activity	49 out of 345 genes, 14.2%	449 out of 7388 genes, 6.1%	4.66e-06	gene12149,gene10314,gene9875,gene9208,gene9237,gene3179,gene9710,gene7860,gene14527,gene10781,gene1058,gene1925,gene162,gene7754,gene2485,gene5450,gene6359,gene2273,gene2250,gene14185,gene6415,gene834,gene5717,gene13631,gene11377,gene8500,gene341,gene15746,gene3851,gene5069,gene7350,gene8557,gene13433,gene116,gene1915,gene340,gene5344,gene13637,gene343,gene6925,gene15023,gene11714,gene1845,gene38…
biological_process	GO:0051716 cellular response to stimulus	135 out of 345 genes, 39.1%	1849 out of 7388 genes, 25.0%	4.81e-06	gene4457,gene2735,gene9335,gene4350,gene13548,gene2033,gene4901,gene7754,gene2273,gene5660,gene8419,gene14908,gene15291,gene15465,gene2637,gene6502,gene5069,gene4389,gene8557,gene186,gene13637,gene6109,gene15867,gene343,gene15416,gene8208,gene3883,gene4043,gene14368,gene9592,gene4729,gene430,gene2722,gene12188,gene14150,gene4005,gene12149,gene2048,gene14457,gene9237,gene3179,gene1203,gene5400,gen…
molecular_function	GO:0004930 G-protein coupled receptor activity	36 out of 345 genes, 10.4%	281 out of 7388 genes, 3.8%	8.2e-06	gene12149,gene10314,gene9875,gene9208,gene9237,gene9710,gene7860,gene10781,gene1058,gene1925,gene162,gene7754,gene2485,gene6359,gene2250,gene6415,gene834,gene13631,gene11377,gene15746,gene3851,gene7350,gene340,gene1915,gene5344,gene13637,gene6925,gene343,gene15023,gene11714,gene1845,gene3883,gene7035,gene11417,gene5342,gene4402
molecular_function	GO:0004871 signal transducer activity	57 out of 345 genes, 16.5%	574 out of 7388 genes, 7.8%	8.41e-06	gene12149,gene10314,gene9875,gene9208,gene9237,gene3179,gene9710,gene7860,gene14527,gene10781,gene1058,gene1925,gene162,gene7754,gene2485,gene5450,gene6359,gene2273,gene2250,gene14185,gene6415,gene834,gene5717,gene13631,gene11377,gene8500,gene341,gene3345,gene15746,gene5390,gene3851,gene5069,gene6502,gene4389,gene7350,gene8557,gene186,gene13433,gene116,gene1915,gene340,gene13637,gene5344,gene1165…
molecular_function	GO:0060089 molecular transducer activity	54 out of 345 genes, 15.7%	538 out of 7388 genes, 7.3%	1.45e-05	gene12149,gene10314,gene9875,gene9208,gene9237,gene3179,gene9710,gene7860,gene14527,gene10781,gene1058,gene1925,gene162,gene7754,gene2485,gene5450,gene6359,gene2273,gene2250,gene14185,gene6415,gene834,gene5717,gene13631,gene11377,gene8500,gene341,gene8635,gene15746,gene5390,gene3851,gene5069,gene7350,gene8557,gene13433,gene116,gene1915,gene340,gene13637,gene5344,gene9074,gene343,gene6925,gene1502…
molecular_function	GO:0004872 receptor activity	54 out of 345 genes, 15.7%	538 out of 7388 genes, 7.3%	1.45e-05	gene12149,gene10314,gene9875,gene9208,gene9237,gene3179,gene9710,gene7860,gene14527,gene10781,gene1058,gene1925,gene162,gene7754,gene2485,gene5450,gene6359,gene2273,gene2250,gene14185,gene6415,gene834,gene5717,gene13631,gene11377,gene8500,gene341,gene8635,gene15746,gene5390,gene3851,gene5069,gene7350,gene8557,gene13433,gene116,gene1915,gene340,gene13637,gene5344,gene9074,gene343,gene6925,gene1502…
biological_process	GO:0007165 signal transduction	109 out of 345 genes, 31.6%	1405 out of 7388 genes, 19.0%	1.48e-05	gene15333,gene9875,gene2735,gene9335,gene4350,gene13548,gene2033,gene6856,gene4901,gene8065,gene9479,gene11544,gene1925,gene7754,gene2273,gene5717,gene5660,gene5727,gene10790,gene14908,gene15291,gene15465,gene2637,gene11063,gene6502,gene5069,gene4389,gene8557,gene186,gene13433,gene116,gene15239,gene13637,gene15867,gene343,gene11714,gene1845,gene8208,gene3883,gene4043,gene10412,gene9592,gene4729,g…
biological_process	GO:0080134 regulation of response to stress	46 out of 345 genes, 13.3%	403 out of 7388 genes, 5.5%	2.06e-05	gene9693,gene8196,gene2048,gene15333,gene9875,gene6890,gene14457,gene4593,gene4457,gene6482,gene14881,gene13548,gene2033,gene1203,gene5400,gene12965,gene9783,gene14527,gene8065,gene12019,gene8111,gene7754,gene470,gene1872,gene14185,gene8419,gene809,gene14304,gene15291,gene341,gene5390,gene875,gene3851,gene4389,gene116,gene4701,gene6109,gene6079,gene12039,gene15867,gene15023,gene9,gene8208,gene838…
biological_process	GO:0070887 cellular response to chemical stimulus	60 out of 345 genes, 17.4%	608 out of 7388 genes, 8.2%	2.6e-05	gene10314,gene8196,gene13317,gene2048,gene15333,gene14457,gene4457,gene9208,gene13548,gene3179,gene2033,gene5400,gene12965,gene9783,gene1301,gene8065,gene4807,gene11544,gene7754,gene14462,gene5717,gene11377,gene8419,gene10790,gene809,gene8500,gene14304,gene341,gene2637,gene11981,gene5390,gene13294,gene3851,gene186,gene15513,gene13433,gene1303,gene476,gene1915,gene15544,gene5344,gene12039,gene1165…
biological_process	GO:0071216 cellular response to biotic stimulus	14 out of 345 genes, 4.1%	47 out of 7388 genes, 0.6%	3.17e-05	gene8065,gene4807,gene341,gene13317,gene2048,gene6109,gene6079,gene14457,gene470,gene5390,gene430,gene8419,gene11377,gene10790
biological_process	GO:0048870 cell motility	35 out of 345 genes, 10.1%	264 out of 7388 genes, 3.6%	3.28e-05	gene8196,gene13317,gene6587,gene13548,gene6856,gene5400,gene1171,gene10615,gene9783,gene1301,gene4807,gene11544,gene1058,gene5242,gene14462,gene341,gene15465,gene3345,gene11063,gene13294,gene186,gene1303,gene15513,gene476,gene4701,gene5895,gene15023,gene3883,gene4729,gene2722,gene9592,gene14368,gene12188,gene3564,gene7556
biological_process	GO:0051674 localization of cell	35 out of 345 genes, 10.1%	264 out of 7388 genes, 3.6%	3.28e-05	gene8196,gene13317,gene6587,gene13548,gene6856,gene5400,gene1171,gene10615,gene9783,gene1301,gene4807,gene11544,gene1058,gene5242,gene14462,gene341,gene15465,gene3345,gene11063,gene13294,gene186,gene1303,gene15513,gene476,gene4701,gene5895,gene15023,gene3883,gene4729,gene2722,gene9592,gene14368,gene12188,gene3564,gene7556
biological_process	GO:0019221 cytokine-mediated signaling pathway	17 out of 345 genes, 4.9%	71 out of 7388 genes, 1.0%	3.48e-05	gene10314,gene341,gene15333,gene9208,gene13548,gene3179,gene12965,gene8065,gene4807,gene5344,gene11652,gene6925,gene15023,gene3883,gene8208,gene5717,gene5342
biological_process	GO:0032496 response to lipopolysaccharide	15 out of 345 genes, 4.3%	55 out of 7388 genes, 0.7%	3.66e-05	gene8065,gene4807,gene341,gene13317,gene2048,gene6109,gene6079,gene14457,gene15023,gene5390,gene6502,gene430,gene8419,gene11377,gene13433
biological_process	GO:0042221 response to chemical	80 out of 345 genes, 23.2%	932 out of 7388 genes, 12.6%	4.13e-05	gene15333,gene4457,gene4350,gene13548,gene2033,gene9783,gene1301,gene8065,gene9479,gene11544,gene7754,gene5717,gene8419,gene10790,gene809,gene15465,gene2637,gene6502,gene4389,gene8557,gene186,gene13433,gene476,gene116,gene6109,gene15867,gene15416,gene8208,gene3883,gene4043,gene14368,gene9592,gene2722,gene430,gene3564,gene12188,gene14150,gene4005,gene10314,gene10395,gene8196,gene2048,gene13317,gen…
biological_process	GO:0016477 cell migration	33 out of 345 genes, 9.6%	242 out of 7388 genes, 3.3%	4.31e-05	gene8196,gene341,gene13317,gene6587,gene15465,gene3345,gene11063,gene13548,gene13294,gene6856,gene5400,gene186,gene1171,gene15513,gene1303,gene9783,gene476,gene1301,gene4701,gene4807,gene11544,gene5895,gene1058,gene14462,gene15023,gene3883,gene14368,gene9592,gene2722,gene4729,gene3564,gene12188,gene7556
cellular_component	GO:0043020 NADPH oxidase complex	5 out of 345 genes, 1.4%	5 out of 7388 genes, 0.1%	4.62e-05	gene6463,gene6132,gene3750,gene4919,gene5400
biological_process	GO:0002218 activation of innate immune response	10 out of 345 genes, 2.9%	23 out of 7388 genes, 0.3%	6.03e-05	gene14527,gene15867,gene14457,gene5390,gene8208,gene14185,gene1203,gene8383,gene116,gene809
biological_process	GO:0032675 regulation of interleukin-6 production	12 out of 345 genes, 3.5%	36 out of 7388 genes, 0.5%	8.45e-05	gene8065,gene2048,gene6109,gene9875,gene15867,gene14457,gene5390,gene14185,gene2033,gene3832,gene13433,gene116
biological_process	GO:0030595 leukocyte chemotaxis	11 out of 345 genes, 3.2%	30 out of 7388 genes, 0.4%	0.0001	gene8196,gene4807,gene13317,gene15023,gene13548,gene14368,gene2722,gene3564,gene12188,gene476,gene9783
biological_process	GO:0002697 regulation of immune effector process	18 out of 345 genes, 5.2%	85 out of 7388 genes, 1.2%	0.0001	gene15291,gene341,gene2048,gene9875,gene15054,gene14457,gene5390,gene14881,gene2033,gene13433,gene116,gene8065,gene15867,gene5450,gene8208,gene5717,gene809,gene15539
biological_process	GO:0002221 pattern recognition receptor signaling pathway	9 out of 345 genes, 2.6%	19 out of 7388 genes, 0.3%	0.00012	gene14527,gene15867,gene14457,gene5390,gene8208,gene14185,gene1203,gene8383,gene116
biological_process	GO:0002831 regulation of response to biotic stimulus	12 out of 345 genes, 3.5%	38 out of 7388 genes, 0.5%	0.00016	gene12624,gene341,gene6109,gene6890,gene1323,gene15867,gene14457,gene14881,gene2033,gene8208,gene430,gene809
biological_process	GO:0002758 innate immune response-activating signal transduction	9 out of 345 genes, 2.6%	20 out of 7388 genes, 0.3%	0.00021	gene14527,gene15867,gene14457,gene5390,gene8208,gene14185,gene1203,gene8383,gene116
biological_process	GO:0007159 leukocyte cell-cell adhesion	18 out of 345 genes, 5.2%	89 out of 7388 genes, 1.2%	0.00021	gene9693,gene4807,gene341,gene5895,gene15333,gene14457,gene15023,gene11063,gene2033,gene3179,gene5069,gene5717,gene1203,gene13433,gene2930,gene14150,gene9783,gene7860
biological_process	GO:0051239 regulation of multicellular organismal process	73 out of 345 genes, 21.2%	855 out of 7388 genes, 11.6%	0.00025	gene9693,gene15333,gene6587,gene9875,gene4457,gene6482,gene13548,gene2033,gene8065,gene9479,gene7754,gene5717,gene14757,gene8419,gene3726,gene809,gene15291,gene15465,gene15125,gene4479,gene5069,gene6502,gene186,gene13433,gene116,gene6109,gene5974,gene15867,gene5129,gene8208,gene9592,gene3832,gene15539,gene14150,gene4005,gene10395,gene8196,gene12624,gene2048,gene13317,gene4593,gene14457,gene3179,g…
biological_process	GO:0009617 response to bacterium	18 out of 345 genes, 5.2%	90 out of 7388 genes, 1.2%	0.00026	gene341,gene13317,gene2048,gene6890,gene15054,gene14457,gene5390,gene6502,gene13433,gene8065,gene4807,gene6079,gene6109,gene15023,gene430,gene8383,gene8419,gene11377
molecular_function	GO:0004896 cytokine receptor activity	10 out of 345 genes, 2.9%	31 out of 7388 genes, 0.4%	0.00027	gene10314,gene3883,gene3179,gene341,gene5717,gene5344,gene6925,gene5342,gene9208,gene15023
biological_process	GO:0006950 response to stress	68 out of 345 genes, 19.7%	776 out of 7388 genes, 10.5%	0.00028	gene9693,gene15333,gene6890,gene4457,gene13548,gene1171,gene10510,gene9783,gene8065,gene9479,gene613,gene1925,gene12519,gene3750,gene8419,gene10790,gene809,gene10064,gene15465,gene3130,gene4389,gene8557,gene13433,gene116,gene6109,gene15867,gene15643,gene15416,gene13342,gene3883,gene4043,gene8208,gene10412,gene9592,gene2722,gene430,gene3832,gene15539,gene4005,gene10314,gene8196,gene2048,gene14457,…
biological_process	GO:0044700 single organism signaling	109 out of 345 genes, 31.6%	1483 out of 7388 genes, 20.1%	0.0003	gene15333,gene9875,gene2735,gene9335,gene4350,gene13548,gene2033,gene6856,gene4901,gene8065,gene9479,gene11544,gene1925,gene7754,gene2273,gene5717,gene5660,gene5727,gene10790,gene14908,gene15291,gene15465,gene2637,gene11063,gene6502,gene5069,gene4389,gene8557,gene186,gene13433,gene116,gene15239,gene13637,gene15867,gene343,gene11714,gene1845,gene8208,gene3883,gene4043,gene10412,gene9592,gene4729,g…
biological_process	GO:0023052 signaling	109 out of 345 genes, 31.6%	1483 out of 7388 genes, 20.1%	0.0003	gene15333,gene9875,gene2735,gene9335,gene4350,gene13548,gene2033,gene6856,gene4901,gene8065,gene9479,gene11544,gene1925,gene7754,gene2273,gene5717,gene5660,gene5727,gene10790,gene14908,gene15291,gene15465,gene2637,gene11063,gene6502,gene5069,gene4389,gene8557,gene186,gene13433,gene116,gene15239,gene13637,gene15867,gene343,gene11714,gene1845,gene8208,gene3883,gene4043,gene10412,gene9592,gene4729,g…
biological_process	GO:0071222 cellular response to lipopolysaccharide	12 out of 345 genes, 3.5%	40 out of 7388 genes, 0.5%	0.00031	gene8065,gene4807,gene341,gene13317,gene2048,gene6109,gene6079,gene14457,gene5390,gene430,gene8419,gene11377
biological_process	GO:0002252 immune effector process	18 out of 345 genes, 5.2%	91 out of 7388 genes, 1.2%	0.00031	gene14304,gene9693,gene5455,gene341,gene15333,gene4905,gene3130,gene11063,gene6502,gene3179,gene5454,gene116,gene8065,gene8934,gene15867,gene5450,gene14185,gene809
biological_process	GO:0071219 cellular response to molecule of bacterial origin	12 out of 345 genes, 3.5%	40 out of 7388 genes, 0.5%	0.00031	gene8065,gene4807,gene341,gene13317,gene2048,gene6109,gene6079,gene14457,gene5390,gene430,gene8419,gene11377
molecular_function	GO:0008528 G-protein coupled peptide receptor activity	15 out of 345 genes, 4.3%	73 out of 7388 genes, 1.0%	0.00033	gene10314,gene1915,gene5344,gene1925,gene6925,gene9208,gene9237,gene15023,gene2250,gene3883,gene6415,gene834,gene7035,gene5342,gene9710
molecular_function	GO:0001653 peptide receptor activity	15 out of 345 genes, 4.3%	73 out of 7388 genes, 1.0%	0.00033	gene10314,gene1915,gene5344,gene1925,gene6925,gene9208,gene9237,gene15023,gene2250,gene3883,gene6415,gene834,gene7035,gene5342,gene9710
biological_process	GO:0048585 negative regulation of response to stimulus	49 out of 345 genes, 14.2%	485 out of 7388 genes, 6.6%	0.00033	gene10395,gene9693,gene12624,gene2048,gene6890,gene6482,gene279,gene13548,gene2033,gene6856,gene1203,gene12965,gene7860,gene3897,gene4807,gene9479,gene1058,gene7754,gene470,gene5450,gene1872,gene10550,gene5717,gene9457,gene10790,gene341,gene15465,gene15125,gene2637,gene11981,gene875,gene3851,gene11585,gene13433,gene476,gene4701,gene5814,gene6079,gene6109,gene11652,gene7486,gene9,gene4043,gene430,…
biological_process	GO:0050900 leukocyte migration	13 out of 345 genes, 3.8%	48 out of 7388 genes, 0.6%	0.00036	gene8196,gene4807,gene13317,gene11544,gene5895,gene15023,gene13548,gene14368,gene2722,gene3564,gene12188,gene476,gene9783
biological_process	GO:0007154 cell communication	111 out of 345 genes, 32.2%	1524 out of 7388 genes, 20.6%	0.00036	gene15333,gene9875,gene2735,gene9335,gene4350,gene13548,gene2033,gene6856,gene4901,gene8065,gene9479,gene11544,gene1925,gene7754,gene2273,gene5717,gene5660,gene5727,gene10790,gene14908,gene15291,gene15465,gene2637,gene11063,gene6502,gene5069,gene4389,gene8557,gene186,gene13433,gene116,gene15239,gene13637,gene15867,gene343,gene11714,gene1845,gene8208,gene3883,gene4043,gene10412,gene9592,gene4729,g…
biological_process	GO:0050920 regulation of chemotaxis	13 out of 345 genes, 3.8%	48 out of 7388 genes, 0.6%	0.00036	gene4807,gene2637,gene2485,gene15023,gene4350,gene279,gene13548,gene9592,gene11585,gene12188,gene5342,gene7860,gene9783
biological_process	GO:0050708 regulation of protein secretion	20 out of 345 genes, 5.8%	112 out of 7388 genes, 1.5%	0.00037	gene8196,gene2048,gene2033,gene3851,gene11585,gene13433,gene12965,gene8065,gene14527,gene1915,gene4807,gene9479,gene15544,gene15239,gene1058,gene7754,gene15023,gene9,gene8383,gene8419
cellular_component	GO:0005887 integral component of plasma membrane	31 out of 345 genes, 9.0%	266 out of 7388 genes, 3.6%	0.00041	gene8500,gene14679,gene4593,gene6463,gene3851,gene5069,gene4429,gene11585,gene4919,gene8557,gene5400,gene13433,gene7051,gene8065,gene6132,gene15544,gene1058,gene4029,gene5974,gene15643,gene343,gene7115,gene4263,gene2273,gene5536,gene8208,gene3750,gene7035,gene3564,gene11417,gene14678
molecular_function	GO:0016175 superoxide-generating NADPH oxidase activity	5 out of 345 genes, 1.4%	6 out of 7388 genes, 0.1%	0.00042	gene6463,gene6132,gene3750,gene704,gene5400
biological_process	GO:0007186 G-protein coupled receptor signaling pathway	40 out of 345 genes, 11.6%	362 out of 7388 genes, 4.9%	0.0005	gene12149,gene10314,gene9875,gene9208,gene9237,gene9710,gene7860,gene10781,gene4807,gene1058,gene1925,gene162,gene7754,gene2485,gene6359,gene2250,gene6415,gene834,gene13631,gene11377,gene15291,gene15746,gene3851,gene7350,gene186,gene340,gene1915,gene5344,gene13637,gene4029,gene6925,gene343,gene15023,gene11714,gene1845,gene3883,gene7035,gene11417,gene5342,gene4402
biological_process	GO:0050865 regulation of cell activation	22 out of 345 genes, 6.4%	136 out of 7388 genes, 1.8%	0.00055	gene15291,gene12624,gene341,gene2048,gene15333,gene9875,gene14457,gene6482,gene4479,gene13548,gene2033,gene8065,gene4807,gene9479,gene15544,gene6109,gene7754,gene5450,gene15023,gene5717,gene10412,gene15539
biological_process	GO:0051240 positive regulation of multicellular organismal process	46 out of 345 genes, 13.3%	449 out of 7388 genes, 6.1%	0.00056	gene10395,gene9693,gene12624,gene8196,gene13317,gene2048,gene15333,gene6587,gene9875,gene14457,gene4593,gene4457,gene13548,gene2033,gene3179,gene5400,gene8065,gene9479,gene1058,gene7754,gene2485,gene14185,gene5717,gene809,gene15291,gene341,gene15465,gene5390,gene3851,gene5069,gene6502,gene2993,gene11585,gene186,gene13433,gene116,gene6109,gene5974,gene15867,gene7115,gene15023,gene9592,gene3832,gen…
biological_process	GO:0043901 negative regulation of multi-organism process	12 out of 345 genes, 3.5%	42 out of 7388 genes, 0.6%	0.00057	gene12624,gene4807,gene341,gene9479,gene2048,gene11652,gene6109,gene15416,gene5390,gene4389,gene430,gene10510
biological_process	GO:0045089 positive regulation of innate immune response	11 out of 345 genes, 3.2%	35 out of 7388 genes, 0.5%	0.00062	gene14527,gene341,gene15867,gene14457,gene5390,gene8208,gene14185,gene1203,gene8383,gene116,gene809
biological_process	GO:0010647 positive regulation of cell communication	49 out of 345 genes, 14.2%	497 out of 7388 genes, 6.7%	0.00071	gene6890,gene14457,gene9335,gene4905,gene14881,gene13548,gene2033,gene3179,gene5400,gene10847,gene9783,gene3897,gene8065,gene4807,gene9479,gene12019,gene1058,gene7754,gene1323,gene470,gene5450,gene2273,gene14185,gene15146,gene5727,gene8500,gene15291,gene341,gene3345,gene5390,gene3851,gene5069,gene4389,gene8971,gene13433,gene116,gene340,gene15239,gene12039,gene6079,gene15023,gene5129,gene9,gene404…
biological_process	GO:0001775 cell activation	25 out of 345 genes, 7.2%	173 out of 7388 genes, 2.3%	0.00079	gene14304,gene9693,gene8196,gene341,gene15333,gene14457,gene4905,gene11063,gene9614,gene6502,gene2033,gene3179,gene3851,gene13433,gene9783,gene7860,gene4807,gene9479,gene15023,gene5450,gene5717,gene2722,gene14757,gene15539,gene14150
biological_process	GO:0009966 regulation of signal transduction	73 out of 345 genes, 21.2%	882 out of 7388 genes, 11.9%	0.0009	gene9693,gene15333,gene6890,gene9335,gene14881,gene13548,gene2033,gene6856,gene9783,gene8065,gene9479,gene7754,gene2273,gene5727,gene9457,gene10790,gene15291,gene15465,gene15125,gene2637,gene5069,gene4389,gene13433,gene476,gene116,gene6109,gene7486,gene5129,gene9,gene4043,gene9592,gene430,gene4729,gene12188,gene3832,gene15539,gene14150,gene10395,gene12624,gene15213,gene14457,gene4905,gene3179,gen…
biological_process	GO:0097529 myeloid leukocyte migration	9 out of 345 genes, 2.6%	23 out of 7388 genes, 0.3%	0.00091	gene8196,gene4807,gene13317,gene15023,gene13548,gene2722,gene3564,gene12188,gene9783
biological_process	GO:0009967 positive regulation of signal transduction	45 out of 345 genes, 13.0%	442 out of 7388 genes, 6.0%	0.00092	gene14457,gene9335,gene4905,gene14881,gene13548,gene2033,gene3179,gene5400,gene10847,gene9783,gene3897,gene8065,gene4807,gene9479,gene1058,gene7754,gene1323,gene470,gene5450,gene2273,gene14185,gene15146,gene5727,gene8500,gene15291,gene341,gene3345,gene5390,gene3851,gene5069,gene4389,gene8971,gene13433,gene116,gene340,gene6079,gene15023,gene5129,gene9,gene4043,gene4729,gene3307,gene9592,gene1986,g…
biological_process	GO:0010033 response to organic substance	58 out of 345 genes, 16.8%	640 out of 7388 genes, 8.7%	0.00095	gene10314,gene13317,gene2048,gene15333,gene15054,gene14457,gene4593,gene9208,gene13548,gene2033,gene3179,gene12965,gene9783,gene8065,gene4807,gene9479,gene12019,gene7754,gene5717,gene11377,gene8419,gene10790,gene809,gene8500,gene14304,gene341,gene2637,gene11981,gene5390,gene3851,gene6502,gene4389,gene8557,gene1726,gene186,gene13433,gene116,gene1915,gene15544,gene5344,gene12039,gene11652,gene6079,…
biological_process	GO:0050795 regulation of behavior	15 out of 345 genes, 4.3%	69 out of 7388 genes, 0.9%	0.00096	gene8635,gene4807,gene1058,gene2637,gene2485,gene15023,gene4350,gene279,gene13548,gene9592,gene12188,gene11585,gene5342,gene9783,gene7860
biological_process	GO:1902533 positive regulation of intracellular signal transduction	34 out of 345 genes, 9.9%	289 out of 7388 genes, 3.9%	0.001	gene14457,gene9335,gene14881,gene13548,gene2033,gene3179,gene5400,gene9783,gene3897,gene8065,gene4807,gene9479,gene1058,gene7754,gene470,gene5450,gene2273,gene14185,gene8500,gene341,gene15291,gene3345,gene3851,gene5069,gene5390,gene4389,gene8971,gene13433,gene116,gene340,gene9,gene4729,gene9592,gene1986
cellular_component	GO:0016020 membrane	196 out of 345 genes, 56.8%	3329 out of 7388 genes, 45.1%	0.00103	gene9693,gene4245,gene9160,gene9757,gene784,gene9335,gene4350,gene13548,gene2033,gene4429,gene14910,gene702,gene12519,gene7754,gene10630,gene8638,gene4263,gene2273,gene5660,gene9457,gene15291,gene2480,gene326,gene4479,gene8778,gene6502,gene5069,gene4389,gene8557,gene10073,gene186,gene6236,gene8230,gene13637,gene15867,gene14478,gene343,gene5129,gene8208,gene3883,gene10249,gene14368,gene9592,gene59…
biological_process	GO:0010646 regulation of cell communication	80 out of 345 genes, 23.2%	1006 out of 7388 genes, 13.6%	0.00116	gene9693,gene15333,gene6890,gene14679,gene9335,gene14881,gene13548,gene2033,gene6856,gene9783,gene8065,gene9479,gene12519,gene7754,gene2273,gene8419,gene5727,gene9457,gene10790,gene15291,gene15465,gene15125,gene2637,gene5069,gene4389,gene13433,gene476,gene116,gene15239,gene6109,gene7486,gene5129,gene9,gene4043,gene9592,gene430,gene4729,gene12188,gene3832,gene15539,gene14150,gene10395,gene12624,ge…
biological_process	GO:0034110 regulation of homotypic cell-cell adhesion	17 out of 345 genes, 4.9%	89 out of 7388 genes, 1.2%	0.00117	gene15291,gene12624,gene341,gene15333,gene14457,gene6482,gene4479,gene2033,gene8065,gene4807,gene15544,gene9479,gene5450,gene15023,gene5717,gene10412,gene15539
cellular_component	GO:0031226 intrinsic component of plasma membrane	31 out of 345 genes, 9.0%	280 out of 7388 genes, 3.8%	0.00122	gene8500,gene14679,gene4593,gene6463,gene3851,gene5069,gene4429,gene11585,gene4919,gene8557,gene5400,gene13433,gene7051,gene8065,gene6132,gene15544,gene1058,gene4029,gene5974,gene15643,gene343,gene7115,gene4263,gene2273,gene5536,gene8208,gene3750,gene7035,gene3564,gene11417,gene14678
molecular_function	GO:0004950 chemokine receptor activity	7 out of 345 genes, 2.0%	16 out of 7388 genes, 0.2%	0.00123	gene10314,gene3883,gene5344,gene6925,gene5342,gene9208,gene15023
molecular_function	GO:0001637 G-protein coupled chemoattractant receptor activity	7 out of 345 genes, 2.0%	16 out of 7388 genes, 0.2%	0.00123	gene10314,gene3883,gene5344,gene6925,gene5342,gene9208,gene15023
biological_process	GO:0051046 regulation of secretion	25 out of 345 genes, 7.2%	178 out of 7388 genes, 2.4%	0.00137	gene8196,gene2048,gene9875,gene14679,gene2033,gene3851,gene11585,gene13433,gene12965,gene14527,gene8065,gene1915,gene4807,gene9479,gene15544,gene15239,gene1058,gene7754,gene15023,gene5129,gene9,gene9592,gene10412,gene8383,gene8419
biological_process	GO:0051607 defense response to virus	9 out of 345 genes, 2.6%	24 out of 7388 genes, 0.3%	0.00139	gene8065,gene14185,gene8934,gene341,gene15333,gene15867,gene3130,gene809,gene116
biological_process	GO:0032102 negative regulation of response to external stimulus	19 out of 345 genes, 5.5%	111 out of 7388 genes, 1.5%	0.00151	gene12624,gene341,gene2048,gene6482,gene2637,gene279,gene13548,gene875,gene11585,gene7860,gene4701,gene6079,gene6109,gene7754,gene1872,gene9,gene430,gene9592,gene2930
molecular_function	GO:0016493 C-C chemokine receptor activity	4 out of 345 genes, 1.2%	4 out of 7388 genes, 0.1%	0.00159	gene3883,gene6925,gene5342,gene15023
biological_process	GO:1903530 regulation of secretion by cell	24 out of 345 genes, 7.0%	168 out of 7388 genes, 2.3%	0.00169	gene8196,gene2048,gene9875,gene14679,gene2033,gene3851,gene11585,gene13433,gene12965,gene14527,gene8065,gene1915,gene4807,gene9479,gene15544,gene15239,gene1058,gene7754,gene15023,gene9,gene9592,gene10412,gene8383,gene8419
biological_process	GO:0009615 response to virus	12 out of 345 genes, 3.5%	46 out of 7388 genes, 0.6%	0.00172	gene8065,gene8934,gene4807,gene341,gene15333,gene15867,gene15416,gene3130,gene14185,gene116,gene809,gene9783
biological_process	GO:0023051 regulation of signaling	78 out of 345 genes, 22.6%	982 out of 7388 genes, 13.3%	0.00177	gene9693,gene15333,gene6890,gene14679,gene9335,gene14881,gene13548,gene2033,gene6856,gene9783,gene8065,gene9479,gene12519,gene7754,gene2273,gene8419,gene5727,gene9457,gene10790,gene15291,gene15465,gene15125,gene2637,gene5069,gene4389,gene13433,gene476,gene116,gene15239,gene6109,gene7486,gene5129,gene9,gene4043,gene9592,gene430,gene4729,gene12188,gene3832,gene15539,gene14150,gene10395,gene12624,ge…
biological_process	GO:0050863 regulation of T cell activation	16 out of 345 genes, 4.6%	82 out of 7388 genes, 1.1%	0.00188	gene15291,gene12624,gene341,gene15333,gene14457,gene4479,gene2033,gene8065,gene4807,gene15544,gene9479,gene5450,gene15023,gene5717,gene10412,gene15539
biological_process	GO:0051704 multi-organism process	42 out of 345 genes, 12.2%	410 out of 7388 genes, 5.5%	0.00197	gene10395,gene9693,gene12624,gene8196,gene13317,gene2048,gene15333,gene6890,gene15054,gene14457,gene4457,gene1203,gene9783,gene8065,gene4807,gene12019,gene5242,gene2028,gene14185,gene11377,gene8419,gene809,gene341,gene10064,gene3130,gene5390,gene6502,gene8315,gene13433,gene116,gene8934,gene6109,gene6079,gene15867,gene5275,gene15416,gene15023,gene7924,gene430,gene8383,gene15539,gene4005
biological_process	GO:0070098 chemokine-mediated signaling pathway	8 out of 345 genes, 2.3%	19 out of 7388 genes, 0.3%	0.0021	gene10314,gene4807,gene3883,gene5344,gene6925,gene5342,gene9208,gene15023
biological_process	GO:0032649 regulation of interferon-gamma production	8 out of 345 genes, 2.3%	19 out of 7388 genes, 0.3%	0.0021	gene341,gene13317,gene2048,gene14457,gene15023,gene3179,gene14185,gene116
biological_process	GO:0016337 single organismal cell-cell adhesion	22 out of 345 genes, 6.4%	148 out of 7388 genes, 2.0%	0.00248	gene9693,gene341,gene15333,gene14457,gene11063,gene2033,gene3179,gene5069,gene1203,gene13433,gene9783,gene7860,gene4807,gene5895,gene15023,gene5450,gene15146,gene5717,gene7703,gene6832,gene2930,gene14150
cellular_component	GO:0044459 plasma membrane part	52 out of 345 genes, 15.1%	610 out of 7388 genes, 8.3%	0.00252	gene10395,gene14679,gene4593,gene299,gene2033,gene4429,gene4919,gene5400,gene3897,gene8065,gene9479,gene11488,gene1058,gene1925,gene4263,gene5450,gene2273,gene5717,gene3750,gene8500,gene6463,gene11063,gene5390,gene3851,gene5069,gene8778,gene11585,gene12503,gene8557,gene1726,gene7051,gene13433,gene6132,gene15544,gene4029,gene5974,gene15867,gene15643,gene343,gene7115,gene15023,gene5129,gene3883,gen…
biological_process	GO:0050707 regulation of cytokine secretion	11 out of 345 genes, 3.2%	40 out of 7388 genes, 0.5%	0.0028	gene14527,gene8196,gene15544,gene2048,gene1058,gene15023,gene2033,gene8383,gene11585,gene12965,gene13433
biological_process	GO:0045321 leukocyte activation	21 out of 345 genes, 6.1%	138 out of 7388 genes, 1.9%	0.00294	gene14304,gene9693,gene341,gene15333,gene14457,gene4905,gene11063,gene9614,gene2033,gene3179,gene6502,gene13433,gene9783,gene7860,gene4807,gene15023,gene5717,gene2722,gene14757,gene15539,gene14150
biological_process	GO:0002694 regulation of leukocyte activation	20 out of 345 genes, 5.8%	127 out of 7388 genes, 1.7%	0.00304	gene15291,gene12624,gene341,gene2048,gene15333,gene9875,gene14457,gene4479,gene2033,gene8065,gene4807,gene9479,gene15544,gene6109,gene7754,gene5450,gene15023,gene5717,gene10412,gene15539
biological_process	GO:0002685 regulation of leukocyte migration	11 out of 345 genes, 3.2%	41 out of 7388 genes, 0.6%	0.00367	gene4807,gene11544,gene2637,gene2485,gene15023,gene4350,gene2033,gene11585,gene5342,gene7860,gene9783
biological_process	GO:0048518 positive regulation of biological process	122 out of 345 genes, 35.4%	1799 out of 7388 genes, 24.4%	0.00367	gene13302,gene9693,gene15333,gene11612,gene6587,gene9875,gene6890,gene4457,gene2735,gene9335,gene4350,gene14881,gene13548,gene2033,gene1171,gene5454,gene10510,gene9783,gene8065,gene9479,gene11544,gene7754,gene2273,gene5717,gene14757,gene8419,gene5727,gene10790,gene809,gene15291,gene326,gene15465,gene2637,gene11063,gene6502,gene5069,gene4389,gene10073,gene186,gene13433,gene476,gene116,gene15239,ge…
biological_process	GO:1903037 regulation of leukocyte cell-cell adhesion	16 out of 345 genes, 4.6%	86 out of 7388 genes, 1.2%	0.00368	gene15291,gene12624,gene341,gene15333,gene14457,gene4479,gene2033,gene8065,gene4807,gene15544,gene9479,gene5450,gene15023,gene5717,gene10412,gene15539
biological_process	GO:0034341 response to interferon-gamma	6 out of 345 genes, 1.7%	10 out of 7388 genes, 0.1%	0.00372	gene4807,gene341,gene15333,gene12019,gene11652,gene8419
biological_process	GO:0002224 toll-like receptor signaling pathway	7 out of 345 genes, 2.0%	15 out of 7388 genes, 0.2%	0.00444	gene14527,gene14185,gene8208,gene1203,gene8383,gene14457,gene116
biological_process	GO:0006801 superoxide metabolic process	7 out of 345 genes, 2.0%	15 out of 7388 genes, 0.2%	0.00444	gene6463,gene13342,gene6132,gene3750,gene704,gene8419,gene5400
biological_process	GO:0023056 positive regulation of signaling	46 out of 345 genes, 13.3%	486 out of 7388 genes, 6.6%	0.00538	gene14457,gene9335,gene4905,gene14881,gene13548,gene2033,gene3179,gene5400,gene10847,gene9783,gene3897,gene8065,gene4807,gene9479,gene1058,gene7754,gene1323,gene470,gene5450,gene2273,gene14185,gene15146,gene5727,gene8500,gene15291,gene341,gene3345,gene5390,gene3851,gene5069,gene4389,gene8971,gene13433,gene116,gene340,gene15239,gene6079,gene15023,gene5129,gene9,gene4043,gene4729,gene3307,gene9592,…
biological_process	GO:0051249 regulation of lymphocyte activation	18 out of 345 genes, 5.2%	110 out of 7388 genes, 1.5%	0.00584	gene15291,gene12624,gene341,gene2048,gene15333,gene14457,gene4479,gene2033,gene8065,gene4807,gene9479,gene15544,gene6109,gene5450,gene15023,gene5717,gene10412,gene15539
molecular_function	GO:0005102 receptor binding	38 out of 345 genes, 11.0%	399 out of 7388 genes, 5.4%	0.00615	gene8196,gene2048,gene15054,gene14457,gene9335,gene4350,gene279,gene14881,gene13548,gene12965,gene9783,gene1301,gene8065,gene1646,gene4807,gene9479,gene11544,gene14462,gene4045,gene8419,gene341,gene2637,gene3130,gene3851,gene5069,gene1303,gene15513,gene8934,gene11652,gene14621,gene9,gene8208,gene2722,gene9592,gene1986,gene12188,gene7703,gene15539
biological_process	GO:0002688 regulation of leukocyte chemotaxis	9 out of 345 genes, 2.6%	28 out of 7388 genes, 0.4%	0.00625	gene4807,gene2637,gene2485,gene15023,gene4350,gene11585,gene5342,gene7860,gene9783
biological_process	GO:0043122 regulation of I-kappaB kinase/NF-kappaB signaling	16 out of 345 genes, 4.6%	90 out of 7388 genes, 1.2%	0.00689	gene6890,gene14457,gene3345,gene5390,gene14881,gene3179,gene4389,gene1203,gene9783,gene116,gene3897,gene1058,gene6109,gene11652,gene14185,gene1986
biological_process	GO:0007166 cell surface receptor signaling pathway	49 out of 345 genes, 14.2%	537 out of 7388 genes, 7.3%	0.00701	gene10314,gene13317,gene15333,gene9875,gene14457,gene9208,gene4350,gene279,gene13548,gene2033,gene3179,gene12965,gene8065,gene4807,gene9479,gene162,gene2485,gene5450,gene6359,gene2273,gene15146,gene5717,gene11377,gene5727,gene8500,gene341,gene5390,gene5069,gene6502,gene8557,gene186,gene13433,gene116,gene15544,gene15239,gene5344,gene11652,gene6925,gene15023,gene1845,gene3883,gene8208,gene9592,gene…
biological_process	GO:0032481 positive regulation of type I interferon production	7 out of 345 genes, 2.0%	16 out of 7388 genes, 0.2%	0.00758	gene14185,gene6502,gene2033,gene15333,gene15867,gene809,gene116
biological_process	GO:0050729 positive regulation of inflammatory response	8 out of 345 genes, 2.3%	22 out of 7388 genes, 0.3%	0.00786	gene14527,gene8065,gene8196,gene9875,gene4457,gene15023,gene8383,gene116
molecular_function	GO:0050664 oxidoreductase activity, acting on NAD(P)H, oxygen as acceptor	5 out of 345 genes, 1.4%	9 out of 7388 genes, 0.1%	0.00796	gene6463,gene6132,gene3750,gene704,gene5400
biological_process	GO:0022407 regulation of cell-cell adhesion	18 out of 345 genes, 5.2%	113 out of 7388 genes, 1.5%	0.00869	gene15291,gene12624,gene341,gene2048,gene15333,gene14457,gene6482,gene4479,gene2033,gene8065,gene4807,gene9479,gene15544,gene5450,gene15023,gene5717,gene10412,gene15539
biological_process	GO:0032944 regulation of mononuclear cell proliferation	13 out of 345 genes, 3.8%	62 out of 7388 genes, 0.8%	0.00872	gene8065,gene12624,gene4807,gene341,gene9479,gene15544,gene2048,gene15333,gene14457,gene5450,gene2033,gene10412,gene15539
biological_process	GO:0050670 regulation of lymphocyte proliferation	13 out of 345 genes, 3.8%	62 out of 7388 genes, 0.8%	0.00872	gene8065,gene12624,gene4807,gene341,gene9479,gene15544,gene2048,gene15333,gene14457,gene5450,gene2033,gene10412,gene15539
biological_process	GO:0002230 positive regulation of defense response to virus by host	5 out of 345 genes, 1.4%	7 out of 7388 genes, 0.1%	0.00879	gene14881,gene2033,gene341,gene15867,gene809
biological_process	GO:0042554 superoxide anion generation	5 out of 345 genes, 1.4%	7 out of 7388 genes, 0.1%	0.00879	gene6463,gene6132,gene3750,gene704,gene5400
cellular_component	GO:0005615 extracellular space	34 out of 345 genes, 9.9%	354 out of 7388 genes, 4.8%	0.00919	gene10395,gene15213,gene2048,gene9335,gene299,gene4350,gene279,gene6856,gene1171,gene5454,gene8065,gene1646,gene4807,gene9479,gene11544,gene13642,gene10550,gene58,gene3726,gene12739,gene3344,gene341,gene3130,gene11063,gene11981,gene5069,gene5390,gene8971,gene11585,gene4701,gene9,gene2722,gene1986,gene12188
biological_process	GO:0098602 single organism cell adhesion	22 out of 345 genes, 6.4%	160 out of 7388 genes, 2.2%	0.00936	gene9693,gene341,gene15333,gene14457,gene11063,gene2033,gene3179,gene5069,gene1203,gene13433,gene9783,gene7860,gene4807,gene5895,gene15023,gene5450,gene15146,gene5717,gene7703,gene6832,gene2930,gene14150
cellular_component	GO:0005886 plasma membrane	86 out of 345 genes, 24.9%	1235 out of 7388 genes, 16.7%	0.0095	gene9875,gene14679,gene9335,gene299,gene2033,gene4429,gene14910,gene8065,gene9479,gene11488,gene1925,gene12519,gene7754,gene4263,gene2273,gene5717,gene3750,gene10790,gene326,gene11063,gene8778,gene5069,gene6502,gene10514,gene8557,gene186,gene13433,gene7051,gene6236,gene5974,gene15867,gene15643,gene343,gene5129,gene8208,gene3883,gene1547,gene9592,gene3564,gene3832,gene2930,gene14678,gene10314,gene…
biological_process	GO:0071310 cellular response to organic substance	45 out of 345 genes, 13.0%	483 out of 7388 genes, 6.5%	0.01069	gene10314,gene13317,gene2048,gene15333,gene14457,gene9208,gene13548,gene2033,gene3179,gene12965,gene8065,gene4807,gene7754,gene5717,gene11377,gene8419,gene10790,gene809,gene8500,gene14304,gene341,gene2637,gene11981,gene5390,gene3851,gene186,gene13433,gene1915,gene15544,gene5344,gene6109,gene6079,gene11652,gene12039,gene6925,gene15023,gene4043,gene3883,gene8208,gene430,gene9592,gene7703,gene5342,g…
biological_process	GO:0050866 negative regulation of cell activation	12 out of 345 genes, 3.5%	54 out of 7388 genes, 0.7%	0.01081	gene12624,gene15544,gene2048,gene15333,gene6109,gene7754,gene6482,gene5450,gene2033,gene13548,gene10412,gene15539
cellular_component	GO:0071944 cell periphery	88 out of 345 genes, 25.5%	1278 out of 7388 genes, 17.3%	0.0115	gene9875,gene14679,gene9335,gene299,gene2033,gene4429,gene14910,gene8065,gene9479,gene11488,gene1925,gene12519,gene7754,gene4263,gene2273,gene5717,gene3750,gene8419,gene10790,gene326,gene11063,gene8778,gene5069,gene6502,gene10514,gene8557,gene186,gene13433,gene7051,gene6236,gene5974,gene15867,gene15643,gene343,gene5129,gene8208,gene3883,gene1547,gene9592,gene3564,gene3832,gene2930,gene14678,gene1…
biological_process	GO:0032755 positive regulation of interleukin-6 production	8 out of 345 genes, 2.3%	23 out of 7388 genes, 0.3%	0.01156	gene8065,gene9875,gene15867,gene14457,gene14185,gene5390,gene13433,gene116
biological_process	GO:0002683 negative regulation of immune system process	19 out of 345 genes, 5.5%	127 out of 7388 genes, 1.7%	0.01221	gene9693,gene12624,gene341,gene2048,gene15333,gene15125,gene2637,gene2033,gene5419,gene11585,gene7860,gene15544,gene6109,gene7754,gene5450,gene5717,gene9592,gene10412,gene15539
biological_process	GO:0051223 regulation of protein transport	28 out of 345 genes, 8.1%	242 out of 7388 genes, 3.3%	0.015	gene8196,gene2048,gene11063,gene5390,gene2033,gene3179,gene3851,gene11585,gene13433,gene12965,gene9783,gene116,gene14527,gene8065,gene1915,gene4807,gene9479,gene15544,gene15239,gene1058,gene7754,gene15867,gene15023,gene9,gene14185,gene8383,gene8419,gene809
biological_process	GO:0071621 granulocyte chemotaxis	6 out of 345 genes, 1.7%	12 out of 7388 genes, 0.2%	0.01514	gene8196,gene4807,gene13317,gene2722,gene3564,gene12188
biological_process	GO:0031341 regulation of cell killing	6 out of 345 genes, 1.7%	12 out of 7388 genes, 0.2%	0.01514	gene15291,gene341,gene5717,gene8419,gene15054,gene13433
biological_process	GO:0032722 positive regulation of chemokine production	6 out of 345 genes, 1.7%	12 out of 7388 genes, 0.2%	0.01514	gene8065,gene14185,gene11585,gene9875,gene14457,gene116
biological_process	GO:0032479 regulation of type I interferon production	8 out of 345 genes, 2.3%	24 out of 7388 genes, 0.3%	0.01665	gene14185,gene8208,gene6502,gene2033,gene15333,gene15867,gene809,gene116
biological_process	GO:0070663 regulation of leukocyte proliferation	13 out of 345 genes, 3.8%	66 out of 7388 genes, 0.9%	0.01812	gene8065,gene12624,gene4807,gene341,gene9479,gene15544,gene2048,gene15333,gene14457,gene5450,gene2033,gene10412,gene15539
biological_process	GO:0030155 regulation of cell adhesion	25 out of 345 genes, 7.2%	205 out of 7388 genes, 2.8%	0.01874	gene15291,gene12624,gene341,gene2048,gene15333,gene14457,gene6482,gene4479,gene5390,gene279,gene2033,gene5069,gene4701,gene8065,gene1646,gene4807,gene9479,gene5814,gene15544,gene5450,gene15023,gene5717,gene9592,gene10412,gene15539
biological_process	GO:0032655 regulation of interleukin-12 production	7 out of 345 genes, 2.0%	18 out of 7388 genes, 0.2%	0.01945	gene5390,gene341,gene2048,gene15333,gene6079,gene15023,gene116
biological_process	GO:0050691 regulation of defense response to virus by host	5 out of 345 genes, 1.4%	8 out of 7388 genes, 0.1%	0.02254	gene14881,gene2033,gene341,gene15867,gene809
biological_process	GO:0071346 cellular response to interferon-gamma	5 out of 345 genes, 1.4%	8 out of 7388 genes, 0.1%	0.02254	gene4807,gene341,gene15333,gene11652,gene8419
biological_process	GO:0046649 lymphocyte activation	18 out of 345 genes, 5.2%	121 out of 7388 genes, 1.6%	0.02335	gene9693,gene341,gene15333,gene14457,gene4905,gene11063,gene2033,gene3179,gene6502,gene9614,gene13433,gene9783,gene7860,gene15023,gene5717,gene14757,gene15539,gene14150
biological_process	GO:0006928 movement of cell or subcellular component	37 out of 345 genes, 10.7%	376 out of 7388 genes, 5.1%	0.0235	gene10395,gene8196,gene13317,gene6587,gene13548,gene6856,gene5816,gene5400,gene1171,gene10615,gene9783,gene1301,gene4807,gene11544,gene1058,gene5242,gene14462,gene341,gene15465,gene3345,gene11063,gene13294,gene186,gene1303,gene15513,gene476,gene4701,gene5895,gene15023,gene3883,gene4729,gene2722,gene9592,gene14368,gene12188,gene3564,gene7556
biological_process	GO:0032729 positive regulation of interferon-gamma production	6 out of 345 genes, 1.7%	13 out of 7388 genes, 0.2%	0.02702	gene14185,gene3179,gene341,gene13317,gene14457,gene116
biological_process	GO:1903036 positive regulation of response to wounding	10 out of 345 genes, 2.9%	41 out of 7388 genes, 0.6%	0.0278	gene14527,gene8065,gene8196,gene9875,gene4457,gene15023,gene5390,gene3851,gene8383,gene116
biological_process	GO:0042993 positive regulation of transcription factor import into nucleus	7 out of 345 genes, 2.0%	19 out of 7388 genes, 0.3%	0.02957	gene14185,gene3179,gene2033,gene15867,gene9783,gene809,gene116
biological_process	GO:0070486 leukocyte aggregation	14 out of 345 genes, 4.1%	79 out of 7388 genes, 1.1%	0.02959	gene9693,gene341,gene15333,gene14457,gene15023,gene11063,gene2033,gene3179,gene5069,gene5717,gene13433,gene14150,gene7860,gene9783
biological_process	GO:1902531 regulation of intracellular signal transduction	47 out of 345 genes, 13.6%	535 out of 7388 genes, 7.2%	0.03152	gene10395,gene15213,gene6890,gene14457,gene9335,gene14881,gene13548,gene3179,gene2033,gene1203,gene5400,gene12965,gene9783,gene3897,gene8065,gene4807,gene9479,gene1058,gene7754,gene470,gene5450,gene1872,gene2273,gene14185,gene9457,gene8500,gene15291,gene341,gene15465,gene3345,gene5390,gene3851,gene5069,gene4389,gene8971,gene13433,gene116,gene340,gene6109,gene11652,gene7486,gene9,gene4043,gene4729…
biological_process	GO:0032680 regulation of tumor necrosis factor production	8 out of 345 genes, 2.3%	26 out of 7388 genes, 0.4%	0.03257	gene341,gene2048,gene6109,gene14457,gene2033,gene5390,gene116,gene7860
molecular_function	GO:0048020 CCR chemokine receptor binding	3 out of 345 genes, 0.9%	3 out of 7388 genes, 0.0%	0.03453	gene4807,gene11544,gene9783
biological_process	GO:0050679 positive regulation of epithelial cell proliferation	11 out of 345 genes, 3.2%	51 out of 7388 genes, 0.7%	0.03642	gene4807,gene9479,gene2048,gene6109,gene1058,gene13548,gene15146,gene9592,gene12188,gene1171,gene476
biological_process	GO:0072593 reactive oxygen species metabolic process	9 out of 345 genes, 2.6%	34 out of 7388 genes, 0.5%	0.03704	gene6132,gene704,gene6463,gene13342,gene13548,gene3750,gene8419,gene5400,gene13433
biological_process	GO:0002429 immune response-activating cell surface receptor signaling pathway	9 out of 345 genes, 2.6%	34 out of 7388 genes, 0.5%	0.03704	gene15544,gene15239,gene13317,gene14457,gene2485,gene5450,gene2033,gene6502,gene186
biological_process	GO:0070201 regulation of establishment of protein localization	29 out of 345 genes, 8.4%	269 out of 7388 genes, 3.6%	0.04067	gene8196,gene2048,gene11063,gene5390,gene13294,gene2033,gene3179,gene3851,gene11585,gene13433,gene12965,gene9783,gene116,gene14527,gene8065,gene1915,gene4807,gene9479,gene15544,gene15239,gene1058,gene7754,gene15867,gene15023,gene9,gene14185,gene8383,gene8419,gene809
biological_process	GO:0097530 granulocyte migration	6 out of 345 genes, 1.7%	14 out of 7388 genes, 0.2%	0.04544	gene8196,gene4807,gene13317,gene2722,gene3564,gene12188
biological_process	GO:0044699 single-organism process	246 out of 345 genes, 71.3%	4497 out of 7388 genes, 60.9%	0.04627	gene9693,gene6587,gene9160,gene4457,gene2735,gene6482,gene9335,gene4350,gene13548,gene2033,gene4429,gene14910,gene4901,gene1171,gene966,gene7754,gene4045,gene4263,gene8569,gene2273,gene58,gene5660,gene8419,gene11746,gene9457,gene3726,gene3249,gene3344,gene14908,gene15291,gene326,gene15465,gene2637,gene4479,gene9614,gene8778,gene6502,gene5069,gene4389,gene8557,gene10073,gene186,gene6236,gene13637,…
biological_process	GO:0065007 biological regulation	211 out of 345 genes, 61.2%	3719 out of 7388 genes, 50.3%	0.04762	gene9693,gene6587,gene4457,gene2735,gene6482,gene9335,gene4350,gene13548,gene2033,gene4429,gene14910,gene4901,gene1171,gene12694,gene10510,gene12519,gene10123,gene7754,gene4263,gene2273,gene58,gene5660,gene8419,gene9457,gene3726,gene3249,gene3344,gene14908,gene15291,gene326,gene15465,gene2637,gene4479,gene9614,gene8778,gene6502,gene5069,gene4389,gene8557,gene10073,gene186,gene13637,gene6109,gene7…
biological_process	GO:0002768 immune response-regulating cell surface receptor signaling pathway	9 out of 345 genes, 2.6%	35 out of 7388 genes, 0.5%	0.04784	gene15544,gene15239,gene13317,gene14457,gene2485,gene5450,gene2033,gene6502,gene186
biological_process	GO:0048520 positive regulation of behavior	9 out of 345 genes, 2.6%	35 out of 7388 genes, 0.5%	0.04784	gene8635,gene4807,gene2485,gene15023,gene4350,gene13548,gene12188,gene5342,gene9783
biological_process	GO:0043123 positive regulation of I-kappaB kinase/NF-kappaB signaling	12 out of 345 genes, 3.5%	62 out of 7388 genes, 0.8%	0.04859	gene1058,gene14457,gene3345,gene5390,gene14881,gene14185,gene3179,gene4389,gene1986,gene116,gene3897,gene9783
biological_process	GO:0050921 positive regulation of chemotaxis	8 out of 345 genes, 2.3%	28 out of 7388 genes, 0.4%	0.05969	gene4807,gene2485,gene15023,gene13548,gene4350,gene12188,gene5342,gene9783
biological_process	GO:1903555 regulation of tumor necrosis factor superfamily cytokine production	8 out of 345 genes, 2.3%	28 out of 7388 genes, 0.4%	0.05969	gene341,gene2048,gene6109,gene14457,gene2033,gene5390,gene116,gene7860
biological_process	GO:0030098 lymphocyte differentiation	14 out of 345 genes, 4.1%	84 out of 7388 genes, 1.1%	0.06103	gene9693,gene341,gene15333,gene15023,gene4905,gene2033,gene3179,gene6502,gene9614,gene5717,gene14757,gene15539,gene14150,gene7860
biological_process	GO:1903035 negative regulation of response to wounding	12 out of 345 genes, 3.5%	65 out of 7388 genes, 0.9%	0.07984	gene4701,gene341,gene2048,gene6109,gene6079,gene7754,gene6482,gene1872,gene9,gene13548,gene875,gene2930
cellular_component	GO:0098797 plasma membrane protein complex	19 out of 345 genes, 5.5%	172 out of 7388 genes, 2.3%	0.08492	gene10395,gene14679,gene6463,gene4429,gene11585,gene4919,gene5400,gene7051,gene3897,gene8065,gene6132,gene9479,gene4029,gene11488,gene5450,gene4263,gene8208,gene3750,gene3564
biological_process	GO:0070489 T cell aggregation	13 out of 345 genes, 3.8%	76 out of 7388 genes, 1.0%	0.08864	gene9693,gene341,gene15333,gene14457,gene15023,gene11063,gene2033,gene3179,gene5717,gene13433,gene14150,gene7860,gene9783
biological_process	GO:0042110 T cell activation	13 out of 345 genes, 3.8%	76 out of 7388 genes, 1.0%	0.08864	gene9693,gene341,gene15333,gene14457,gene15023,gene11063,gene2033,gene3179,gene5717,gene13433,gene14150,gene7860,gene9783
biological_process	GO:0001910 regulation of leukocyte mediated cytotoxicity	5 out of 345 genes, 1.4%	10 out of 7388 genes, 0.1%	0.09384	gene15291,gene341,gene5717,gene15054,gene13433
biological_process	GO:0060341 regulation of cellular localization	37 out of 345 genes, 10.7%	401 out of 7388 genes, 5.4%	0.09787	gene8196,gene2048,gene9875,gene14679,gene4593,gene2033,gene3179,gene12965,gene9783,gene14527,gene8065,gene4807,gene9479,gene1058,gene7754,gene5450,gene14185,gene15146,gene8419,gene809,gene11063,gene5390,gene3851,gene13294,gene11585,gene13433,gene116,gene1915,gene15239,gene15544,gene15867,gene5129,gene15023,gene9,gene9592,gene10412,gene8383
biological_process	GO:0042129 regulation of T cell proliferation	10 out of 345 genes, 2.9%	47 out of 7388 genes, 0.6%	0.09997	gene8065,gene4807,gene341,gene9479,gene15544,gene15333,gene14457,gene5450,gene2033,gene10412
biological_process	GO:0051050 positive regulation of transport	28 out of 345 genes, 8.1%	268 out of 7388 genes, 3.6%	0.10055	gene8196,gene2048,gene9875,gene4593,gene5390,gene13548,gene6502,gene2033,gene3179,gene11585,gene10073,gene1726,gene13433,gene9783,gene116,gene8065,gene4807,gene9479,gene15239,gene1058,gene7754,gene15867,gene5129,gene9,gene14185,gene15146,gene10412,gene809
biological_process	GO:0071593 lymphocyte aggregation	13 out of 345 genes, 3.8%	77 out of 7388 genes, 1.0%	0.10223	gene9693,gene341,gene15333,gene14457,gene15023,gene11063,gene2033,gene3179,gene5717,gene13433,gene14150,gene7860,gene9783
biological_process	GO:0090087 regulation of peptide transport	12 out of 345 genes, 3.5%	67 out of 7388 genes, 0.9%	0.10927	gene1915,gene4807,gene9479,gene15239,gene7754,gene9,gene3179,gene3851,gene14185,gene8419,gene116,gene9783
biological_process	GO:0050714 positive regulation of protein secretion	11 out of 345 genes, 3.2%	57 out of 7388 genes, 0.8%	0.10968	gene8065,gene8196,gene9479,gene15239,gene2048,gene1058,gene7754,gene9,gene2033,gene11585,gene13433
biological_process	GO:0002687 positive regulation of leukocyte migration	7 out of 345 genes, 2.0%	23 out of 7388 genes, 0.3%	0.12234	gene4350,gene4807,gene11544,gene5342,gene2485,gene15023,gene9783
biological_process	GO:0050851 antigen receptor-mediated signaling pathway	8 out of 345 genes, 2.3%	31 out of 7388 genes, 0.4%	0.13396	gene15544,gene15239,gene13317,gene14457,gene5450,gene2033,gene6502,gene186
biological_process	GO:0048660 regulation of smooth muscle cell proliferation	8 out of 345 genes, 2.3%	31 out of 7388 genes, 0.4%	0.13396	gene8065,gene4807,gene341,gene9479,gene2048,gene6109,gene7754,gene13548
biological_process	GO:0002755 MyD88-dependent toll-like receptor signaling pathway	4 out of 345 genes, 1.2%	6 out of 7388 genes, 0.1%	0.13638	gene14527,gene14185,gene1203,gene8383
biological_process	GO:0001914 regulation of T cell mediated cytotoxicity	4 out of 345 genes, 1.2%	6 out of 7388 genes, 0.1%	0.13638	gene341,gene5717,gene15054,gene13433
biological_process	GO:0098609 cell-cell adhesion	22 out of 345 genes, 6.4%	190 out of 7388 genes, 2.6%	0.14523	gene9693,gene341,gene15333,gene14457,gene11063,gene2033,gene3179,gene5069,gene1203,gene13433,gene9783,gene7860,gene4807,gene5895,gene15023,gene5450,gene15146,gene5717,gene7703,gene6832,gene2930,gene14150
biological_process	GO:0009612 response to mechanical stimulus	10 out of 345 genes, 2.9%	49 out of 7388 genes, 0.7%	0.14596	gene8635,gene15333,gene6079,gene5974,gene7115,gene14185,gene11981,gene8557,gene13433,gene116
biological_process	GO:0050789 regulation of biological process	200 out of 345 genes, 58.0%	3536 out of 7388 genes, 47.9%	0.15385	gene9693,gene6587,gene4457,gene2735,gene6482,gene9335,gene4350,gene13548,gene2033,gene4429,gene14910,gene4901,gene1171,gene12694,gene10510,gene12519,gene10123,gene7754,gene4263,gene2273,gene5660,gene8419,gene9457,gene3726,gene3249,gene3344,gene14908,gene15291,gene326,gene15465,gene2637,gene4479,gene6502,gene5069,gene4389,gene8557,gene10073,gene186,gene13637,gene6109,gene7486,gene15867,gene14478,g…
biological_process	GO:0032642 regulation of chemokine production	6 out of 345 genes, 1.7%	17 out of 7388 genes, 0.2%	0.16615	gene8065,gene14185,gene11585,gene9875,gene14457,gene116
biological_process	GO:0002695 negative regulation of leukocyte activation	10 out of 345 genes, 2.9%	50 out of 7388 genes, 0.7%	0.17501	gene12624,gene15544,gene2048,gene15333,gene6109,gene7754,gene5450,gene2033,gene10412,gene15539
biological_process	GO:0050728 negative regulation of inflammatory response	9 out of 345 genes, 2.6%	41 out of 7388 genes, 0.6%	0.18515	gene9,gene875,gene341,gene2048,gene6109,gene6079,gene7754,gene2930,gene1872
cellular_component	GO:0009986 cell surface	21 out of 345 genes, 6.1%	213 out of 7388 genes, 2.9%	0.19674	gene8500,gene3345,gene299,gene4479,gene5390,gene13548,gene1726,gene13433,gene4701,gene5974,gene15023,gene3883,gene5717,gene7924,gene9592,gene10412,gene7703,gene6054,gene2930,gene10790,gene7556
biological_process	GO:0002696 positive regulation of leukocyte activation	12 out of 345 genes, 3.5%	71 out of 7388 genes, 1.0%	0.1971	gene8065,gene15291,gene12624,gene4807,gene341,gene9479,gene9875,gene14457,gene15023,gene2033,gene5717,gene15539
biological_process	GO:0051049 regulation of transport	44 out of 345 genes, 12.8%	527 out of 7388 genes, 7.1%	0.20557	gene8196,gene2048,gene9875,gene14679,gene4593,gene13548,gene2033,gene3179,gene4429,gene14910,gene12965,gene9783,gene14527,gene8065,gene4807,gene9479,gene1058,gene7754,gene4263,gene5450,gene14185,gene15146,gene8419,gene809,gene11063,gene5390,gene3851,gene6502,gene11585,gene1726,gene10073,gene7051,gene13433,gene116,gene1915,gene15544,gene15239,gene15867,gene15023,gene5129,gene9,gene9592,gene10412,g…
biological_process	GO:0043903 regulation of symbiosis, encompassing mutualism through parasitism	10 out of 345 genes, 2.9%	51 out of 7388 genes, 0.7%	0.20881	gene4807,gene341,gene2048,gene12039,gene11652,gene15416,gene5390,gene4389,gene9592,gene10510
biological_process	GO:0030334 regulation of cell migration	25 out of 345 genes, 7.2%	237 out of 7388 genes, 3.2%	0.2203	gene10395,gene2637,gene4350,gene279,gene13548,gene2033,gene3851,gene5069,gene11585,gene186,gene9783,gene7860,gene4701,gene1646,gene4807,gene9479,gene11544,gene7754,gene15867,gene2485,gene15023,gene9592,gene10412,gene5342,gene10790
biological_process	GO:0002703 regulation of leukocyte mediated immunity	9 out of 345 genes, 2.6%	42 out of 7388 genes, 0.6%	0.2261	gene15291,gene341,gene9875,gene15054,gene5450,gene5717,gene13433,gene15539,gene116
biological_process	GO:0032648 regulation of interferon-beta production	6 out of 345 genes, 1.7%	18 out of 7388 genes, 0.2%	0.2395	gene14185,gene8208,gene2033,gene15333,gene15867,gene116
biological_process	GO:0002690 positive regulation of leukocyte chemotaxis	6 out of 345 genes, 1.7%	18 out of 7388 genes, 0.2%	0.2395	gene4350,gene4807,gene5342,gene2485,gene15023,gene9783
biological_process	GO:0032879 regulation of localization	60 out of 345 genes, 17.4%	802 out of 7388 genes, 10.9%	0.25432	gene10395,gene8196,gene2048,gene9875,gene14679,gene4593,gene4350,gene279,gene13548,gene3179,gene2033,gene4429,gene14910,gene12965,gene9783,gene7860,gene14527,gene8065,gene1646,gene4807,gene9479,gene11544,gene1058,gene7754,gene2485,gene4263,gene5450,gene14185,gene15146,gene8419,gene10790,gene809,gene2637,gene11063,gene5390,gene13294,gene3851,gene5069,gene6502,gene11585,gene8557,gene1726,gene186,ge…
molecular_function	GO:0042056 chemoattractant activity	4 out of 345 genes, 1.2%	10 out of 7388 genes, 0.1%	0.2682	gene4350,gene13548,gene4807,gene12188
biological_process	GO:0032735 positive regulation of interleukin-12 production	5 out of 345 genes, 1.4%	12 out of 7388 genes, 0.2%	0.27285	gene5390,gene341,gene15333,gene15023,gene116
biological_process	GO:0010574 regulation of vascular endothelial growth factor production	5 out of 345 genes, 1.4%	12 out of 7388 genes, 0.2%	0.27285	gene8065,gene11585,gene9875,gene5400,gene2485
biological_process	GO:0032728 positive regulation of interferon-beta production	5 out of 345 genes, 1.4%	12 out of 7388 genes, 0.2%	0.27285	gene14185,gene2033,gene15333,gene15867,gene116
biological_process	GO:0051251 positive regulation of lymphocyte activation	11 out of 345 genes, 3.2%	63 out of 7388 genes, 0.9%	0.28467	gene8065,gene15291,gene12624,gene4807,gene341,gene9479,gene14457,gene15023,gene2033,gene5717,gene15539
biological_process	GO:1903532 positive regulation of secretion by cell	13 out of 345 genes, 3.8%	85 out of 7388 genes, 1.2%	0.29311	gene8065,gene8196,gene9479,gene15239,gene2048,gene1058,gene9875,gene7754,gene9,gene2033,gene10412,gene11585,gene13433
biological_process	GO:0050730 regulation of peptidyl-tyrosine phosphorylation	13 out of 345 genes, 3.8%	85 out of 7388 genes, 1.2%	0.29311	gene8065,gene4807,gene341,gene9479,gene14457,gene5450,gene1872,gene5390,gene13548,gene3851,gene5069,gene3832,gene12965
biological_process	GO:0050867 positive regulation of cell activation	12 out of 345 genes, 3.5%	74 out of 7388 genes, 1.0%	0.29777	gene8065,gene15291,gene12624,gene4807,gene341,gene9479,gene9875,gene14457,gene15023,gene2033,gene5717,gene15539
biological_process	GO:0032727 positive regulation of interferon-alpha production	4 out of 345 genes, 1.2%	7 out of 7388 genes, 0.1%	0.30649	gene14185,gene2033,gene15867,gene116
biological_process	GO:0032495 response to muramyl dipeptide	4 out of 345 genes, 1.2%	7 out of 7388 genes, 0.1%	0.30649	gene2033,gene9592,gene6109,gene14457
molecular_function	GO:0015252 hydrogen ion channel activity	3 out of 345 genes, 0.9%	5 out of 7388 genes, 0.1%	0.32182	gene5996,gene5400,gene922
biological_process	GO:0051250 negative regulation of lymphocyte activation	9 out of 345 genes, 2.6%	44 out of 7388 genes, 0.6%	0.33097	gene12624,gene15544,gene2048,gene15333,gene6109,gene5450,gene2033,gene10412,gene15539
biological_process	GO:0042990 regulation of transcription factor import into nucleus	8 out of 345 genes, 2.3%	35 out of 7388 genes, 0.5%	0.33927	gene15867,gene2033,gene3179,gene14185,gene5390,gene116,gene809,gene9783
biological_process	GO:0001818 negative regulation of cytokine production	10 out of 345 genes, 2.9%	54 out of 7388 genes, 0.7%	0.34515	gene341,gene15544,gene2048,gene6109,gene6079,gene2033,gene15146,gene7924,gene15539,gene7860
biological_process	GO:0051272 positive regulation of cellular component movement	17 out of 345 genes, 4.9%	135 out of 7388 genes, 1.8%	0.35159	gene4350,gene13548,gene3851,gene5069,gene186,gene9783,gene4701,gene4807,gene9479,gene11544,gene7754,gene2485,gene15023,gene9592,gene5342,gene10790,gene15539
biological_process	GO:0043408 regulation of MAPK cascade	23 out of 345 genes, 6.7%	216 out of 7388 genes, 2.9%	0.36173	gene8500,gene10395,gene15291,gene14457,gene5390,gene13548,gene2033,gene3851,gene1203,gene5400,gene13433,gene9783,gene116,gene8065,gene340,gene9479,gene1058,gene7486,gene7754,gene5450,gene2273,gene4043,gene9457
molecular_function	GO:0008083 growth factor activity	7 out of 345 genes, 2.0%	36 out of 7388 genes, 0.5%	0.40232	gene14621,gene8065,gene4350,gene13548,gene341,gene9479,gene4045
molecular_function	GO:0003950 NAD+ ADP-ribosyltransferase activity	4 out of 345 genes, 1.2%	11 out of 7388 genes, 0.1%	0.40604	gene8783,gene6018,gene8111,gene8772
biological_process	GO:0002822 regulation of adaptive immune response based on somatic recombination of immune receptors built from immunoglobulin superfamily domains	8 out of 345 genes, 2.3%	36 out of 7388 genes, 0.5%	0.41873	gene341,gene6109,gene15054,gene14457,gene5450,gene5717,gene13433,gene15539
biological_process	GO:0007204 positive regulation of cytosolic calcium ion concentration	8 out of 345 genes, 2.3%	36 out of 7388 genes, 0.5%	0.41873	gene5390,gene6502,gene1058,gene7754,gene8557,gene13433,gene2485,gene9783
biological_process	GO:2000145 regulation of cell motility	25 out of 345 genes, 7.2%	248 out of 7388 genes, 3.4%	0.45334	gene10395,gene2637,gene4350,gene279,gene13548,gene2033,gene3851,gene5069,gene11585,gene186,gene9783,gene7860,gene4701,gene1646,gene4807,gene9479,gene11544,gene7754,gene15867,gene2485,gene15023,gene9592,gene10412,gene5342,gene10790
biological_process	GO:0040017 positive regulation of locomotion	17 out of 345 genes, 4.9%	138 out of 7388 genes, 1.9%	0.46036	gene4350,gene13548,gene3851,gene5069,gene186,gene9783,gene4701,gene4807,gene9479,gene11544,gene7754,gene2485,gene15023,gene9592,gene12188,gene5342,gene10790
biological_process	GO:0050688 regulation of defense response to virus	6 out of 345 genes, 1.7%	20 out of 7388 genes, 0.3%	0.46184	gene14881,gene8208,gene2033,gene341,gene15867,gene809
biological_process	GO:0051047 positive regulation of secretion	13 out of 345 genes, 3.8%	89 out of 7388 genes, 1.2%	0.47115	gene8065,gene8196,gene9479,gene15239,gene2048,gene1058,gene9875,gene7754,gene9,gene2033,gene10412,gene11585,gene13433
biological_process	GO:0007162 negative regulation of cell adhesion	12 out of 345 genes, 3.5%	78 out of 7388 genes, 1.1%	0.49811	gene5814,gene15544,gene2048,gene15333,gene6482,gene5450,gene279,gene2033,gene5069,gene9592,gene10412,gene15539
biological_process	GO:0002521 leukocyte differentiation	15 out of 345 genes, 4.3%	114 out of 7388 genes, 1.5%	0.51994	gene9693,gene341,gene15333,gene9160,gene15023,gene4905,gene2033,gene3179,gene6502,gene9614,gene5717,gene14757,gene15539,gene14150,gene7860
biological_process	GO:0042127 regulation of cell proliferation	37 out of 345 genes, 10.7%	436 out of 7388 genes, 5.9%	0.55388	gene12624,gene2048,gene15333,gene14457,gene4457,gene10040,gene4350,gene13548,gene2033,gene6856,gene5400,gene1171,gene8065,gene4807,gene9479,gene1058,gene7754,gene5450,gene2273,gene15146,gene8419,gene8500,gene341,gene476,gene4701,gene15544,gene6109,gene11652,gene15416,gene2722,gene9592,gene10412,gene12188,gene7703,gene4005,gene14150,gene15539
biological_process	GO:0048522 positive regulation of cellular process	100 out of 345 genes, 29.0%	1563 out of 7388 genes, 21.2%	0.56203	gene13302,gene9693,gene15333,gene11612,gene6587,gene9875,gene6890,gene4457,gene9335,gene4350,gene14881,gene13548,gene2033,gene1171,gene10510,gene9783,gene8065,gene9479,gene11544,gene7754,gene2273,gene5717,gene14757,gene5727,gene10790,gene809,gene15291,gene326,gene15465,gene2637,gene11063,gene6502,gene5069,gene4389,gene186,gene13433,gene476,gene116,gene15239,gene6109,gene5974,gene15867,gene5129,ge…
molecular_function	GO:0001664 G-protein coupled receptor binding	9 out of 345 genes, 2.6%	60 out of 7388 genes, 0.8%	0.58292	gene4807,gene11544,gene14462,gene3851,gene2722,gene15513,gene1303,gene1301,gene9783
biological_process	GO:0032647 regulation of interferon-alpha production	4 out of 345 genes, 1.2%	8 out of 7388 genes, 0.1%	0.59045	gene14185,gene2033,gene15867,gene116
biological_process	GO:0042346 positive regulation of NF-kappaB import into nucleus	4 out of 345 genes, 1.2%	8 out of 7388 genes, 0.1%	0.59045	gene14185,gene3179,gene9783,gene116
biological_process	GO:0046640 regulation of alpha-beta T cell proliferation	4 out of 345 genes, 1.2%	8 out of 7388 genes, 0.1%	0.59045	gene2033,gene341,gene15333,gene14457
molecular_function	GO:0015197 peptide transporter activity	3 out of 345 genes, 0.9%	6 out of 7388 genes, 0.1%	0.6214	gene5996,gene5127,gene15054
biological_process	GO:0002833 positive regulation of response to biotic stimulus	5 out of 345 genes, 1.4%	14 out of 7388 genes, 0.2%	0.6382	gene341,gene430,gene6890,gene1323,gene14457
biological_process	GO:0009968 negative regulation of signal transduction	34 out of 345 genes, 9.9%	392 out of 7388 genes, 5.3%	0.66243	gene10395,gene9693,gene12624,gene6890,gene2033,gene6856,gene1203,gene12965,gene3897,gene4807,gene9479,gene1058,gene7754,gene1872,gene5450,gene10550,gene9457,gene10790,gene15465,gene2637,gene15125,gene11981,gene13433,gene476,gene5814,gene6109,gene11652,gene7486,gene4043,gene9592,gene430,gene12188,gene14150,gene15539
biological_process	GO:0051270 regulation of cellular component movement	26 out of 345 genes, 7.5%	269 out of 7388 genes, 3.6%	0.66477	gene10395,gene2637,gene4350,gene279,gene13548,gene2033,gene3851,gene5069,gene11585,gene186,gene9783,gene7860,gene4701,gene1646,gene4807,gene9479,gene11544,gene7754,gene15867,gene2485,gene15023,gene9592,gene10412,gene5342,gene10790,gene15539
molecular_function	GO:0004483 mRNA (nucleoside-2'-O-)-methyltransferase activity	2 out of 345 genes, 0.6%	2 out of 7388 genes, 0.0%	0.74371	gene11678,gene4745
molecular_function	GO:0046935 1-phosphatidylinositol-3-kinase regulator activity	2 out of 345 genes, 0.6%	2 out of 7388 genes, 0.0%	0.74371	gene15293,gene15291
molecular_function	GO:0016176 superoxide-generating NADPH oxidase activator activity	2 out of 345 genes, 0.6%	2 out of 7388 genes, 0.0%	0.74371	gene13548,gene4919
molecular_function	GO:0015440 peptide-transporting ATPase activity	2 out of 345 genes, 0.6%	2 out of 7388 genes, 0.0%	0.74371	gene5127,gene15054
biological_process	GO:0002819 regulation of adaptive immune response	8 out of 345 genes, 2.3%	39 out of 7388 genes, 0.5%	0.75311	gene341,gene6109,gene15054,gene14457,gene5450,gene5717,gene13433,gene15539
biological_process	GO:0002706 regulation of lymphocyte mediated immunity	7 out of 345 genes, 2.0%	30 out of 7388 genes, 0.4%	0.76556	gene15291,gene341,gene5717,gene15054,gene13433,gene15539,gene5450
biological_process	GO:0030335 positive regulation of cell migration	16 out of 345 genes, 4.6%	131 out of 7388 genes, 1.8%	0.7746	gene4350,gene13548,gene3851,gene5069,gene186,gene9783,gene4701,gene4807,gene11544,gene9479,gene7754,gene2485,gene15023,gene9592,gene5342,gene10790
molecular_function	GO:0001227 transcriptional repressor activity, RNA polymerase II transcription regulatory region sequence-specific binding	8 out of 345 genes, 2.3%	51 out of 7388 genes, 0.7%	0.78049	gene12624,gene4043,gene13671,gene6079,gene326,gene15465,gene14757,gene15539
biological_process	GO:0040012 regulation of locomotion	26 out of 345 genes, 7.5%	272 out of 7388 genes, 3.7%	0.79081	gene10395,gene2637,gene4350,gene279,gene13548,gene2033,gene3851,gene5069,gene11585,gene186,gene9783,gene7860,gene4701,gene1646,gene4807,gene9479,gene11544,gene7754,gene15867,gene2485,gene15023,gene9592,gene10412,gene12188,gene5342,gene10790
biological_process	GO:0002676 regulation of chronic inflammatory response	3 out of 345 genes, 0.9%	4 out of 7388 genes, 0.1%	0.81727	gene2048,gene6109,gene9875
biological_process	GO:0001916 positive regulation of T cell mediated cytotoxicity	3 out of 345 genes, 0.9%	4 out of 7388 genes, 0.1%	0.81727	gene341,gene15054,gene13433
biological_process	GO:0031665 negative regulation of lipopolysaccharide-mediated signaling pathway	3 out of 345 genes, 0.9%	4 out of 7388 genes, 0.1%	0.81727	gene12624,gene6109,gene430
biological_process	GO:0070673 response to interleukin-18	3 out of 345 genes, 0.9%	4 out of 7388 genes, 0.1%	0.81727	gene13548,gene3179,gene14457
biological_process	GO:0046634 regulation of alpha-beta T cell activation	6 out of 345 genes, 1.7%	22 out of 7388 genes, 0.3%	0.82121	gene12624,gene2033,gene341,gene15333,gene14457,gene15539
biological_process	GO:0042509 regulation of tyrosine phosphorylation of STAT protein	6 out of 345 genes, 1.7%	22 out of 7388 genes, 0.3%	0.82121	gene8065,gene4807,gene341,gene9479,gene12965,gene1872
biological_process	GO:0051222 positive regulation of protein transport	17 out of 345 genes, 4.9%	145 out of 7388 genes, 2.0%	0.83422	gene8196,gene2048,gene2033,gene3179,gene11585,gene13433,gene9783,gene116,gene8065,gene15239,gene9479,gene1058,gene7754,gene15867,gene9,gene14185,gene809
biological_process	GO:2000147 positive regulation of cell motility	16 out of 345 genes, 4.6%	132 out of 7388 genes, 1.8%	0.84476	gene4350,gene13548,gene3851,gene5069,gene186,gene9783,gene4701,gene4807,gene11544,gene9479,gene7754,gene2485,gene15023,gene9592,gene5342,gene10790
molecular_function	GO:0046983 protein dimerization activity	31 out of 345 genes, 9.0%	391 out of 7388 genes, 5.3%	0.85692	gene8500,gene341,gene15420,gene5127,gene6587,gene14457,gene4457,gene3154,gene4350,gene15770,gene13548,gene3851,gene6856,gene13671,gene2737,gene14910,gene340,gene4807,gene12019,gene11652,gene6079,gene2028,gene5129,gene4043,gene3750,gene3717,gene9592,gene8419,gene922,gene4005,gene809
biological_process	GO:0050869 negative regulation of B cell activation	5 out of 345 genes, 1.4%	15 out of 7388 genes, 0.2%	0.92092	gene12624,gene15544,gene2048,gene6109,gene15539
biological_process	GO:0050922 negative regulation of chemotaxis	5 out of 345 genes, 1.4%	15 out of 7388 genes, 0.2%	0.92092	gene279,gene9592,gene11585,gene2637,gene7860
biological_process	GO:0043410 positive regulation of MAPK cascade	17 out of 345 genes, 4.9%	147 out of 7388 genes, 2.0%	0.98044	gene8500,gene15291,gene14457,gene5390,gene13548,gene2033,gene3851,gene5400,gene13433,gene9783,gene116,gene8065,gene340,gene9479,gene1058,gene7754,gene2273
molecular_function	GO:0042803 protein homodimerization activity	22 out of 345 genes, 6.4%	249 out of 7388 genes, 3.4%	0.98729	gene8500,gene341,gene15420,gene5127,gene14457,gene4457,gene3154,gene4350,gene13548,gene3851,gene6856,gene2737,gene4807,gene6079,gene11652,gene12019,gene2028,gene5129,gene4043,gene8419,gene4005,gene809
cellular_component	GO:0009897 external side of plasma membrane	8 out of 345 genes, 2.3%	57 out of 7388 genes, 0.8%	0.99415	gene5390,gene3883,gene5717,gene7703,gene13433,gene7556,gene15023,gene299
biological_process	GO:0009593 detection of chemical stimulus	2 out of 345 genes, 0.6%	53 out of 7388 genes, 0.7%	1	gene15746,gene8557
biological_process	GO:0014013 regulation of gliogenesis	2 out of 345 genes, 0.6%	29 out of 7388 genes, 0.4%	1	gene15544,gene9592
cellular_component	GO:0099568 cytoplasmic region	3 out of 345 genes, 0.9%	89 out of 7388 genes, 1.2%	1	gene8500,gene8419,gene5129
biological_process	GO:0044237 cellular metabolic process	94 out of 345 genes, 27.2%	2581 out of 7388 genes, 34.9%	1	gene9693,gene2736,gene15333,gene11612,gene6587,gene4457,gene13548,gene2033,gene8964,gene9354,gene9479,gene704,gene12519,gene11678,gene10123,gene14606,gene2273,gene3750,gene14757,gene8419,gene11746,gene3726,gene10790,gene3344,gene15291,gene10064,gene2637,gene6502,gene10514,gene4389,gene13433,gene476,gene116,gene15239,gene1055,gene5895,gene6109,gene7486,gene4058,gene4745,gene15416,gene13342,gene820…
cellular_component	GO:0005769 early endosome	2 out of 345 genes, 0.6%	90 out of 7388 genes, 1.2%	1	gene7754,gene5400
biological_process	GO:0032088 negative regulation of NF-kappaB transcription factor activity	2 out of 345 genes, 0.6%	22 out of 7388 genes, 0.3%	1	gene8208,gene6109
biological_process	GO:0001558 regulation of cell growth	4 out of 345 genes, 1.2%	106 out of 7388 genes, 1.4%	1	gene12132,gene5069,gene9479,gene15539
molecular_function	GO:0031406 carboxylic acid binding	3 out of 345 genes, 0.9%	59 out of 7388 genes, 0.8%	1	gene9481,gene8419,gene2028
molecular_function	GO:0008092 cytoskeletal protein binding	13 out of 345 genes, 3.8%	275 out of 7388 genes, 3.7%	1	gene10395,gene15420,gene13317,gene6079,gene12519,gene9521,gene3742,gene7115,gene5129,gene11063,gene5816,gene8971,gene10615
biological_process	GO:0008360 regulation of cell shape	2 out of 345 genes, 0.6%	37 out of 7388 genes, 0.5%	1	gene5069,gene15465
biological_process	GO:0019693 ribose phosphate metabolic process	4 out of 345 genes, 1.2%	89 out of 7388 genes, 1.2%	1	gene13317,gene1058,gene5275,gene2930
biological_process	GO:0030101 natural killer cell activation	2 out of 345 genes, 0.6%	7 out of 7388 genes, 0.1%	1	gene3179,gene341
biological_process	GO:0051147 regulation of muscle cell differentiation	4 out of 345 genes, 1.2%	58 out of 7388 genes, 0.8%	1	gene13548,gene9479,gene9592,gene7754
biological_process	GO:0048598 embryonic morphogenesis	16 out of 345 genes, 4.6%	221 out of 7388 genes, 3.0%	1	gene8500,gene8635,gene2048,gene1058,gene326,gene6587,gene5974,gene15465,gene1872,gene6856,gene9592,gene10412,gene10847,gene3249,gene14150,gene4005
biological_process	GO:0002064 epithelial cell development	4 out of 345 genes, 1.2%	73 out of 7388 genes, 1.0%	1	gene12624,gene5814,gene9592,gene5974
biological_process	GO:0050709 negative regulation of protein secretion	5 out of 345 genes, 1.4%	31 out of 7388 genes, 0.4%	1	gene3851,gene2033,gene9479,gene15544,gene2048
biological_process	GO:0097202 activation of cysteine-type endopeptidase activity	3 out of 345 genes, 0.9%	26 out of 7388 genes, 0.4%	1	gene10847,gene9335,gene5129
biological_process	GO:0010759 positive regulation of macrophage chemotaxis	2 out of 345 genes, 0.6%	3 out of 7388 genes, 0.0%	1	gene4807,gene2485
biological_process	GO:0051054 positive regulation of DNA metabolic process	2 out of 345 genes, 0.6%	63 out of 7388 genes, 0.9%	1	gene13548,gene9479
biological_process	GO:0030168 platelet activation	2 out of 345 genes, 0.6%	31 out of 7388 genes, 0.4%	1	gene3851,gene5450
biological_process	GO:0080090 regulation of primary metabolic process	83 out of 345 genes, 24.1%	1701 out of 7388 genes, 23.0%	1	gene13302,gene9693,gene15333,gene11612,gene6587,gene9875,gene9335,gene13548,gene2033,gene6856,gene9783,gene8065,gene9479,gene10123,gene7754,gene2273,gene14757,gene8419,gene9457,gene10790,gene3249,gene809,gene3344,gene15291,gene326,gene15465,gene2637,gene15770,gene5069,gene3560,gene4389,gene13433,gene116,gene6109,gene7486,gene15867,gene15416,gene5129,gene9,gene4043,gene8208,gene9592,gene3832,gene1…
molecular_function	GO:0003725 double-stranded RNA binding	4 out of 345 genes, 1.2%	29 out of 7388 genes, 0.4%	1	gene14185,gene15867,gene15416,gene116
molecular_function	GO:0016705 oxidoreductase activity, acting on paired donors, with incorporation or reduction of molecular oxygen	7 out of 345 genes, 2.0%	74 out of 7388 genes, 1.0%	1	gene9481,gene9480,gene14368,gene10315,gene8419,gene4457,gene476
biological_process	GO:0060828 regulation of canonical Wnt signaling pathway	3 out of 345 genes, 0.9%	82 out of 7388 genes, 1.1%	1	gene11981,gene9592,gene6079
biological_process	GO:1901343 negative regulation of vasculature development	4 out of 345 genes, 1.2%	38 out of 7388 genes, 0.5%	1	gene279,gene13548,gene11652,gene9592
biological_process	GO:0033209 tumor necrosis factor-mediated signaling pathway	2 out of 345 genes, 0.6%	11 out of 7388 genes, 0.1%	1	gene8208,gene11652
biological_process	GO:0019439 aromatic compound catabolic process	5 out of 345 genes, 1.4%	93 out of 7388 genes, 1.3%	1	gene9481,gene13317,gene470,gene2930,gene12739
biological_process	GO:0051092 positive regulation of NF-kappaB transcription factor activity	3 out of 345 genes, 0.9%	33 out of 7388 genes, 0.4%	1	gene4389,gene14457,gene116
biological_process	GO:0035304 regulation of protein dephosphorylation	2 out of 345 genes, 0.6%	48 out of 7388 genes, 0.6%	1	gene5069,gene3560
biological_process	GO:0021675 nerve development	2 out of 345 genes, 0.6%	25 out of 7388 genes, 0.3%	1	gene10395,gene5974
biological_process	GO:0048844 artery morphogenesis	3 out of 345 genes, 0.9%	25 out of 7388 genes, 0.3%	1	gene12624,gene8635,gene9592
biological_process	GO:0051172 negative regulation of nitrogen compound metabolic process	24 out of 345 genes, 7.0%	468 out of 7388 genes, 6.3%	1	gene14304,gene12624,gene15333,gene326,gene6587,gene15465,gene5390,gene13548,gene3851,gene5069,gene4389,gene13671,gene4807,gene6079,gene6109,gene12039,gene470,gene4043,gene8208,gene9592,gene14757,gene15539,gene14150,gene3344
biological_process	GO:0010721 negative regulation of cell development	2 out of 345 genes, 0.6%	101 out of 7388 genes, 1.4%	1	gene9479,gene9592
biological_process	GO:0010171 body morphogenesis	3 out of 345 genes, 0.9%	17 out of 7388 genes, 0.2%	1	gene8635,gene6166,gene13172
biological_process	GO:0060325 face morphogenesis	3 out of 345 genes, 0.9%	12 out of 7388 genes, 0.2%	1	gene8635,gene6166,gene13172
molecular_function	GO:0016810 hydrolase activity, acting on carbon-nitrogen (but not peptide) bonds	4 out of 345 genes, 1.2%	55 out of 7388 genes, 0.7%	1	gene9343,gene511,gene2637,gene510
biological_process	GO:0015698 inorganic anion transport	3 out of 345 genes, 0.9%	52 out of 7388 genes, 0.7%	1	gene12503,gene14910,gene922
biological_process	GO:0033559 unsaturated fatty acid metabolic process	2 out of 345 genes, 0.6%	17 out of 7388 genes, 0.2%	1	gene4457,gene10219
biological_process	GO:0070100 negative regulation of chemokine-mediated signaling pathway	2 out of 345 genes, 0.6%	2 out of 7388 genes, 0.0%	1	gene4807,gene2637
cellular_component	GO:0061695 transferase complex, transferring phosphorus-containing groups	2 out of 345 genes, 0.6%	104 out of 7388 genes, 1.4%	1	gene15293,gene15291
biological_process	GO:0006885 regulation of pH	3 out of 345 genes, 0.9%	26 out of 7388 genes, 0.4%	1	gene8778,gene12503,gene5400
molecular_function	GO:0022803 passive transmembrane transporter activity	13 out of 345 genes, 3.8%	200 out of 7388 genes, 2.7%	1	gene4029,gene14679,gene4593,gene4263,gene4429,gene5996,gene11417,gene8557,gene14910,gene5400,gene922,gene7051,gene13433
biological_process	GO:0015807 L-amino acid transport	2 out of 345 genes, 0.6%	26 out of 7388 genes, 0.4%	1	gene4640,gene1726
biological_process	GO:0009313 oligosaccharide catabolic process	2 out of 345 genes, 0.6%	4 out of 7388 genes, 0.1%	1	gene14606,gene1206
biological_process	GO:0002920 regulation of humoral immune response	3 out of 345 genes, 0.9%	9 out of 7388 genes, 0.1%	1	gene430,gene15023,gene5450
molecular_function	GO:0008234 cysteine-type peptidase activity	5 out of 345 genes, 1.4%	70 out of 7388 genes, 0.9%	1	gene6109,gene1203,gene4004,gene4820,gene3897
biological_process	GO:0002715 regulation of natural killer cell mediated immunity	2 out of 345 genes, 0.6%	4 out of 7388 genes, 0.1%	1	gene15291,gene341
biological_process	GO:0090277 positive regulation of peptide hormone secretion	4 out of 345 genes, 1.2%	24 out of 7388 genes, 0.3%	1	gene9,gene9479,gene15239,gene7754
biological_process	GO:0003281 ventricular septum development	3 out of 345 genes, 0.9%	25 out of 7388 genes, 0.3%	1	gene12624,gene8635,gene9592
biological_process	GO:0045892 negative regulation of transcription, DNA-templated	18 out of 345 genes, 5.2%	349 out of 7388 genes, 4.7%	1	gene14304,gene12624,gene15333,gene326,gene6587,gene15465,gene5390,gene13548,gene5069,gene13671,gene6079,gene6109,gene8208,gene4043,gene9592,gene14757,gene14150,gene15539
biological_process	GO:0044270 cellular nitrogen compound catabolic process	4 out of 345 genes, 1.2%	90 out of 7388 genes, 1.2%	1	gene13317,gene470,gene2930,gene12739
biological_process	GO:0046483 heterocycle metabolic process	26 out of 345 genes, 7.5%	964 out of 7388 genes, 13.0%	1	gene9693,gene10064,gene13317,gene15333,gene11612,gene6587,gene4192,gene10040,gene13538,gene2737,gene14989,gene1058,gene6079,gene8111,gene10123,gene11678,gene470,gene5275,gene4745,gene9592,gene14757,gene2930,gene14150,gene4005,gene3344,gene12739
biological_process	GO:0010648 negative regulation of cell communication	35 out of 345 genes, 10.1%	426 out of 7388 genes, 5.8%	1	gene10395,gene9693,gene12624,gene6890,gene2033,gene6856,gene1203,gene12965,gene3897,gene4807,gene9479,gene1058,gene7754,gene1872,gene5450,gene10550,gene9457,gene10790,gene15465,gene2637,gene15125,gene11981,gene3851,gene13433,gene476,gene5814,gene6109,gene11652,gene7486,gene4043,gene430,gene9592,gene12188,gene14150,gene15539
biological_process	GO:0006139 nucleobase-containing compound metabolic process	25 out of 345 genes, 7.2%	913 out of 7388 genes, 12.4%	1	gene9693,gene10064,gene13317,gene15333,gene11612,gene6587,gene4192,gene10040,gene13538,gene14989,gene1058,gene6079,gene8111,gene10123,gene11678,gene470,gene5275,gene4745,gene9592,gene14757,gene2930,gene4005,gene3344,gene12739,gene14150
biological_process	GO:0009896 positive regulation of catabolic process	9 out of 345 genes, 2.6%	130 out of 7388 genes, 1.8%	1	gene9479,gene12039,gene12019,gene6109,gene6890,gene14457,gene3851,gene4389,gene13433
biological_process	GO:0030817 regulation of cAMP biosynthetic process	5 out of 345 genes, 1.4%	28 out of 7388 genes, 0.4%	1	gene6359,gene6415,gene3851,gene9875,gene7754
cellular_component	GO:1990351 transporter complex	5 out of 345 genes, 1.4%	94 out of 7388 genes, 1.3%	1	gene4429,gene4029,gene14679,gene7051,gene4263
biological_process	GO:0016331 morphogenesis of embryonic epithelium	4 out of 345 genes, 1.2%	64 out of 7388 genes, 0.9%	1	gene10412,gene6587,gene15465,gene10847
biological_process	GO:0001936 regulation of endothelial cell proliferation	5 out of 345 genes, 1.4%	34 out of 7388 genes, 0.5%	1	gene13548,gene2048,gene11652,gene1058,gene12188
biological_process	GO:0035150 regulation of tube size	6 out of 345 genes, 1.7%	41 out of 7388 genes, 0.6%	1	gene340,gene3851,gene1058,gene9875,gene9710,gene5275
molecular_function	GO:0016740 transferase activity	35 out of 345 genes, 10.1%	1005 out of 7388 genes, 13.6%	1	gene9693,gene2736,gene14457,gene8076,gene4905,gene8964,gene8772,gene9354,gene4807,gene8111,gene12519,gene11678,gene2273,gene7387,gene11746,gene3726,gene2852,gene8500,gene15291,gene11972,gene2653,gene4389,gene12132,gene6018,gene5895,gene1055,gene15239,gene6109,gene4745,gene4058,gene191,gene15416,gene8208,gene8783,gene1547
biological_process	GO:0003231 cardiac ventricle development	3 out of 345 genes, 0.9%	46 out of 7388 genes, 0.6%	1	gene12624,gene8635,gene9592
biological_process	GO:0030902 hindbrain development	2 out of 345 genes, 0.6%	41 out of 7388 genes, 0.6%	1	gene10790,gene4005
biological_process	GO:0036336 dendritic cell migration	2 out of 345 genes, 0.6%	8 out of 7388 genes, 0.1%	1	gene15023,gene9783
biological_process	GO:1903409 reactive oxygen species biosynthetic process	2 out of 345 genes, 0.6%	4 out of 7388 genes, 0.1%	1	gene3750,gene8419
molecular_function	GO:0008238 exopeptidase activity	2 out of 345 genes, 0.6%	43 out of 7388 genes, 0.6%	1	gene7556,gene10219
biological_process	GO:0060562 epithelial tube morphogenesis	7 out of 345 genes, 2.0%	123 out of 7388 genes, 1.7%	1	gene10395,gene10412,gene9592,gene6587,gene15465,gene14757,gene10847
biological_process	GO:0051282 regulation of sequestering of calcium ion	7 out of 345 genes, 2.0%	40 out of 7388 genes, 0.5%	1	gene6502,gene1058,gene7754,gene8557,gene13433,gene9783,gene5450
biological_process	GO:0032959 inositol trisphosphate biosynthetic process	2 out of 345 genes, 0.6%	2 out of 7388 genes, 0.0%	1	gene6502,gene11377
biological_process	GO:0008283 cell proliferation	14 out of 345 genes, 4.1%	198 out of 7388 genes, 2.7%	1	gene12624,gene9479,gene12039,gene14457,gene10040,gene5450,gene4350,gene5717,gene6856,gene7924,gene9592,gene13433,gene7556,gene4005
biological_process	GO:0002548 monocyte chemotaxis	2 out of 345 genes, 0.6%	5 out of 7388 genes, 0.1%	1	gene13548,gene2722
biological_process	GO:0043535 regulation of blood vessel endothelial cell migration	3 out of 345 genes, 0.9%	21 out of 7388 genes, 0.3%	1	gene279,gene13548,gene9592
biological_process	GO:0060713 labyrinthine layer morphogenesis	2 out of 345 genes, 0.6%	9 out of 7388 genes, 0.1%	1	gene2048,gene1872
molecular_function	GO:0046914 transition metal ion binding	22 out of 345 genes, 6.4%	530 out of 7388 genes, 7.2%	1	gene15005,gene1164,gene6482,gene299,gene4389,gene1171,gene10510,gene476,gene9480,gene6109,gene15867,gene8444,gene1597,gene4058,gene3707,gene9481,gene8208,gene9945,gene10315,gene14368,gene1986,gene7556
biological_process	GO:0030336 negative regulation of cell migration	6 out of 345 genes, 1.7%	72 out of 7388 genes, 1.0%	1	gene10395,gene279,gene9592,gene11585,gene2637,gene7860
biological_process	GO:1903727 positive regulation of phospholipid metabolic process	3 out of 345 genes, 0.9%	18 out of 7388 genes, 0.2%	1	gene13548,gene1058,gene9783
biological_process	GO:0008284 positive regulation of cell proliferation	22 out of 345 genes, 6.4%	230 out of 7388 genes, 3.1%	1	gene8500,gene341,gene2048,gene14457,gene4350,gene13548,gene2033,gene1171,gene5400,gene476,gene8065,gene4807,gene9479,gene1058,gene6109,gene7754,gene5450,gene15146,gene9592,gene12188,gene15539,gene14150
biological_process	GO:0015850 organic hydroxy compound transport	3 out of 345 genes, 0.9%	44 out of 7388 genes, 0.6%	1	gene5390,gene5242,gene3726
biological_process	GO:0045747 positive regulation of Notch signaling pathway	2 out of 345 genes, 0.6%	14 out of 7388 genes, 0.2%	1	gene9592,gene4905
cellular_component	GO:0098857 membrane microdomain	3 out of 345 genes, 0.9%	88 out of 7388 genes, 1.2%	1	gene10395,gene5390,gene7924
biological_process	GO:0030301 cholesterol transport	2 out of 345 genes, 0.6%	20 out of 7388 genes, 0.3%	1	gene5390,gene3726
biological_process	GO:0034134 toll-like receptor 2 signaling pathway	2 out of 345 genes, 0.6%	3 out of 7388 genes, 0.0%	1	gene8383,gene14457
biological_process	GO:0048869 cellular developmental process	53 out of 345 genes, 15.4%	1029 out of 7388 genes, 13.9%	1	gene10395,gene9693,gene12624,gene15333,gene11612,gene6587,gene9160,gene4457,gene10040,gene4905,gene4350,gene2033,gene3179,gene12965,gene966,gene7860,gene8065,gene9479,gene1058,gene7754,gene1872,gene5450,gene2273,gene10550,gene15146,gene5717,gene14757,gene12739,gene341,gene326,gene15465,gene15770,gene5069,gene6502,gene9614,gene8971,gene12503,gene8315,gene13433,gene6236,gene5814,gene15544,gene11652…
biological_process	GO:0001823 mesonephros development	3 out of 345 genes, 0.9%	38 out of 7388 genes, 0.5%	1	gene9343,gene6856,gene4005
cellular_component	GO:0099503 secretory vesicle	6 out of 345 genes, 1.7%	91 out of 7388 genes, 1.2%	1	gene13317,gene7096,gene704,gene12188,gene10073,gene8076
biological_process	GO:0043543 protein acylation	2 out of 345 genes, 0.6%	62 out of 7388 genes, 0.8%	1	gene9693,gene14757
biological_process	GO:1900046 regulation of hemostasis	4 out of 345 genes, 1.2%	30 out of 7388 genes, 0.4%	1	gene4701,gene5390,gene13548,gene6482
biological_process	GO:0048858 cell projection morphogenesis	7 out of 345 genes, 2.0%	206 out of 7388 genes, 2.8%	1	gene10395,gene10550,gene9592,gene5974,gene15465,gene9160,gene12739
biological_process	GO:0007156 homophilic cell adhesion via plasma membrane adhesion molecules	2 out of 345 genes, 0.6%	40 out of 7388 genes, 0.5%	1	gene15146,gene7703
biological_process	GO:0045944 positive regulation of transcription from RNA polymerase II promoter	19 out of 345 genes, 5.5%	366 out of 7388 genes, 5.0%	1	gene13302,gene9693,gene2048,gene15333,gene6587,gene13548,gene116,gene8065,gene9479,gene6079,gene11652,gene7754,gene15867,gene4043,gene9592,gene14757,gene4005,gene809,gene14150
biological_process	GO:0033036 macromolecule localization	19 out of 345 genes, 5.5%	606 out of 7388 genes, 8.2%	1	gene10395,gene9160,gene6890,gene5390,gene14881,gene10514,gene6856,gene13433,gene6132,gene14691,gene6109,gene15023,gene11081,gene9592,gene8419,gene3726,gene10790,gene1206,gene15539
biological_process	GO:0060401 cytosolic calcium ion transport	5 out of 345 genes, 1.4%	19 out of 7388 genes, 0.3%	1	gene6502,gene1058,gene8557,gene13433,gene9783
biological_process	GO:0034121 regulation of toll-like receptor signaling pathway	5 out of 345 genes, 1.4%	18 out of 7388 genes, 0.2%	1	gene9693,gene2033,gene15333,gene6109,gene116
biological_process	GO:0051402 neuron apoptotic process	2 out of 345 genes, 0.6%	17 out of 7388 genes, 0.2%	1	gene15544,gene10847
biological_process	GO:0018394 peptidyl-lysine acetylation	2 out of 345 genes, 0.6%	46 out of 7388 genes, 0.6%	1	gene9693,gene14757
biological_process	GO:0055114 oxidation-reduction process	18 out of 345 genes, 5.2%	370 out of 7388 genes, 5.0%	1	gene6524,gene4457,gene6463,gene13538,gene11200,gene5400,gene476,gene6236,gene6132,gene704,gene9480,gene14310,gene9481,gene9945,gene3750,gene10315,gene14368,gene8419
biological_process	GO:0051963 regulation of synapse assembly	2 out of 345 genes, 0.6%	34 out of 7388 genes, 0.5%	1	gene2993,gene5974
biological_process	GO:0070265 necrotic cell death	2 out of 345 genes, 0.6%	8 out of 7388 genes, 0.1%	1	gene191,gene116
biological_process	GO:0046579 positive regulation of Ras protein signal transduction	2 out of 345 genes, 0.6%	11 out of 7388 genes, 0.1%	1	gene9479,gene4729
biological_process	GO:0007229 integrin-mediated signaling pathway	2 out of 345 genes, 0.6%	25 out of 7388 genes, 0.3%	1	gene3564,gene186
biological_process	GO:0072676 lymphocyte migration	4 out of 345 genes, 1.2%	9 out of 7388 genes, 0.1%	1	gene11544,gene14368,gene2722,gene476
biological_process	GO:0071417 cellular response to organonitrogen compound	7 out of 345 genes, 2.0%	96 out of 7388 genes, 1.3%	1	gene1915,gene2033,gene12039,gene6079,gene7754,gene14457,gene12965
biological_process	GO:0044723 single-organism carbohydrate metabolic process	6 out of 345 genes, 1.7%	203 out of 7388 genes, 2.7%	1	gene4043,gene1055,gene9354,gene11746,gene14606,gene1206
biological_process	GO:0030593 neutrophil chemotaxis	3 out of 345 genes, 0.9%	7 out of 7388 genes, 0.1%	1	gene13317,gene2722,gene3564
cellular_component	GO:0045111 intermediate filament cytoskeleton	4 out of 345 genes, 1.2%	53 out of 7388 genes, 0.7%	1	gene12132,gene12557,gene7754,gene4640
cellular_component	GO:0005882 intermediate filament	2 out of 345 genes, 0.6%	39 out of 7388 genes, 0.5%	1	gene12557,gene7754
biological_process	GO:1902893 regulation of pri-miRNA transcription from RNA polymerase II promoter	3 out of 345 genes, 0.9%	12 out of 7388 genes, 0.2%	1	gene13548,gene14757,gene4005
biological_process	GO:0070661 leukocyte proliferation	3 out of 345 genes, 0.9%	30 out of 7388 genes, 0.4%	1	gene5717,gene14457,gene13433
biological_process	GO:0050856 regulation of T cell receptor signaling pathway	3 out of 345 genes, 0.9%	14 out of 7388 genes, 0.2%	1	gene15125,gene15023,gene5450
molecular_function	GO:0101005 ubiquitinyl hydrolase activity	3 out of 345 genes, 0.9%	41 out of 7388 genes, 0.6%	1	gene6109,gene1203,gene4004
biological_process	GO:0043966 histone H3 acetylation	2 out of 345 genes, 0.6%	22 out of 7388 genes, 0.3%	1	gene9693,gene14757
biological_process	GO:0070509 calcium ion import	6 out of 345 genes, 1.7%	26 out of 7388 genes, 0.4%	1	gene6502,gene1058,gene8557,gene13433,gene7115,gene9783
biological_process	GO:0040019 positive regulation of embryonic development	2 out of 345 genes, 0.6%	18 out of 7388 genes, 0.2%	1	gene10395,gene9479
cellular_component	GO:0098796 membrane protein complex	24 out of 345 genes, 7.0%	342 out of 7388 genes, 4.6%	1	gene10395,gene15291,gene15054,gene14679,gene6463,gene8778,gene4429,gene12824,gene11585,gene4919,gene5400,gene7051,gene3897,gene15293,gene8065,gene6132,gene9479,gene4029,gene11488,gene4263,gene5450,gene8208,gene3750,gene3564
biological_process	GO:0048738 cardiac muscle tissue development	2 out of 345 genes, 0.6%	66 out of 7388 genes, 0.9%	1	gene9592,gene4005
cellular_component	GO:0031982 vesicle	57 out of 345 genes, 16.5%	1263 out of 7388 genes, 17.1%	1	gene10395,gene15420,gene13317,gene6890,gene14457,gene8076,gene10040,gene299,gene7096,gene8964,gene9354,gene10847,gene5454,gene13172,gene704,gene7754,gene3198,gene5450,gene2273,gene14185,gene58,gene3750,gene3726,gene10790,gene12739,gene11985,gene3154,gene3345,gene15125,gene2637,gene6463,gene11063,gene13294,gene6502,gene8778,gene13538,gene11585,gene13171,gene10073,gene6236,gene4701,gene6109,gene907…
biological_process	GO:0060255 regulation of macromolecule metabolic process	83 out of 345 genes, 24.1%	1714 out of 7388 genes, 23.2%	1	gene13302,gene9693,gene15333,gene11612,gene6587,gene6890,gene9335,gene13548,gene2033,gene6856,gene9783,gene8065,gene9479,gene10123,gene7754,gene2273,gene5717,gene14757,gene8419,gene9457,gene10790,gene3249,gene809,gene3344,gene15291,gene326,gene15465,gene2637,gene15770,gene5069,gene6502,gene3560,gene4389,gene13433,gene116,gene6109,gene7486,gene15867,gene15416,gene5129,gene8208,gene4043,gene9592,ge…
biological_process	GO:1903829 positive regulation of cellular protein localization	10 out of 345 genes, 2.9%	135 out of 7388 genes, 1.8%	1	gene9479,gene7754,gene15867,gene2033,gene3179,gene13294,gene14185,gene116,gene809,gene9783
molecular_function	GO:0003697 single-stranded DNA binding	2 out of 345 genes, 0.6%	24 out of 7388 genes, 0.3%	1	gene10064,gene470
biological_process	GO:0002673 regulation of acute inflammatory response	3 out of 345 genes, 0.9%	12 out of 7388 genes, 0.2%	1	gene8065,gene4457,gene15023
biological_process	GO:0055023 positive regulation of cardiac muscle tissue growth	2 out of 345 genes, 0.6%	11 out of 7388 genes, 0.1%	1	gene9479,gene9592
cellular_component	GO:0044427 chromosomal part	11 out of 345 genes, 3.2%	279 out of 7388 genes, 3.8%	1	gene9693,gene15333,gene11652,gene470,gene2637,gene9614,gene13671,gene2797,gene14757,gene15539,gene14150
biological_process	GO:0097006 regulation of plasma lipoprotein particle levels	2 out of 345 genes, 0.6%	16 out of 7388 genes, 0.2%	1	gene5390,gene3726
biological_process	GO:0030154 cell differentiation	52 out of 345 genes, 15.1%	945 out of 7388 genes, 12.8%	1	gene10395,gene9693,gene12624,gene15333,gene11612,gene6587,gene9160,gene4457,gene10040,gene4905,gene4350,gene2033,gene3179,gene12965,gene966,gene7860,gene8065,gene9479,gene1058,gene7754,gene1872,gene5450,gene2273,gene10550,gene15146,gene5717,gene14757,gene12739,gene341,gene326,gene15465,gene15770,gene5069,gene6502,gene9614,gene8971,gene12503,gene8315,gene6236,gene5814,gene15544,gene11652,gene5974,…
biological_process	GO:2000027 regulation of organ morphogenesis	3 out of 345 genes, 0.9%	67 out of 7388 genes, 0.9%	1	gene9592,gene6109,gene14150
molecular_function	GO:0016714 oxidoreductase activity, acting on paired donors, with incorporation or reduction of molecular oxygen, reduced pteridine as one donor, and incorporation of one atom of oxygen	2 out of 345 genes, 0.6%	5 out of 7388 genes, 0.1%	1	gene9481,gene9480
biological_process	GO:0043066 negative regulation of apoptotic process	16 out of 345 genes, 4.6%	262 out of 7388 genes, 3.5%	1	gene2048,gene4479,gene12694,gene9783,gene3897,gene8065,gene4807,gene9479,gene1058,gene6109,gene1872,gene5129,gene9592,gene12188,gene10790,gene15539
biological_process	GO:0090288 negative regulation of cellular response to growth factor stimulus	4 out of 345 genes, 1.2%	58 out of 7388 genes, 0.8%	1	gene11981,gene6856,gene9592,gene10790
molecular_function	GO:0000989 transcription factor activity, transcription factor binding	2 out of 345 genes, 0.6%	161 out of 7388 genes, 2.2%	1	gene13302,gene9592
biological_process	GO:0031960 response to corticosteroid	2 out of 345 genes, 0.6%	10 out of 7388 genes, 0.1%	1	gene8065,gene2048
biological_process	GO:0051235 maintenance of location	5 out of 345 genes, 1.4%	48 out of 7388 genes, 0.6%	1	gene10395,gene5390,gene6856,gene10790,gene1206
molecular_function	GO:0005539 glycosaminoglycan binding	2 out of 345 genes, 0.6%	46 out of 7388 genes, 0.6%	1	gene875,gene15306
biological_process	GO:0034405 response to fluid shear stress	2 out of 345 genes, 0.6%	12 out of 7388 genes, 0.2%	1	gene4457,gene13433
biological_process	GO:0071773 cellular response to BMP stimulus	2 out of 345 genes, 0.6%	30 out of 7388 genes, 0.4%	1	gene14150,gene4005
molecular_function	GO:0022804 active transmembrane transporter activity	11 out of 345 genes, 3.2%	116 out of 7388 genes, 1.6%	1	gene5127,gene5242,gene15054,gene4640,gene7115,gene2737,gene12824,gene12503,gene1726,gene922,gene14678
biological_process	GO:0009064 glutamine family amino acid metabolic process	2 out of 345 genes, 0.6%	25 out of 7388 genes, 0.3%	1	gene9343,gene8419
biological_process	GO:0030514 negative regulation of BMP signaling pathway	3 out of 345 genes, 0.9%	24 out of 7388 genes, 0.3%	1	gene11981,gene6856,gene9592
molecular_function	GO:0051117 ATPase binding	3 out of 345 genes, 0.9%	21 out of 7388 genes, 0.3%	1	gene8778,gene12824,gene9160
molecular_function	GO:0044877 macromolecular complex binding	19 out of 345 genes, 5.5%	466 out of 7388 genes, 6.3%	1	gene12624,gene10064,gene15420,gene11612,gene11063,gene5390,gene13548,gene3851,gene5816,gene5419,gene9479,gene6079,gene7754,gene191,gene5129,gene9592,gene10790,gene14150,gene15539
biological_process	GO:0090279 regulation of calcium ion import	3 out of 345 genes, 0.9%	32 out of 7388 genes, 0.4%	1	gene13548,gene7754,gene5450
biological_process	GO:0042490 mechanoreceptor differentiation	3 out of 345 genes, 0.9%	29 out of 7388 genes, 0.4%	1	gene10412,gene9592,gene5974
biological_process	GO:0044802 single-organism membrane organization	8 out of 345 genes, 2.3%	207 out of 7388 genes, 2.8%	1	gene11081,gene6132,gene10514,gene3717,gene6890,gene14910,gene13433,gene5129
biological_process	GO:0010544 negative regulation of platelet activation	2 out of 345 genes, 0.6%	4 out of 7388 genes, 0.1%	1	gene13548,gene6482
biological_process	GO:0010634 positive regulation of epithelial cell migration	2 out of 345 genes, 0.6%	41 out of 7388 genes, 0.6%	1	gene13548,gene186
cellular_component	GO:1902495 transmembrane transporter complex	5 out of 345 genes, 1.4%	92 out of 7388 genes, 1.2%	1	gene4429,gene4029,gene14679,gene7051,gene4263
molecular_function	GO:0048037 cofactor binding	4 out of 345 genes, 1.2%	127 out of 7388 genes, 1.7%	1	gene13538,gene3750,gene8419,gene11200
biological_process	GO:0009261 ribonucleotide catabolic process	2 out of 345 genes, 0.6%	7 out of 7388 genes, 0.1%	1	gene13317,gene2930
biological_process	GO:0044249 cellular biosynthetic process	37 out of 345 genes, 10.7%	911 out of 7388 genes, 12.3%	1	gene9693,gene9343,gene15333,gene11612,gene6587,gene4457,gene10040,gene1203,gene9354,gene9479,gene1058,gene10123,gene470,gene10219,gene9945,gene3750,gene14757,gene8419,gene3726,gene4192,gene2637,gene2653,gene6502,gene13538,gene13433,gene476,gene5895,gene1055,gene6079,gene12039,gene5275,gene9592,gene7924,gene14368,gene2930,gene4005,gene14150
molecular_function	GO:0015079 potassium ion transmembrane transporter activity	4 out of 345 genes, 1.2%	70 out of 7388 genes, 0.9%	1	gene4429,gene4029,gene14679,gene4263
biological_process	GO:0018193 peptidyl-amino acid modification	10 out of 345 genes, 2.9%	275 out of 7388 genes, 3.7%	1	gene8500,gene9693,gene15239,gene2637,gene5450,gene2273,gene13548,gene1547,gene8419,gene14757
molecular_function	GO:0050839 cell adhesion molecule binding	5 out of 345 genes, 1.4%	184 out of 7388 genes, 2.5%	1	gene9479,gene12039,gene11652,gene10790,gene5450
biological_process	GO:0045979 positive regulation of nucleoside metabolic process	2 out of 345 genes, 0.6%	6 out of 7388 genes, 0.1%	1	gene9479,gene13433
molecular_function	GO:0035591 signaling adaptor activity	2 out of 345 genes, 0.6%	13 out of 7388 genes, 0.2%	1	gene3307,gene3832
biological_process	GO:0048524 positive regulation of viral process	2 out of 345 genes, 0.6%	26 out of 7388 genes, 0.4%	1	gene12039,gene9592
biological_process	GO:0034765 regulation of ion transmembrane transport	10 out of 345 genes, 2.9%	131 out of 7388 genes, 1.8%	1	gene7754,gene14679,gene4263,gene5450,gene6502,gene13548,gene4429,gene14910,gene7051,gene13433
biological_process	GO:1902187 negative regulation of viral release from host cell	2 out of 345 genes, 0.6%	3 out of 7388 genes, 0.0%	1	gene4389,gene10510
cellular_component	GO:0000228 nuclear chromosome	8 out of 345 genes, 2.3%	161 out of 7388 genes, 2.2%	1	gene9693,gene15333,gene11652,gene9614,gene13671,gene2797,gene14757,gene14150
biological_process	GO:0019752 carboxylic acid metabolic process	11 out of 345 genes, 3.2%	293 out of 7388 genes, 4.0%	1	gene9343,gene9480,gene4457,gene2637,gene10219,gene2653,gene9481,gene9945,gene14368,gene8419,gene476
molecular_function	GO:0019904 protein domain specific binding	11 out of 345 genes, 3.2%	172 out of 7388 genes, 2.3%	1	gene10395,gene6132,gene14457,gene3154,gene5450,gene5129,gene2033,gene10073,gene3832,gene10790,gene14150
biological_process	GO:0042594 response to starvation	3 out of 345 genes, 0.9%	50 out of 7388 genes, 0.7%	1	gene4043,gene12039,gene10790
biological_process	GO:0098742 cell-cell adhesion via plasma-membrane adhesion molecules	2 out of 345 genes, 0.6%	48 out of 7388 genes, 0.6%	1	gene15146,gene7703
biological_process	GO:0032272 negative regulation of protein polymerization	3 out of 345 genes, 0.9%	23 out of 7388 genes, 0.3%	1	gene15420,gene9521,gene5129
cellular_component	GO:0031984 organelle subcompartment	5 out of 345 genes, 1.4%	84 out of 7388 genes, 1.1%	1	gene8115,gene5895,gene7924,gene7754,gene6890
molecular_function	GO:0019899 enzyme binding	30 out of 345 genes, 8.7%	595 out of 7388 genes, 8.1%	1	gene12624,gene9160,gene6890,gene4457,gene11063,gene279,gene8778,gene2033,gene3851,gene1203,gene12824,gene5400,gene186,gene12965,gene10615,gene3897,gene5814,gene11652,gene704,gene6109,gene15867,gene191,gene5450,gene8208,gene9592,gene7924,gene7703,gene10790,gene809,gene4005
molecular_function	GO:0008324 cation transmembrane transporter activity	17 out of 345 genes, 4.9%	246 out of 7388 genes, 3.3%	1	gene14679,gene4593,gene8778,gene4429,gene12824,gene8557,gene1726,gene5400,gene13433,gene7051,gene4029,gene5242,gene7115,gene4263,gene5996,gene922,gene14678
biological_process	GO:0006836 neurotransmitter transport	2 out of 345 genes, 0.6%	33 out of 7388 genes, 0.4%	1	gene13433,gene14678
molecular_function	GO:0050662 coenzyme binding	4 out of 345 genes, 1.2%	88 out of 7388 genes, 1.2%	1	gene13538,gene3750,gene8419,gene11200
biological_process	GO:0071840 cellular component organization or biogenesis	49 out of 345 genes, 14.2%	1596 out of 7388 genes, 21.6%	1	gene10395,gene9693,gene15420,gene9160,gene6890,gene14679,gene14910,gene5400,gene10615,gene8065,gene4807,gene9521,gene470,gene4263,gene5450,gene11081,gene8115,gene10550,gene5717,gene14757,gene2797,gene3726,gene12739,gene10064,gene15465,gene3345,gene2637,gene11063,gene5390,gene772,gene5069,gene13294,gene10514,gene8557,gene186,gene13433,gene6132,gene5814,gene5974,gene3742,gene5129,gene191,gene3717,g…
biological_process	GO:0046068 cGMP metabolic process	2 out of 345 genes, 0.6%	8 out of 7388 genes, 0.1%	1	gene1058,gene5275
biological_process	GO:0014910 regulation of smooth muscle cell migration	4 out of 345 genes, 1.2%	13 out of 7388 genes, 0.2%	1	gene4701,gene13548,gene4807,gene9479
biological_process	GO:0001649 osteoblast differentiation	2 out of 345 genes, 0.6%	47 out of 7388 genes, 0.6%	1	gene14150,gene4005
biological_process	GO:0070997 neuron death	2 out of 345 genes, 0.6%	20 out of 7388 genes, 0.3%	1	gene15544,gene10847
biological_process	GO:0043551 regulation of phosphatidylinositol 3-kinase activity	4 out of 345 genes, 1.2%	17 out of 7388 genes, 0.2%	1	gene15293,gene15291,gene13548,gene9783
molecular_function	GO:0032813 tumor necrosis factor receptor superfamily binding	3 out of 345 genes, 0.9%	14 out of 7388 genes, 0.2%	1	gene8208,gene11652,gene9335
biological_process	GO:1903533 regulation of protein targeting	9 out of 345 genes, 2.6%	107 out of 7388 genes, 1.4%	1	gene9479,gene15867,gene2033,gene3179,gene14185,gene5390,gene116,gene809,gene9783
biological_process	GO:0002262 myeloid cell homeostasis	5 out of 345 genes, 1.4%	45 out of 7388 genes, 0.6%	1	gene8065,gene9614,gene13317,gene14757,gene15539
biological_process	GO:0060330 regulation of response to interferon-gamma	2 out of 345 genes, 0.6%	6 out of 7388 genes, 0.1%	1	gene8111,gene12965
biological_process	GO:2000108 positive regulation of leukocyte apoptotic process	3 out of 345 genes, 0.9%	12 out of 7388 genes, 0.2%	1	gene4807,gene2048,gene13433
biological_process	GO:1904036 negative regulation of epithelial cell apoptotic process	3 out of 345 genes, 0.9%	14 out of 7388 genes, 0.2%	1	gene2048,gene6109,gene12188
cellular_component	GO:0005654 nucleoplasm	25 out of 345 genes, 7.2%	1016 out of 7388 genes, 13.8%	1	gene8500,gene10395,gene10314,gene9693,gene326,gene6587,gene9614,gene13671,gene1203,gene12965,gene6166,gene11652,gene613,gene6079,gene8111,gene4745,gene7115,gene3707,gene1547,gene14757,gene2797,gene11746,gene15539,gene14150,gene809
biological_process	GO:0007507 heart development	5 out of 345 genes, 1.4%	189 out of 7388 genes, 2.6%	1	gene12624,gene8635,gene9592,gene1058,gene4005
molecular_function	GO:0043492 ATPase activity, coupled to movement of substances	5 out of 345 genes, 1.4%	50 out of 7388 genes, 0.7%	1	gene11081,gene5127,gene2737,gene12824,gene15054
biological_process	GO:0009408 response to heat	2 out of 345 genes, 0.6%	26 out of 7388 genes, 0.4%	1	gene9479,gene15643
cellular_component	GO:0030055 cell-substrate junction	7 out of 345 genes, 2.0%	178 out of 7388 genes, 2.4%	1	gene11063,gene10395,gene4701,gene13294,gene186,gene10790,gene15306
biological_process	GO:0043029 T cell homeostasis	2 out of 345 genes, 0.6%	14 out of 7388 genes, 0.2%	1	gene4479,gene13433
molecular_function	GO:0043168 anion binding	51 out of 345 genes, 14.8%	1136 out of 7388 genes, 15.4%	1	gene2736,gene15213,gene13317,gene9160,gene15054,gene14457,gene8076,gene4593,gene5816,gene4919,gene10847,gene12519,gene8444,gene470,gene2028,gene11081,gene2273,gene3750,gene5660,gene11377,gene8419,gene7387,gene11746,gene10790,gene809,gene2852,gene8500,gene11961,gene15977,gene5127,gene11972,gene15465,gene3154,gene3345,gene772,gene13294,gene2737,gene1295,gene11200,gene14989,gene13433,gene6132,gene15…
biological_process	GO:0010562 positive regulation of phosphorus metabolic process	28 out of 345 genes, 8.1%	339 out of 7388 genes, 4.6%	1	gene8500,gene15291,gene341,gene9875,gene14457,gene9335,gene5390,gene13548,gene5069,gene2033,gene3851,gene5400,gene13433,gene9783,gene116,gene8065,gene340,gene4807,gene9479,gene1058,gene7754,gene470,gene5275,gene6359,gene2273,gene6415,gene10790,gene3832
biological_process	GO:0033365 protein localization to organelle	6 out of 345 genes, 1.7%	184 out of 7388 genes, 2.5%	1	gene10395,gene6109,gene9160,gene6890,gene10790,gene15539
biological_process	GO:0010558 negative regulation of macromolecule biosynthetic process	24 out of 345 genes, 7.0%	440 out of 7388 genes, 6.0%	1	gene14304,gene12624,gene15333,gene326,gene6587,gene15465,gene5390,gene13548,gene5069,gene4389,gene13671,gene8065,gene4807,gene6079,gene6109,gene12039,gene470,gene4043,gene8208,gene9592,gene14757,gene15539,gene14150,gene3344
biological_process	GO:0044765 single-organism transport	54 out of 345 genes, 15.7%	1086 out of 7388 genes, 14.7%	1	gene10395,gene6890,gene15054,gene14679,gene10597,gene4593,gene14456,gene14881,gene4429,gene12824,gene14910,gene5400,gene9783,gene14691,gene4807,gene1058,gene5242,gene2028,gene4263,gene3707,gene11081,gene8419,gene3726,gene922,gene8635,gene5127,gene3610,gene4640,gene5390,gene6502,gene8778,gene14088,gene2737,gene12503,gene8557,gene1726,gene7051,gene13433,gene6236,gene6132,gene4029,gene15643,gene7115…
biological_process	GO:0046903 secretion	11 out of 345 genes, 3.2%	137 out of 7388 genes, 1.9%	1	gene14691,gene4807,gene5242,gene2028,gene15023,gene5390,gene14881,gene7924,gene9592,gene8419,gene13433
biological_process	GO:0014070 response to organic cyclic compound	16 out of 345 genes, 4.6%	182 out of 7388 genes, 2.5%	1	gene8065,gene4807,gene2048,gene12039,gene6079,gene7754,gene15867,gene14457,gene4593,gene2637,gene5390,gene8557,gene13433,gene116,gene809,gene4005
biological_process	GO:0018130 heterocycle biosynthetic process	16 out of 345 genes, 4.6%	385 out of 7388 genes, 5.2%	1	gene9693,gene15333,gene11612,gene6587,gene4192,gene10040,gene13538,gene1058,gene6079,gene10123,gene5275,gene9592,gene14757,gene2930,gene4005,gene14150
biological_process	GO:0045986 negative regulation of smooth muscle contraction	2 out of 345 genes, 0.6%	4 out of 7388 genes, 0.1%	1	gene9875,gene5275
biological_process	GO:0045921 positive regulation of exocytosis	2 out of 345 genes, 0.6%	30 out of 7388 genes, 0.4%	1	gene10412,gene9875
biological_process	GO:0007088 regulation of mitotic nuclear division	2 out of 345 genes, 0.6%	52 out of 7388 genes, 0.7%	1	gene13548,gene9479
biological_process	GO:0007163 establishment or maintenance of cell polarity	2 out of 345 genes, 0.6%	56 out of 7388 genes, 0.8%	1	gene15465,gene9783
biological_process	GO:0060669 embryonic placenta morphogenesis	2 out of 345 genes, 0.6%	9 out of 7388 genes, 0.1%	1	gene2048,gene1872
biological_process	GO:0030183 B cell differentiation	3 out of 345 genes, 0.9%	36 out of 7388 genes, 0.5%	1	gene6502,gene15539,gene4905
biological_process	GO:0046883 regulation of hormone secretion	8 out of 345 genes, 2.3%	65 out of 7388 genes, 0.9%	1	gene1915,gene4807,gene9479,gene15239,gene7754,gene9,gene3851,gene8419
biological_process	GO:0044710 single-organism metabolic process	60 out of 345 genes, 17.4%	1495 out of 7388 genes, 20.2%	1	gene9693,gene9343,gene6524,gene13317,gene6890,gene4457,gene8964,gene9354,gene5400,gene5454,gene4807,gene9479,gene9480,gene8111,gene704,gene1058,gene14310,gene470,gene14606,gene10219,gene8569,gene9945,gene5839,gene3750,gene10315,gene14757,gene11377,gene8419,gene11746,gene3726,gene12739,gene15291,gene5455,gene10064,gene2637,gene2653,gene6463,gene5390,gene6502,gene13538,gene10514,gene4389,gene2737,g…
biological_process	GO:0030218 erythrocyte differentiation	3 out of 345 genes, 0.9%	31 out of 7388 genes, 0.4%	1	gene9614,gene14757,gene15539
biological_process	GO:0010817 regulation of hormone levels	10 out of 345 genes, 2.9%	139 out of 7388 genes, 1.9%	1	gene1915,gene4807,gene9479,gene15239,gene7754,gene9,gene3851,gene7924,gene8419,gene7556
molecular_function	GO:0008081 phosphoric diester hydrolase activity	5 out of 345 genes, 1.4%	40 out of 7388 genes, 0.5%	1	gene8569,gene6502,gene4807,gene13317,gene12739
biological_process	GO:0045765 regulation of angiogenesis	6 out of 345 genes, 1.7%	74 out of 7388 genes, 1.0%	1	gene279,gene15291,gene11652,gene9592,gene11585,gene2485
biological_process	GO:0042523 positive regulation of tyrosine phosphorylation of Stat5 protein	2 out of 345 genes, 0.6%	6 out of 7388 genes, 0.1%	1	gene341,gene9479
cellular_component	GO:0030529 intracellular ribonucleoprotein complex	4 out of 345 genes, 1.2%	265 out of 7388 genes, 3.6%	1	gene12039,gene613,gene12965,gene3344
biological_process	GO:0051301 cell division	3 out of 345 genes, 0.9%	76 out of 7388 genes, 1.0%	1	gene9592,gene3345,gene3154
biological_process	GO:0003013 circulatory system process	11 out of 345 genes, 3.2%	105 out of 7388 genes, 1.4%	1	gene340,gene1058,gene15465,gene9875,gene4457,gene5275,gene3851,gene2250,gene5400,gene9710,gene7556
cellular_component	GO:0043230 extracellular organelle	43 out of 345 genes, 12.5%	1038 out of 7388 genes, 14.0%	1	gene10395,gene10040,gene299,gene8964,gene9354,gene10847,gene5454,gene13172,gene3198,gene5450,gene2273,gene58,gene3726,gene10790,gene12739,gene11985,gene3154,gene3345,gene2637,gene15125,gene6463,gene11063,gene6502,gene8778,gene13294,gene13538,gene11585,gene13171,gene6236,gene4701,gene6109,gene9074,gene3742,gene9481,gene10870,gene5536,gene5996,gene7924,gene10412,gene1986,gene2930,gene7556,gene1206
biological_process	GO:0010952 positive regulation of peptidase activity	3 out of 345 genes, 0.9%	41 out of 7388 genes, 0.6%	1	gene10847,gene9335,gene5129
biological_process	GO:0050794 regulation of cellular process	184 out of 345 genes, 53.3%	3347 out of 7388 genes, 45.3%	1	gene9693,gene6587,gene4457,gene2735,gene6482,gene9335,gene4350,gene13548,gene2033,gene4429,gene14910,gene4901,gene1171,gene12694,gene10510,gene12519,gene10123,gene7754,gene4263,gene2273,gene5660,gene8419,gene9457,gene3726,gene3249,gene3344,gene14908,gene15291,gene326,gene15465,gene2637,gene4479,gene6502,gene5069,gene4389,gene8557,gene186,gene13637,gene6109,gene7486,gene15867,gene14478,gene343,gen…
biological_process	GO:0046907 intracellular transport	12 out of 345 genes, 3.5%	443 out of 7388 genes, 6.0%	1	gene10395,gene6132,gene1058,gene6890,gene5129,gene6502,gene8557,gene8826,gene13433,gene15539,gene9783,gene12063
biological_process	GO:0007346 regulation of mitotic cell cycle	5 out of 345 genes, 1.4%	149 out of 7388 genes, 2.0%	1	gene13548,gene9479,gene3832,gene10510,gene5450
biological_process	GO:0001890 placenta development	4 out of 345 genes, 1.2%	57 out of 7388 genes, 0.8%	1	gene12624,gene2048,gene4457,gene1872
molecular_function	GO:0003690 double-stranded DNA binding	17 out of 345 genes, 4.9%	232 out of 7388 genes, 3.1%	1	gene9693,gene12624,gene15333,gene11612,gene326,gene6587,gene15465,gene13671,gene6079,gene11652,gene470,gene15867,gene4043,gene14757,gene4005,gene14150,gene15539
biological_process	GO:0030193 regulation of blood coagulation	4 out of 345 genes, 1.2%	30 out of 7388 genes, 0.4%	1	gene4701,gene5390,gene13548,gene6482
biological_process	GO:0014066 regulation of phosphatidylinositol 3-kinase signaling	6 out of 345 genes, 1.7%	27 out of 7388 genes, 0.4%	1	gene13548,gene5069,gene4807,gene9479,gene7754,gene5450
cellular_component	GO:0048471 perinuclear region of cytoplasm	10 out of 345 genes, 2.9%	172 out of 7388 genes, 2.3%	1	gene12019,gene11652,gene7754,gene6890,gene2028,gene5129,gene4389,gene1986,gene8419,gene809
biological_process	GO:0007275 multicellular organism development	82 out of 345 genes, 23.8%	1356 out of 7388 genes, 18.4%	1	gene9693,gene15420,gene15333,gene11612,gene6587,gene9160,gene4457,gene6482,gene4350,gene2033,gene6856,gene966,gene8065,gene9479,gene7754,gene2273,gene5717,gene14757,gene9457,gene10790,gene3249,gene326,gene15465,gene2637,gene4479,gene15770,gene9614,gene5069,gene6502,gene10073,gene13433,gene476,gene5895,gene6109,gene5974,gene5129,gene4043,gene3883,gene10412,gene9592,gene2722,gene430,gene12188,gene1…
biological_process	GO:0070542 response to fatty acid	2 out of 345 genes, 0.6%	11 out of 7388 genes, 0.1%	1	gene5390,gene9783
biological_process	GO:1904377 positive regulation of protein localization to cell periphery	2 out of 345 genes, 0.6%	23 out of 7388 genes, 0.3%	1	gene13294,gene7754
biological_process	GO:0008203 cholesterol metabolic process	2 out of 345 genes, 0.6%	27 out of 7388 genes, 0.4%	1	gene14368,gene3726
biological_process	GO:0060485 mesenchyme development	3 out of 345 genes, 0.9%	70 out of 7388 genes, 0.9%	1	gene9592,gene1058,gene6587
biological_process	GO:0007283 spermatogenesis	2 out of 345 genes, 0.6%	110 out of 7388 genes, 1.5%	1	gene8315,gene15539
biological_process	GO:1901136 carbohydrate derivative catabolic process	4 out of 345 genes, 1.2%	39 out of 7388 genes, 0.5%	1	gene13317,gene14606,gene2930,gene1206
biological_process	GO:0022405 hair cycle process	2 out of 345 genes, 0.6%	32 out of 7388 genes, 0.4%	1	gene15146,gene9592
biological_process	GO:1901605 alpha-amino acid metabolic process	4 out of 345 genes, 1.2%	93 out of 7388 genes, 1.3%	1	gene9481,gene9343,gene8419,gene2637
biological_process	GO:0045582 positive regulation of T cell differentiation	3 out of 345 genes, 0.9%	19 out of 7388 genes, 0.3%	1	gene15291,gene5717,gene14457
biological_process	GO:0050770 regulation of axonogenesis	2 out of 345 genes, 0.6%	48 out of 7388 genes, 0.6%	1	gene5069,gene15465
biological_process	GO:0031668 cellular response to extracellular stimulus	6 out of 345 genes, 1.7%	57 out of 7388 genes, 0.8%	1	gene4043,gene15465,gene9875,gene1726,gene13433,gene10790
cellular_component	GO:0043226 organelle	141 out of 345 genes, 40.9%	4374 out of 7388 genes, 59.2%	1	gene9693,gene6587,gene9160,gene4457,gene2033,gene12519,gene10123,gene7754,gene4263,gene2273,gene58,gene8419,gene11746,gene3726,gene3249,gene3344,gene326,gene15465,gene2637,gene9614,gene8778,gene6502,gene4389,gene13171,gene10073,gene186,gene6236,gene8230,gene6109,gene15867,gene14478,gene4745,gene5129,gene4043,gene12557,gene9592,gene5996,gene12188,gene14150,gene4005,gene9343,gene12624,gene14457,gen…
biological_process	GO:0014032 neural crest cell development	2 out of 345 genes, 0.6%	24 out of 7388 genes, 0.3%	1	gene1058,gene6587
biological_process	GO:0060761 negative regulation of response to cytokine stimulus	2 out of 345 genes, 0.6%	12 out of 7388 genes, 0.2%	1	gene4807,gene2637
biological_process	GO:0046782 regulation of viral transcription	2 out of 345 genes, 0.6%	11 out of 7388 genes, 0.1%	1	gene4807,gene4389
biological_process	GO:0010596 negative regulation of endothelial cell migration	2 out of 345 genes, 0.6%	15 out of 7388 genes, 0.2%	1	gene279,gene9592
biological_process	GO:0045075 regulation of interleukin-12 biosynthetic process	2 out of 345 genes, 0.6%	5 out of 7388 genes, 0.1%	1	gene15333,gene6079
biological_process	GO:0006873 cellular ion homeostasis	13 out of 345 genes, 3.8%	113 out of 7388 genes, 1.5%	1	gene4807,gene1058,gene7754,gene7115,gene2485,gene5390,gene6502,gene12503,gene8557,gene5400,gene922,gene13433,gene9783
molecular_function	GO:0016788 hydrolase activity, acting on ester bonds	12 out of 345 genes, 3.5%	289 out of 7388 genes, 3.9%	1	gene10281,gene4807,gene10064,gene13317,gene7486,gene5450,gene8569,gene2033,gene5839,gene6502,gene2930,gene12739
biological_process	GO:0010613 positive regulation of cardiac muscle hypertrophy	2 out of 345 genes, 0.6%	7 out of 7388 genes, 0.1%	1	gene9479,gene4593
biological_process	GO:0050905 neuromuscular process	3 out of 345 genes, 0.9%	38 out of 7388 genes, 0.5%	1	gene8635,gene5974,gene1206
biological_process	GO:0050793 regulation of developmental process	40 out of 345 genes, 11.6%	750 out of 7388 genes, 10.2%	1	gene10395,gene12624,gene2048,gene15333,gene6587,gene14457,gene4457,gene279,gene13548,gene6856,gene1646,gene9479,gene7754,gene2485,gene1872,gene5450,gene15146,gene5717,gene14757,gene341,gene15291,gene15465,gene4479,gene11981,gene5069,gene5390,gene2993,gene8971,gene11585,gene13433,gene15544,gene11652,gene6109,gene5974,gene7115,gene9592,gene7703,gene4005,gene14150,gene15539
molecular_function	GO:0032403 protein complex binding	9 out of 345 genes, 2.6%	301 out of 7388 genes, 4.1%	1	gene9479,gene15420,gene5129,gene191,gene11063,gene3851,gene13548,gene5419,gene5816
cellular_component	GO:0032587 ruffle membrane	2 out of 345 genes, 0.6%	21 out of 7388 genes, 0.3%	1	gene15867,gene5129
biological_process	GO:0019377 glycolipid catabolic process	2 out of 345 genes, 0.6%	5 out of 7388 genes, 0.1%	1	gene14606,gene1206
biological_process	GO:0009117 nucleotide metabolic process	5 out of 345 genes, 1.4%	130 out of 7388 genes, 1.8%	1	gene13317,gene1058,gene5275,gene2930,gene12739
biological_process	GO:0032092 positive regulation of protein binding	4 out of 345 genes, 1.2%	38 out of 7388 genes, 0.5%	1	gene15420,gene5129,gene4905,gene809
biological_process	GO:0022008 neurogenesis	20 out of 345 genes, 5.8%	448 out of 7388 genes, 6.1%	1	gene10395,gene12624,gene11612,gene15465,gene4350,gene15770,gene5069,gene8971,gene12503,gene8065,gene15544,gene5974,gene7754,gene2273,gene3883,gene10550,gene9592,gene10412,gene12739,gene15539
biological_process	GO:1904894 positive regulation of STAT cascade	5 out of 345 genes, 1.4%	21 out of 7388 genes, 0.3%	1	gene8065,gene4807,gene341,gene9479,gene9592
biological_process	GO:0006909 phagocytosis	2 out of 345 genes, 0.6%	29 out of 7388 genes, 0.4%	1	gene5390,gene13433
molecular_function	GO:0008395 steroid hydroxylase activity	2 out of 345 genes, 0.6%	5 out of 7388 genes, 0.1%	1	gene14368,gene476
biological_process	GO:0006605 protein targeting	4 out of 345 genes, 1.2%	105 out of 7388 genes, 1.4%	1	gene10395,gene6132,gene6890,gene15539
cellular_component	GO:0031256 leading edge membrane	3 out of 345 genes, 0.9%	30 out of 7388 genes, 0.4%	1	gene15867,gene1726,gene5129
cellular_component	GO:0098791 Golgi subcompartment	5 out of 345 genes, 1.4%	79 out of 7388 genes, 1.1%	1	gene8115,gene5895,gene7924,gene7754,gene6890
biological_process	GO:0070304 positive regulation of stress-activated protein kinase signaling cascade	4 out of 345 genes, 1.2%	40 out of 7388 genes, 0.5%	1	gene14457,gene5400,gene9783,gene116
molecular_function	GO:0042887 amide transmembrane transporter activity	2 out of 345 genes, 0.6%	5 out of 7388 genes, 0.1%	1	gene5127,gene15054
biological_process	GO:0034599 cellular response to oxidative stress	3 out of 345 genes, 0.9%	51 out of 7388 genes, 0.7%	1	gene8065,gene5390,gene6109
biological_process	GO:0030889 negative regulation of B cell proliferation	3 out of 345 genes, 0.9%	9 out of 7388 genes, 0.1%	1	gene12624,gene15544,gene2048
molecular_function	GO:0035639 purine ribonucleoside triphosphate binding	35 out of 345 genes, 10.1%	810 out of 7388 genes, 11.0%	1	gene2736,gene15054,gene14457,gene8076,gene5816,gene10847,gene12519,gene470,gene2273,gene11081,gene5660,gene7387,gene11746,gene10790,gene2852,gene8500,gene11961,gene15977,gene5127,gene11972,gene15465,gene3345,gene772,gene13294,gene2737,gene1295,gene13433,gene14989,gene15239,gene15867,gene191,gene15416,gene1547,gene11882,gene14150
biological_process	GO:1903507 negative regulation of nucleic acid-templated transcription	18 out of 345 genes, 5.2%	360 out of 7388 genes, 4.9%	1	gene14304,gene12624,gene15333,gene326,gene6587,gene15465,gene5390,gene13548,gene5069,gene13671,gene6079,gene6109,gene8208,gene4043,gene9592,gene14757,gene14150,gene15539
biological_process	GO:0009101 glycoprotein biosynthetic process	5 out of 345 genes, 1.4%	123 out of 7388 genes, 1.7%	1	gene9479,gene5895,gene1055,gene1203,gene9354
biological_process	GO:0010828 positive regulation of glucose transport	3 out of 345 genes, 0.9%	17 out of 7388 genes, 0.2%	1	gene9,gene9479,gene1726
biological_process	GO:0019725 cellular homeostasis	14 out of 345 genes, 4.1%	193 out of 7388 genes, 2.6%	1	gene4807,gene1058,gene7754,gene7115,gene2485,gene5390,gene6502,gene12503,gene8557,gene5400,gene11200,gene13433,gene922,gene9783
biological_process	GO:0008277 regulation of G-protein coupled receptor protein signaling pathway	4 out of 345 genes, 1.2%	30 out of 7388 genes, 0.4%	1	gene2273,gene4807,gene1058,gene7754
biological_process	GO:0043331 response to dsRNA	6 out of 345 genes, 1.7%	25 out of 7388 genes, 0.3%	1	gene6079,gene15867,gene14457,gene13433,gene809,gene116
molecular_function	GO:0033218 amide binding	2 out of 345 genes, 0.6%	50 out of 7388 genes, 0.7%	1	gene7924,gene7035
biological_process	GO:0045069 regulation of viral genome replication	4 out of 345 genes, 1.2%	18 out of 7388 genes, 0.2%	1	gene4807,gene12039,gene9592,gene15416
biological_process	GO:0010639 negative regulation of organelle organization	5 out of 345 genes, 1.4%	137 out of 7388 genes, 1.9%	1	gene15420,gene8971,gene14757,gene9521,gene5129
molecular_function	GO:0004435 phosphatidylinositol phospholipase C activity	2 out of 345 genes, 0.6%	11 out of 7388 genes, 0.1%	1	gene6502,gene4807
molecular_function	GO:0008173 RNA methyltransferase activity	2 out of 345 genes, 0.6%	13 out of 7388 genes, 0.2%	1	gene11678,gene4745
cellular_component	GO:0031975 envelope	8 out of 345 genes, 2.3%	298 out of 7388 genes, 4.0%	1	gene10395,gene10314,gene340,gene7754,gene4058,gene12063,gene4005,gene809
biological_process	GO:0072522 purine-containing compound biosynthetic process	3 out of 345 genes, 0.9%	46 out of 7388 genes, 0.6%	1	gene1058,gene5275,gene2930
biological_process	GO:1900371 regulation of purine nucleotide biosynthetic process	6 out of 345 genes, 1.7%	37 out of 7388 genes, 0.5%	1	gene6359,gene6415,gene3851,gene9875,gene7754,gene5275
biological_process	GO:0022412 cellular process involved in reproduction in multicellular organism	2 out of 345 genes, 0.6%	83 out of 7388 genes, 1.1%	1	gene12624,gene8315
molecular_function	GO:0032561 guanyl ribonucleotide binding	8 out of 345 genes, 2.3%	168 out of 7388 genes, 2.3%	1	gene2736,gene15465,gene3345,gene772,gene13294,gene5660,gene809,gene11882
biological_process	GO:0042517 positive regulation of tyrosine phosphorylation of Stat3 protein	2 out of 345 genes, 0.6%	8 out of 7388 genes, 0.1%	1	gene8065,gene341
biological_process	GO:0071772 response to BMP	2 out of 345 genes, 0.6%	30 out of 7388 genes, 0.4%	1	gene14150,gene4005
biological_process	GO:0007265 Ras protein signal transduction	2 out of 345 genes, 0.6%	39 out of 7388 genes, 0.5%	1	gene13294,gene15539
biological_process	GO:0031056 regulation of histone modification	2 out of 345 genes, 0.6%	38 out of 7388 genes, 0.5%	1	gene14757,gene15539
biological_process	GO:0008217 regulation of blood pressure	5 out of 345 genes, 1.4%	49 out of 7388 genes, 0.7%	1	gene2250,gene5400,gene4457,gene5275,gene7556
biological_process	GO:0045859 regulation of protein kinase activity	18 out of 345 genes, 5.2%	242 out of 7388 genes, 3.3%	1	gene15291,gene341,gene9335,gene13548,gene3851,gene13433,gene12965,gene9783,gene4807,gene9479,gene1058,gene6109,gene7486,gene5450,gene2273,gene9457,gene3832,gene10790
biological_process	GO:0043405 regulation of MAP kinase activity	10 out of 345 genes, 2.9%	102 out of 7388 genes, 1.4%	1	gene15291,gene9479,gene1058,gene7486,gene5450,gene2273,gene3851,gene13548,gene9457,gene13433
biological_process	GO:0032958 inositol phosphate biosynthetic process	2 out of 345 genes, 0.6%	3 out of 7388 genes, 0.0%	1	gene6502,gene11377
biological_process	GO:0051480 regulation of cytosolic calcium ion concentration	8 out of 345 genes, 2.3%	41 out of 7388 genes, 0.6%	1	gene5390,gene6502,gene1058,gene7754,gene8557,gene13433,gene2485,gene9783
biological_process	GO:0042512 negative regulation of tyrosine phosphorylation of Stat1 protein	2 out of 345 genes, 0.6%	3 out of 7388 genes, 0.0%	1	gene12965,gene1872
biological_process	GO:0048864 stem cell development	3 out of 345 genes, 0.9%	47 out of 7388 genes, 0.6%	1	gene9592,gene1058,gene6587
biological_process	GO:0043374 CD8-positive, alpha-beta T cell differentiation	2 out of 345 genes, 0.6%	4 out of 7388 genes, 0.1%	1	gene15333,gene7860
biological_process	GO:0048468 cell development	22 out of 345 genes, 6.4%	494 out of 7388 genes, 6.7%	1	gene10395,gene12624,gene6587,gene15465,gene10040,gene15770,gene12503,gene8315,gene8065,gene9479,gene5814,gene1058,gene5974,gene5450,gene2273,gene10550,gene9592,gene10412,gene14757,gene12739,gene14150,gene15539
molecular_function	GO:0005231 excitatory extracellular ligand-gated ion channel activity	2 out of 345 genes, 0.6%	20 out of 7388 genes, 0.3%	1	gene11417,gene13433
molecular_function	GO:0042277 peptide binding	2 out of 345 genes, 0.6%	44 out of 7388 genes, 0.6%	1	gene7924,gene7035
biological_process	GO:0006812 cation transport	22 out of 345 genes, 6.4%	301 out of 7388 genes, 4.1%	1	gene14679,gene4593,gene8778,gene6502,gene4429,gene12824,gene12503,gene8557,gene5400,gene13433,gene7051,gene9783,gene6236,gene4807,gene1058,gene4029,gene5242,gene7115,gene4263,gene5996,gene11417,gene922
molecular_function	GO:0042805 actinin binding	2 out of 345 genes, 0.6%	11 out of 7388 genes, 0.1%	1	gene10395,gene6079
biological_process	GO:0071375 cellular response to peptide hormone stimulus	3 out of 345 genes, 0.9%	40 out of 7388 genes, 0.5%	1	gene1915,gene6079,gene7754
biological_process	GO:0032770 positive regulation of monooxygenase activity	2 out of 345 genes, 0.6%	10 out of 7388 genes, 0.1%	1	gene15146,gene1058
cellular_component	GO:0030141 secretory granule	4 out of 345 genes, 1.2%	63 out of 7388 genes, 0.9%	1	gene7096,gene704,gene12188,gene8076
biological_process	GO:0043632 modification-dependent macromolecule catabolic process	2 out of 345 genes, 0.6%	155 out of 7388 genes, 2.1%	1	gene4389,gene4058
molecular_function	GO:0016651 oxidoreductase activity, acting on NAD(P)H	5 out of 345 genes, 1.4%	30 out of 7388 genes, 0.4%	1	gene6463,gene6132,gene3750,gene704,gene5400
biological_process	GO:0006475 internal protein amino acid acetylation	2 out of 345 genes, 0.6%	46 out of 7388 genes, 0.6%	1	gene9693,gene14757
biological_process	GO:0034620 cellular response to unfolded protein	2 out of 345 genes, 0.6%	19 out of 7388 genes, 0.3%	1	gene4043,gene10790
biological_process	GO:1903053 regulation of extracellular matrix organization	2 out of 345 genes, 0.6%	13 out of 7388 genes, 0.2%	1	gene10395,gene9592
biological_process	GO:0061178 regulation of insulin secretion involved in cellular response to glucose stimulus	2 out of 345 genes, 0.6%	21 out of 7388 genes, 0.3%	1	gene9,gene3851
biological_process	GO:0003333 amino acid transmembrane transport	3 out of 345 genes, 0.9%	30 out of 7388 genes, 0.4%	1	gene14456,gene4640,gene1726
biological_process	GO:0051252 regulation of RNA metabolic process	44 out of 345 genes, 12.8%	985 out of 7388 genes, 13.3%	1	gene13302,gene9693,gene12624,gene2048,gene15333,gene11612,gene6587,gene14457,gene10040,gene13548,gene6856,gene8065,gene4807,gene9479,gene10123,gene7754,gene14757,gene3249,gene809,gene14304,gene326,gene4192,gene15465,gene2637,gene11981,gene5390,gene15770,gene5069,gene13294,gene4389,gene13671,gene116,gene6109,gene6079,gene11652,gene15867,gene1789,gene8208,gene4043,gene9592,gene3832,gene15539,gene40…
molecular_function	GO:0005244 voltage-gated ion channel activity	6 out of 345 genes, 1.7%	82 out of 7388 genes, 1.1%	1	gene4429,gene4029,gene14679,gene5400,gene7051,gene4263
biological_process	GO:0042060 wound healing	9 out of 345 genes, 2.6%	95 out of 7388 genes, 1.3%	1	gene9479,gene1925,gene15465,gene3345,gene5450,gene3851,gene2722,gene10412,gene1171
biological_process	GO:0035108 limb morphogenesis	4 out of 345 genes, 1.2%	69 out of 7388 genes, 0.9%	1	gene9592,gene6587,gene3249,gene14150
biological_process	GO:0031281 positive regulation of cyclase activity	3 out of 345 genes, 0.9%	15 out of 7388 genes, 0.2%	1	gene6359,gene9875,gene7754
biological_process	GO:0030501 positive regulation of bone mineralization	2 out of 345 genes, 0.6%	19 out of 7388 genes, 0.3%	1	gene13433,gene7115
biological_process	GO:0045935 positive regulation of nucleobase-containing compound metabolic process	34 out of 345 genes, 9.9%	595 out of 7388 genes, 8.1%	1	gene13302,gene9693,gene2048,gene15333,gene11612,gene6587,gene9875,gene14457,gene10040,gene13548,gene8065,gene9479,gene7754,gene6359,gene6415,gene14757,gene10790,gene809,gene326,gene2637,gene11981,gene13294,gene4389,gene13433,gene116,gene6079,gene11652,gene15867,gene5275,gene4043,gene9592,gene3832,gene4005,gene14150
biological_process	GO:0009150 purine ribonucleotide metabolic process	4 out of 345 genes, 1.2%	78 out of 7388 genes, 1.1%	1	gene13317,gene1058,gene5275,gene2930
biological_process	GO:0070374 positive regulation of ERK1 and ERK2 cascade	7 out of 345 genes, 2.0%	53 out of 7388 genes, 0.7%	1	gene5390,gene13548,gene2033,gene1058,gene7754,gene14457,gene9783
biological_process	GO:0043009 chordate embryonic development	12 out of 345 genes, 3.5%	253 out of 7388 genes, 3.4%	1	gene8500,gene12624,gene6166,gene2048,gene6587,gene15465,gene1872,gene9592,gene10412,gene11585,gene10847,gene14150
biological_process	GO:0043568 positive regulation of insulin-like growth factor receptor signaling pathway	2 out of 345 genes, 0.6%	4 out of 7388 genes, 0.1%	1	gene9479,gene15146
biological_process	GO:0046683 response to organophosphorus	2 out of 345 genes, 0.6%	27 out of 7388 genes, 0.4%	1	gene4593,gene13433
biological_process	GO:0045742 positive regulation of epidermal growth factor receptor signaling pathway	4 out of 345 genes, 1.2%	11 out of 7388 genes, 0.1%	1	gene3851,gene7754,gene3832,gene5129
biological_process	GO:0035315 hair cell differentiation	2 out of 345 genes, 0.6%	13 out of 7388 genes, 0.2%	1	gene9592,gene5974
biological_process	GO:0021762 substantia nigra development	4 out of 345 genes, 1.2%	15 out of 7388 genes, 0.2%	1	gene10073,gene10790,gene2637,gene12739
biological_process	GO:0008152 metabolic process	122 out of 345 genes, 35.4%	3096 out of 7388 genes, 41.9%	1	gene9693,gene2736,gene15333,gene11612,gene6587,gene6890,gene4457,gene6482,gene9335,gene299,gene6668,gene13548,gene2033,gene8964,gene9354,gene1578,gene1171,gene5454,gene9479,gene704,gene12519,gene11678,gene10123,gene14606,gene8569,gene2273,gene3750,gene14757,gene8419,gene11746,gene3726,gene10790,gene3344,gene15291,gene10064,gene2637,gene6502,gene10514,gene4389,gene13433,gene6236,gene476,gene116,ge…
cellular_component	GO:0016607 nuclear speck	2 out of 345 genes, 0.6%	116 out of 7388 genes, 1.6%	1	gene613,gene3707
biological_process	GO:0015718 monocarboxylic acid transport	3 out of 345 genes, 0.9%	47 out of 7388 genes, 0.6%	1	gene5390,gene5242,gene8419
molecular_function	GO:0003924 GTPase activity	3 out of 345 genes, 0.9%	86 out of 7388 genes, 1.2%	1	gene13294,gene772,gene11882
biological_process	GO:0032535 regulation of cellular component size	7 out of 345 genes, 2.0%	118 out of 7388 genes, 1.6%	1	gene5069,gene15420,gene5717,gene15465,gene9521,gene13433,gene5129
molecular_function	GO:0035014 phosphatidylinositol 3-kinase regulator activity	2 out of 345 genes, 0.6%	4 out of 7388 genes, 0.1%	1	gene15293,gene15291
biological_process	GO:0030522 intracellular receptor signaling pathway	4 out of 345 genes, 1.2%	44 out of 7388 genes, 0.6%	1	gene7754,gene15867,gene14457,gene2637
biological_process	GO:0009306 protein secretion	6 out of 345 genes, 1.7%	42 out of 7388 genes, 0.6%	1	gene5390,gene14881,gene14691,gene9592,gene8419,gene15023
biological_process	GO:0031223 auditory behavior	2 out of 345 genes, 0.6%	5 out of 7388 genes, 0.1%	1	gene8635,gene5974
biological_process	GO:0090068 positive regulation of cell cycle process	3 out of 345 genes, 0.9%	73 out of 7388 genes, 1.0%	1	gene1915,gene13548,gene9479
biological_process	GO:0051099 positive regulation of binding	6 out of 345 genes, 1.7%	51 out of 7388 genes, 0.7%	1	gene9693,gene9479,gene15420,gene5129,gene4905,gene809
biological_process	GO:0030518 intracellular steroid hormone receptor signaling pathway	2 out of 345 genes, 0.6%	20 out of 7388 genes, 0.3%	1	gene7754,gene2637
biological_process	GO:0051051 negative regulation of transport	8 out of 345 genes, 2.3%	123 out of 7388 genes, 1.7%	1	gene9479,gene15544,gene2048,gene2033,gene3851,gene5390,gene9592,gene14910
biological_process	GO:0000278 mitotic cell cycle	2 out of 345 genes, 0.6%	174 out of 7388 genes, 2.4%	1	gene3154,gene5450
biological_process	GO:0019229 regulation of vasoconstriction	3 out of 345 genes, 0.9%	15 out of 7388 genes, 0.2%	1	gene340,gene3851,gene9710
molecular_function	GO:0004935 adrenergic receptor activity	2 out of 345 genes, 0.6%	6 out of 7388 genes, 0.1%	1	gene340,gene3851
molecular_function	GO:0015075 ion transmembrane transporter activity	22 out of 345 genes, 6.4%	360 out of 7388 genes, 4.9%	1	gene14679,gene4640,gene4593,gene14456,gene8778,gene4429,gene12824,gene12503,gene8557,gene14910,gene1726,gene5400,gene13433,gene7051,gene4029,gene5242,gene7115,gene4263,gene5996,gene11417,gene922,gene14678
biological_process	GO:0071214 cellular response to abiotic stimulus	6 out of 345 genes, 1.7%	87 out of 7388 genes, 1.2%	1	gene14185,gene10781,gene15333,gene6079,gene5400,gene116
biological_process	GO:1903038 negative regulation of leukocyte cell-cell adhesion	6 out of 345 genes, 1.7%	35 out of 7388 genes, 0.5%	1	gene2033,gene15544,gene15333,gene10412,gene15539,gene5450
biological_process	GO:0060191 regulation of lipase activity	4 out of 345 genes, 1.2%	21 out of 7388 genes, 0.3%	1	gene8500,gene4807,gene1058,gene3345
molecular_function	GO:0015172 acidic amino acid transmembrane transporter activity	2 out of 345 genes, 0.6%	9 out of 7388 genes, 0.1%	1	gene4640,gene1726
biological_process	GO:0044403 symbiosis, encompassing mutualism through parasitism	5 out of 345 genes, 1.4%	67 out of 7388 genes, 0.9%	1	gene10395,gene4807,gene7924,gene1203,gene5275
biological_process	GO:0002520 immune system development	22 out of 345 genes, 6.4%	235 out of 7388 genes, 3.2%	1	gene9693,gene341,gene15420,gene15333,gene9160,gene4905,gene4479,gene9614,gene6502,gene2033,gene3179,gene7860,gene5814,gene6109,gene15023,gene5450,gene3883,gene5717,gene430,gene14757,gene15539,gene14150
molecular_function	GO:0017111 nucleoside-triphosphatase activity	12 out of 345 genes, 3.5%	294 out of 7388 genes, 4.0%	1	gene11961,gene5127,gene15054,gene470,gene11081,gene13294,gene772,gene5816,gene2737,gene12824,gene10790,gene11882
biological_process	GO:0001773 myeloid dendritic cell activation	2 out of 345 genes, 0.6%	10 out of 7388 genes, 0.1%	1	gene9693,gene14757
biological_process	GO:0030282 bone mineralization	2 out of 345 genes, 0.6%	14 out of 7388 genes, 0.2%	1	gene9479,gene6856
biological_process	GO:0042063 gliogenesis	3 out of 345 genes, 0.9%	60 out of 7388 genes, 0.8%	1	gene10395,gene9592,gene12739
biological_process	GO:0007267 cell-cell signaling	4 out of 345 genes, 1.2%	152 out of 7388 genes, 2.1%	1	gene4807,gene11417,gene343,gene13433
biological_process	GO:0045981 positive regulation of nucleotide metabolic process	7 out of 345 genes, 2.0%	34 out of 7388 genes, 0.5%	1	gene6359,gene6415,gene9479,gene9875,gene7754,gene5275,gene13433
biological_process	GO:0016071 mRNA metabolic process	3 out of 345 genes, 0.9%	122 out of 7388 genes, 1.7%	1	gene11678,gene4745,gene3344
biological_process	GO:0048609 multicellular organismal reproductive process	5 out of 345 genes, 1.4%	178 out of 7388 genes, 2.4%	1	gene12624,gene8315,gene4457,gene15539,gene4005
biological_process	GO:1901863 positive regulation of muscle tissue development	2 out of 345 genes, 0.6%	27 out of 7388 genes, 0.4%	1	gene9479,gene9592
biological_process	GO:0071675 regulation of mononuclear cell migration	2 out of 345 genes, 0.6%	3 out of 7388 genes, 0.0%	1	gene4807,gene2485
biological_process	GO:0010975 regulation of neuron projection development	3 out of 345 genes, 0.9%	119 out of 7388 genes, 1.6%	1	gene5069,gene8971,gene15465
biological_process	GO:0030855 epithelial cell differentiation	6 out of 345 genes, 1.7%	158 out of 7388 genes, 2.1%	1	gene12624,gene5814,gene15146,gene9592,gene5974,gene10040
biological_process	GO:0000003 reproduction	15 out of 345 genes, 4.3%	324 out of 7388 genes, 4.4%	1	gene12624,gene8635,gene10064,gene2048,gene5242,gene4457,gene2028,gene1597,gene1872,gene9592,gene8315,gene14084,gene15539,gene476,gene4005
biological_process	GO:0032677 regulation of interleukin-8 production	5 out of 345 genes, 1.4%	17 out of 7388 genes, 0.2%	1	gene14185,gene2033,gene15867,gene3832,gene116
biological_process	GO:0060135 maternal process involved in female pregnancy	2 out of 345 genes, 0.6%	16 out of 7388 genes, 0.2%	1	gene12624,gene4457
biological_process	GO:0050930 induction of positive chemotaxis	2 out of 345 genes, 0.6%	4 out of 7388 genes, 0.1%	1	gene4350,gene12188
biological_process	GO:0034220 ion transmembrane transport	21 out of 345 genes, 6.1%	319 out of 7388 genes, 4.3%	1	gene14679,gene4640,gene4593,gene14456,gene8778,gene6502,gene4429,gene12824,gene12503,gene8557,gene14910,gene1726,gene13433,gene9783,gene1058,gene4029,gene5242,gene7115,gene4263,gene11417,gene922
biological_process	GO:0071354 cellular response to interleukin-6	3 out of 345 genes, 0.9%	8 out of 7388 genes, 0.1%	1	gene14304,gene8065,gene6079
biological_process	GO:0060512 prostate gland morphogenesis	2 out of 345 genes, 0.6%	9 out of 7388 genes, 0.1%	1	gene9592,gene476
biological_process	GO:0001783 B cell apoptotic process	2 out of 345 genes, 0.6%	4 out of 7388 genes, 0.1%	1	gene14881,gene15544
biological_process	GO:0042743 hydrogen peroxide metabolic process	2 out of 345 genes, 0.6%	7 out of 7388 genes, 0.1%	1	gene3750,gene5400
biological_process	GO:0051345 positive regulation of hydrolase activity	15 out of 345 genes, 4.3%	249 out of 7388 genes, 3.4%	1	gene8500,gene4807,gene15213,gene1058,gene15465,gene3345,gene2735,gene9335,gene5129,gene13294,gene5069,gene4729,gene8826,gene10847,gene10790
biological_process	GO:0031214 biomineral tissue development	2 out of 345 genes, 0.6%	19 out of 7388 genes, 0.3%	1	gene9479,gene6856
biological_process	GO:0034613 cellular protein localization	8 out of 345 genes, 2.3%	400 out of 7388 genes, 5.4%	1	gene10395,gene6132,gene10514,gene6109,gene9160,gene6890,gene10790,gene15539
molecular_function	GO:0015081 sodium ion transmembrane transporter activity	5 out of 345 genes, 1.4%	46 out of 7388 genes, 0.6%	1	gene1726,gene7115,gene7051,gene922,gene14678
biological_process	GO:0010575 positive regulation of vascular endothelial growth factor production	4 out of 345 genes, 1.2%	11 out of 7388 genes, 0.1%	1	gene11585,gene9875,gene5400,gene2485
biological_process	GO:0007179 transforming growth factor beta receptor signaling pathway	2 out of 345 genes, 0.6%	26 out of 7388 genes, 0.4%	1	gene7703,gene4005
biological_process	GO:0055123 digestive system development	4 out of 345 genes, 1.2%	50 out of 7388 genes, 0.7%	1	gene12624,gene8635,gene9592,gene5129
biological_process	GO:0032743 positive regulation of interleukin-2 production	3 out of 345 genes, 0.9%	17 out of 7388 genes, 0.2%	1	gene9693,gene13317,gene14457
cellular_component	GO:0005829 cytosol	39 out of 345 genes, 11.3%	1131 out of 7388 genes, 15.3%	1	gene10314,gene13317,gene6890,gene14457,gene10040,gene1203,gene12824,gene8964,gene4919,gene10847,gene10615,gene3897,gene6166,gene12019,gene8111,gene704,gene12519,gene4263,gene834,gene8419,gene2797,gene3344,gene2852,gene809,gene326,gene15125,gene11063,gene6502,gene13671,gene15293,gene6132,gene6079,gene11652,gene15867,gene5275,gene4745,gene5129,gene3832,gene2930
cellular_component	GO:0005667 transcription factor complex	4 out of 345 genes, 1.2%	106 out of 7388 genes, 1.4%	1	gene6587,gene3249,gene14150,gene4005
biological_process	GO:0060348 bone development	7 out of 345 genes, 2.0%	68 out of 7388 genes, 0.9%	1	gene6166,gene5069,gene9479,gene6856,gene14150,gene5450,gene4005
biological_process	GO:0009890 negative regulation of biosynthetic process	27 out of 345 genes, 7.8%	464 out of 7388 genes, 6.3%	1	gene14304,gene12624,gene15333,gene326,gene6587,gene15465,gene5390,gene13548,gene3851,gene5069,gene4389,gene13671,gene8065,gene4807,gene6079,gene6109,gene12039,gene7754,gene470,gene9,gene4043,gene8208,gene9592,gene14757,gene15539,gene14150,gene3344
biological_process	GO:0002711 positive regulation of T cell mediated immunity	3 out of 345 genes, 0.9%	11 out of 7388 genes, 0.1%	1	gene341,gene15054,gene13433
biological_process	GO:0010718 positive regulation of epithelial to mesenchymal transition	2 out of 345 genes, 0.6%	16 out of 7388 genes, 0.2%	1	gene9592,gene6587
biological_process	GO:0006996 organelle organization	22 out of 345 genes, 6.4%	897 out of 7388 genes, 12.1%	1	gene10395,gene9693,gene10064,gene15420,gene15465,gene9160,gene6890,gene2637,gene11063,gene13294,gene772,gene186,gene13433,gene10615,gene3742,gene470,gene5129,gene8115,gene14757,gene2797,gene6054,gene15539
biological_process	GO:0043414 macromolecule methylation	3 out of 345 genes, 0.9%	71 out of 7388 genes, 1.0%	1	gene9693,gene11678,gene4745
biological_process	GO:0042542 response to hydrogen peroxide	3 out of 345 genes, 0.9%	23 out of 7388 genes, 0.3%	1	gene8065,gene6109,gene8557
cellular_component	GO:0031253 cell projection membrane	6 out of 345 genes, 1.7%	71 out of 7388 genes, 1.0%	1	gene5390,gene8778,gene15867,gene5400,gene1726,gene5129
biological_process	GO:0009260 ribonucleotide biosynthetic process	2 out of 345 genes, 0.6%	43 out of 7388 genes, 0.6%	1	gene1058,gene5275
biological_process	GO:0010769 regulation of cell morphogenesis involved in differentiation	5 out of 345 genes, 1.4%	113 out of 7388 genes, 1.5%	1	gene10395,gene5069,gene9592,gene6587,gene15465
biological_process	GO:0048589 developmental growth	9 out of 345 genes, 2.6%	143 out of 7388 genes, 1.9%	1	gene8635,gene6166,gene9479,gene5974,gene9592,gene6856,gene1726,gene12503,gene4005
biological_process	GO:0040007 growth	11 out of 345 genes, 3.2%	164 out of 7388 genes, 2.2%	1	gene8635,gene6166,gene9479,gene5974,gene4045,gene5717,gene9592,gene6856,gene12503,gene1726,gene4005
biological_process	GO:0072330 monocarboxylic acid biosynthetic process	6 out of 345 genes, 1.7%	46 out of 7388 genes, 0.6%	1	gene9945,gene14368,gene4457,gene10219,gene2653,gene476
biological_process	GO:0050821 protein stabilization	2 out of 345 genes, 0.6%	45 out of 7388 genes, 0.6%	1	gene9479,gene5129
biological_process	GO:0046486 glycerolipid metabolic process	5 out of 345 genes, 1.4%	119 out of 7388 genes, 1.6%	1	gene15291,gene12132,gene6502,gene10514,gene3726
biological_process	GO:0030835 negative regulation of actin filament depolymerization	2 out of 345 genes, 0.6%	19 out of 7388 genes, 0.3%	1	gene15420,gene9521
biological_process	GO:0048634 regulation of muscle organ development	2 out of 345 genes, 0.6%	46 out of 7388 genes, 0.6%	1	gene9479,gene9592
biological_process	GO:0008654 phospholipid biosynthetic process	2 out of 345 genes, 0.6%	56 out of 7388 genes, 0.8%	1	gene6502,gene3726
biological_process	GO:0016485 protein processing	6 out of 345 genes, 1.7%	74 out of 7388 genes, 1.0%	1	gene7924,gene13433,gene10847,gene7556,gene9335,gene5129
molecular_function	GO:0031996 thioesterase binding	2 out of 345 genes, 0.6%	6 out of 7388 genes, 0.1%	1	gene8208,gene3851
biological_process	GO:0032259 methylation	3 out of 345 genes, 0.9%	94 out of 7388 genes, 1.3%	1	gene9693,gene11678,gene4745
molecular_function	GO:1902936 phosphatidylinositol bisphosphate binding	2 out of 345 genes, 0.6%	29 out of 7388 genes, 0.4%	1	gene6132,gene5129
biological_process	GO:0060333 interferon-gamma-mediated signaling pathway	2 out of 345 genes, 0.6%	2 out of 7388 genes, 0.0%	1	gene15333,gene11652
biological_process	GO:0034101 erythrocyte homeostasis	3 out of 345 genes, 0.9%	37 out of 7388 genes, 0.5%	1	gene9614,gene14757,gene15539
biological_process	GO:1902107 positive regulation of leukocyte differentiation	5 out of 345 genes, 1.4%	39 out of 7388 genes, 0.5%	1	gene15291,gene12624,gene341,gene5717,gene14457
biological_process	GO:0002890 negative regulation of immunoglobulin mediated immune response	2 out of 345 genes, 0.6%	5 out of 7388 genes, 0.1%	1	gene15539,gene5450
biological_process	GO:0009893 positive regulation of metabolic process	72 out of 345 genes, 20.9%	1186 out of 7388 genes, 16.1%	1	gene13302,gene9693,gene15333,gene11612,gene6587,gene9875,gene6890,gene2735,gene9335,gene13548,gene2033,gene9783,gene8065,gene9479,gene7754,gene2273,gene5717,gene14757,gene10790,gene809,gene15291,gene326,gene15465,gene2637,gene5069,gene6502,gene4389,gene13433,gene116,gene6109,gene15867,gene5129,gene4043,gene2722,gene4729,gene9592,gene8826,gene3832,gene15539,gene14150,gene1206,gene4005,gene12624,ge…
biological_process	GO:0007005 mitochondrion organization	3 out of 345 genes, 0.9%	113 out of 7388 genes, 1.5%	1	gene6890,gene13433,gene5129
cellular_component	GO:0034702 ion channel complex	5 out of 345 genes, 1.4%	86 out of 7388 genes, 1.2%	1	gene4429,gene4029,gene14679,gene7051,gene4263
biological_process	GO:0032271 regulation of protein polymerization	3 out of 345 genes, 0.9%	55 out of 7388 genes, 0.7%	1	gene15420,gene9521,gene5129
cellular_component	GO:0005789 endoplasmic reticulum membrane	7 out of 345 genes, 2.0%	150 out of 7388 genes, 2.0%	1	gene4389,gene10315,gene5127,gene15054,gene10790,gene809,gene476
biological_process	GO:0006310 DNA recombination	2 out of 345 genes, 0.6%	56 out of 7388 genes, 0.8%	1	gene10064,gene14989
molecular_function	GO:0008329 signaling pattern recognition receptor activity	2 out of 345 genes, 0.6%	6 out of 7388 genes, 0.1%	1	gene5390,gene11377
biological_process	GO:0016236 macroautophagy	4 out of 345 genes, 1.2%	29 out of 7388 genes, 0.4%	1	gene8115,gene12019,gene6890,gene9757
biological_process	GO:0043200 response to amino acid	2 out of 345 genes, 0.6%	29 out of 7388 genes, 0.4%	1	gene1726,gene12965
biological_process	GO:0043902 positive regulation of multi-organism process	7 out of 345 genes, 2.0%	46 out of 7388 genes, 0.6%	1	gene12039,gene9592,gene430,gene8419,gene6890,gene1323,gene14457
biological_process	GO:0030802 regulation of cyclic nucleotide biosynthetic process	6 out of 345 genes, 1.7%	34 out of 7388 genes, 0.5%	1	gene6359,gene6415,gene3851,gene9875,gene7754,gene5275
biological_process	GO:0080009 mRNA methylation	2 out of 345 genes, 0.6%	5 out of 7388 genes, 0.1%	1	gene11678,gene4745
molecular_function	GO:0019783 ubiquitin-like protein-specific protease activity	3 out of 345 genes, 0.9%	43 out of 7388 genes, 0.6%	1	gene6109,gene1203,gene4004
biological_process	GO:0001944 vasculature development	11 out of 345 genes, 3.2%	179 out of 7388 genes, 2.4%	1	gene12624,gene8635,gene1872,gene279,gene2722,gene9592,gene12188,gene14757,gene7703,gene5400,gene7556
biological_process	GO:0090280 positive regulation of calcium ion import	2 out of 345 genes, 0.6%	18 out of 7388 genes, 0.2%	1	gene13548,gene7754
biological_process	GO:0002700 regulation of production of molecular mediator of immune response	6 out of 345 genes, 1.7%	32 out of 7388 genes, 0.4%	1	gene8065,gene5390,gene2033,gene2048,gene15539,gene116
biological_process	GO:0010605 negative regulation of macromolecule metabolic process	39 out of 345 genes, 11.3%	740 out of 7388 genes, 10.0%	1	gene10395,gene12624,gene2048,gene15333,gene6587,gene6890,gene13548,gene2033,gene1203,gene12965,gene8065,gene4807,gene7754,gene470,gene1872,gene5450,gene14757,gene8419,gene9457,gene3344,gene14304,gene326,gene15465,gene5390,gene5069,gene4389,gene13671,gene11585,gene13433,gene6109,gene6079,gene12039,gene7486,gene4043,gene8208,gene7924,gene9592,gene15539,gene14150
biological_process	GO:0042476 odontogenesis	2 out of 345 genes, 0.6%	28 out of 7388 genes, 0.4%	1	gene6166,gene14150
biological_process	GO:0016525 negative regulation of angiogenesis	3 out of 345 genes, 0.9%	33 out of 7388 genes, 0.4%	1	gene279,gene11652,gene9592
cellular_component	GO:0016469 proton-transporting two-sector ATPase complex	2 out of 345 genes, 0.6%	18 out of 7388 genes, 0.2%	1	gene8778,gene12824
biological_process	GO:0016573 histone acetylation	2 out of 345 genes, 0.6%	45 out of 7388 genes, 0.6%	1	gene9693,gene14757
molecular_function	GO:0004842 ubiquitin-protein transferase activity	4 out of 345 genes, 1.2%	135 out of 7388 genes, 1.8%	1	gene8208,gene4389,gene6109,gene4058
biological_process	GO:0001667 ameboidal-type cell migration	3 out of 345 genes, 0.9%	53 out of 7388 genes, 0.7%	1	gene6856,gene1058,gene6587
molecular_function	GO:0003779 actin binding	7 out of 345 genes, 2.0%	115 out of 7388 genes, 1.6%	1	gene11063,gene10395,gene15420,gene12519,gene9521,gene10615,gene5129
biological_process	GO:2001236 regulation of extrinsic apoptotic signaling pathway	6 out of 345 genes, 1.7%	65 out of 7388 genes, 0.9%	1	gene4043,gene9479,gene6109,gene12188,gene5727,gene3897
biological_process	GO:1900180 regulation of protein localization to nucleus	9 out of 345 genes, 2.6%	91 out of 7388 genes, 1.2%	1	gene9479,gene15867,gene2033,gene3179,gene14185,gene5390,gene116,gene809,gene9783
molecular_function	GO:0016757 transferase activity, transferring glycosyl groups	8 out of 345 genes, 2.3%	128 out of 7388 genes, 1.7%	1	gene8783,gene6018,gene5895,gene1055,gene8111,gene8772,gene9354,gene4905
molecular_function	GO:0060090 binding, bridging	4 out of 345 genes, 1.2%	32 out of 7388 genes, 0.4%	1	gene3307,gene6890,gene3832,gene5129
biological_process	GO:0010507 negative regulation of autophagy	2 out of 345 genes, 0.6%	22 out of 7388 genes, 0.3%	1	gene5816,gene1058
biological_process	GO:0070271 protein complex biogenesis	11 out of 345 genes, 3.2%	287 out of 7388 genes, 3.9%	1	gene4807,gene15420,gene3742,gene14679,gene4263,gene5129,gene191,gene2797,gene8557,gene13433,gene4005
biological_process	GO:2000377 regulation of reactive oxygen species metabolic process	2 out of 345 genes, 0.6%	46 out of 7388 genes, 0.6%	1	gene5390,gene13548
biological_process	GO:0050868 negative regulation of T cell activation	6 out of 345 genes, 1.7%	33 out of 7388 genes, 0.4%	1	gene2033,gene15544,gene15333,gene10412,gene15539,gene5450
biological_process	GO:1900127 positive regulation of hyaluronan biosynthetic process	2 out of 345 genes, 0.6%	3 out of 7388 genes, 0.0%	1	gene13548,gene6079
molecular_function	GO:0005096 GTPase activator activity	2 out of 345 genes, 0.6%	72 out of 7388 genes, 1.0%	1	gene1058,gene15465
biological_process	GO:0014706 striated muscle tissue development	3 out of 345 genes, 0.9%	105 out of 7388 genes, 1.4%	1	gene4043,gene9592,gene4005
biological_process	GO:0035725 sodium ion transmembrane transport	3 out of 345 genes, 0.9%	28 out of 7388 genes, 0.4%	1	gene11417,gene7115,gene922
biological_process	GO:0030813 positive regulation of nucleotide catabolic process	2 out of 345 genes, 0.6%	4 out of 7388 genes, 0.1%	1	gene9479,gene13433
biological_process	GO:0009165 nucleotide biosynthetic process	2 out of 345 genes, 0.6%	66 out of 7388 genes, 0.9%	1	gene1058,gene5275
molecular_function	GO:0031490 chromatin DNA binding	2 out of 345 genes, 0.6%	31 out of 7388 genes, 0.4%	1	gene9592,gene15539
biological_process	GO:0042177 negative regulation of protein catabolic process	3 out of 345 genes, 0.9%	47 out of 7388 genes, 0.6%	1	gene2048,gene7924,gene8419
biological_process	GO:2000021 regulation of ion homeostasis	8 out of 345 genes, 2.3%	60 out of 7388 genes, 0.8%	1	gene1058,gene7754,gene4593,gene5450,gene6502,gene8557,gene13433,gene9783
molecular_function	GO:0022892 substrate-specific transporter activity	28 out of 345 genes, 8.1%	455 out of 7388 genes, 6.2%	1	gene5127,gene3610,gene15054,gene14679,gene4640,gene4593,gene14456,gene8778,gene4429,gene12824,gene12503,gene8557,gene14910,gene1726,gene5400,gene13433,gene7051,gene4029,gene5242,gene7115,gene4263,gene3707,gene11081,gene3717,gene5996,gene11417,gene922,gene14678
biological_process	GO:1900076 regulation of cellular response to insulin stimulus	3 out of 345 genes, 0.9%	21 out of 7388 genes, 0.3%	1	gene9,gene12965,gene1872
biological_process	GO:1901566 organonitrogen compound biosynthetic process	9 out of 345 genes, 2.6%	307 out of 7388 genes, 4.2%	1	gene9343,gene12039,gene1058,gene5275,gene2637,gene7924,gene2930,gene13433,gene3726
biological_process	GO:0031669 cellular response to nutrient levels	2 out of 345 genes, 0.6%	50 out of 7388 genes, 0.7%	1	gene4043,gene10790
cellular_component	GO:0005944 phosphatidylinositol 3-kinase complex, class IB	2 out of 345 genes, 0.6%	3 out of 7388 genes, 0.0%	1	gene15293,gene15291
biological_process	GO:0072175 epithelial tube formation	4 out of 345 genes, 1.2%	57 out of 7388 genes, 0.8%	1	gene10412,gene6587,gene15465,gene10847
biological_process	GO:0006575 cellular modified amino acid metabolic process	2 out of 345 genes, 0.6%	67 out of 7388 genes, 0.9%	1	gene2637,gene10219
cellular_component	GO:0005912 adherens junction	10 out of 345 genes, 2.9%	200 out of 7388 genes, 2.7%	1	gene10395,gene4701,gene11063,gene13294,gene15146,gene9592,gene186,gene7703,gene10790,gene15306
biological_process	GO:0035264 multicellular organism growth	4 out of 345 genes, 1.2%	38 out of 7388 genes, 0.5%	1	gene6166,gene5974,gene12503,gene1726
biological_process	GO:0060707 trophoblast giant cell differentiation	2 out of 345 genes, 0.6%	7 out of 7388 genes, 0.1%	1	gene12624,gene1872
biological_process	GO:1902041 regulation of extrinsic apoptotic signaling pathway via death domain receptors	3 out of 345 genes, 0.9%	26 out of 7388 genes, 0.4%	1	gene4043,gene6109,gene3897
biological_process	GO:0010534 regulation of activation of JAK2 kinase activity	2 out of 345 genes, 0.6%	3 out of 7388 genes, 0.0%	1	gene341,gene12965
biological_process	GO:0055067 monovalent inorganic cation homeostasis	4 out of 345 genes, 1.2%	33 out of 7388 genes, 0.4%	1	gene8778,gene12503,gene5400,gene7115
biological_process	GO:0006355 regulation of transcription, DNA-templated	43 out of 345 genes, 12.5%	920 out of 7388 genes, 12.5%	1	gene13302,gene9693,gene12624,gene2048,gene15333,gene11612,gene6587,gene14457,gene10040,gene13548,gene6856,gene8065,gene9479,gene10123,gene7754,gene14757,gene3249,gene809,gene14304,gene326,gene4192,gene15465,gene2637,gene11981,gene5390,gene15770,gene5069,gene13294,gene4389,gene13671,gene116,gene6109,gene6079,gene11652,gene15867,gene1789,gene8208,gene4043,gene9592,gene3832,gene15539,gene4005,gene14…
biological_process	GO:0035335 peptidyl-tyrosine dephosphorylation	3 out of 345 genes, 0.9%	47 out of 7388 genes, 0.6%	1	gene2033,gene7486,gene5450
biological_process	GO:0010921 regulation of phosphatase activity	2 out of 345 genes, 0.6%	40 out of 7388 genes, 0.5%	1	gene5069,gene3560
biological_process	GO:0045185 maintenance of protein location	3 out of 345 genes, 0.9%	30 out of 7388 genes, 0.4%	1	gene10395,gene6856,gene10790
biological_process	GO:0009792 embryo development ending in birth or egg hatching	12 out of 345 genes, 3.5%	254 out of 7388 genes, 3.4%	1	gene8500,gene12624,gene6166,gene2048,gene6587,gene15465,gene1872,gene9592,gene10412,gene11585,gene10847,gene14150
molecular_function	GO:0019900 kinase binding	13 out of 345 genes, 3.8%	212 out of 7388 genes, 2.9%	1	gene5814,gene6109,gene5450,gene191,gene279,gene8208,gene2033,gene3851,gene1203,gene186,gene12965,gene809,gene4005
cellular_component	GO:0034705 potassium channel complex	4 out of 345 genes, 1.2%	38 out of 7388 genes, 0.5%	1	gene4429,gene4029,gene14679,gene4263
biological_process	GO:0009755 hormone-mediated signaling pathway	3 out of 345 genes, 0.9%	65 out of 7388 genes, 0.9%	1	gene1915,gene7754,gene2637
biological_process	GO:0015992 proton transport	6 out of 345 genes, 1.7%	45 out of 7388 genes, 0.6%	1	gene8778,gene5996,gene12824,gene12503,gene5400,gene922
biological_process	GO:0045017 glycerolipid biosynthetic process	2 out of 345 genes, 0.6%	52 out of 7388 genes, 0.7%	1	gene6502,gene3726
biological_process	GO:0002366 leukocyte activation involved in immune response	7 out of 345 genes, 2.0%	44 out of 7388 genes, 0.6%	1	gene14304,gene11063,gene9693,gene6502,gene3179,gene341,gene4905
biological_process	GO:0019882 antigen processing and presentation	2 out of 345 genes, 0.6%	12 out of 7388 genes, 0.2%	1	gene11488,gene15054
biological_process	GO:0034112 positive regulation of homotypic cell-cell adhesion	8 out of 345 genes, 2.3%	46 out of 7388 genes, 0.6%	1	gene8065,gene15291,gene4807,gene341,gene9479,gene14457,gene2033,gene5717
cellular_component	GO:0044432 endoplasmic reticulum part	8 out of 345 genes, 2.3%	183 out of 7388 genes, 2.5%	1	gene5127,gene15054,gene2028,gene4389,gene10315,gene10790,gene476,gene809
cellular_component	GO:0005813 centrosome	2 out of 345 genes, 0.6%	203 out of 7388 genes, 2.7%	1	gene13317,gene9160
biological_process	GO:0010467 gene expression	21 out of 345 genes, 6.1%	680 out of 7388 genes, 9.2%	1	gene9693,gene15333,gene11612,gene6587,gene4192,gene10040,gene9335,gene13433,gene10847,gene6079,gene12039,gene10123,gene11678,gene4745,gene5129,gene9592,gene7924,gene14757,gene7556,gene4005,gene14150
biological_process	GO:0046173 polyol biosynthetic process	2 out of 345 genes, 0.6%	8 out of 7388 genes, 0.1%	1	gene6502,gene11377
molecular_function	GO:0001883 purine nucleoside binding	35 out of 345 genes, 10.1%	815 out of 7388 genes, 11.0%	1	gene2736,gene15054,gene14457,gene8076,gene5816,gene10847,gene12519,gene470,gene2273,gene11081,gene5660,gene7387,gene11746,gene10790,gene2852,gene8500,gene11961,gene15977,gene5127,gene11972,gene15465,gene3345,gene772,gene13294,gene2737,gene1295,gene13433,gene14989,gene15239,gene15867,gene191,gene15416,gene1547,gene11882,gene14150
biological_process	GO:0009056 catabolic process	17 out of 345 genes, 4.9%	467 out of 7388 genes, 6.3%	1	gene13317,gene6890,gene6502,gene4389,gene13433,gene470,gene4058,gene14606,gene10219,gene9481,gene5839,gene8419,gene8826,gene2930,gene10790,gene1206,gene12739
biological_process	GO:0007049 cell cycle	7 out of 345 genes, 2.0%	306 out of 7388 genes, 4.1%	1	gene341,gene10064,gene15333,gene3345,gene3154,gene10040,gene5450
biological_process	GO:0042981 regulation of apoptotic process	32 out of 345 genes, 9.3%	415 out of 7388 genes, 5.6%	1	gene341,gene2048,gene1164,gene14457,gene4820,gene9335,gene4479,gene5400,gene13433,gene12694,gene10847,gene10510,gene9783,gene3897,gene8065,gene12132,gene4807,gene9479,gene1058,gene6109,gene470,gene15416,gene1872,gene5129,gene4043,gene8208,gene9592,gene12188,gene5727,gene10790,gene15539,gene9641
biological_process	GO:0007187 G-protein coupled receptor signaling pathway, coupled to cyclic nucleotide second messenger	6 out of 345 genes, 1.7%	46 out of 7388 genes, 0.6%	1	gene6359,gene3851,gene7350,gene11417,gene9875,gene7754
molecular_function	GO:0051015 actin filament binding	3 out of 345 genes, 0.9%	39 out of 7388 genes, 0.5%	1	gene11063,gene15420,gene5129
molecular_function	GO:0016502 nucleotide receptor activity	2 out of 345 genes, 0.6%	14 out of 7388 genes, 0.2%	1	gene1845,gene13433
biological_process	GO:0007601 visual perception	2 out of 345 genes, 0.6%	49 out of 7388 genes, 0.7%	1	gene10781,gene5974
molecular_function	GO:0030695 GTPase regulator activity	2 out of 345 genes, 0.6%	84 out of 7388 genes, 1.1%	1	gene1058,gene15465
biological_process	GO:0046854 phosphatidylinositol phosphorylation	3 out of 345 genes, 0.9%	21 out of 7388 genes, 0.3%	1	gene15291,gene12132,gene10514
biological_process	GO:0030500 regulation of bone mineralization	2 out of 345 genes, 0.6%	27 out of 7388 genes, 0.4%	1	gene13433,gene7115
biological_process	GO:0006689 ganglioside catabolic process	2 out of 345 genes, 0.6%	4 out of 7388 genes, 0.1%	1	gene14606,gene1206
biological_process	GO:0048799 organ maturation	2 out of 345 genes, 0.6%	8 out of 7388 genes, 0.1%	1	gene5069,gene9479
cellular_component	GO:0070062 extracellular exosome	43 out of 345 genes, 12.5%	1031 out of 7388 genes, 14.0%	1	gene10395,gene10040,gene299,gene8964,gene9354,gene10847,gene5454,gene13172,gene3198,gene5450,gene2273,gene58,gene3726,gene10790,gene12739,gene11985,gene3154,gene3345,gene2637,gene15125,gene6463,gene11063,gene6502,gene8778,gene13294,gene13538,gene11585,gene13171,gene6236,gene4701,gene6109,gene9074,gene3742,gene9481,gene10870,gene5536,gene5996,gene7924,gene10412,gene1986,gene2930,gene7556,gene1206
biological_process	GO:0048857 neural nucleus development	4 out of 345 genes, 1.2%	19 out of 7388 genes, 0.3%	1	gene10073,gene10790,gene2637,gene12739
biological_process	GO:0030036 actin cytoskeleton organization	7 out of 345 genes, 2.0%	139 out of 7388 genes, 1.9%	1	gene11063,gene13294,gene15420,gene15465,gene186,gene10615,gene15539
biological_process	GO:1903651 positive regulation of cytoplasmic transport	11 out of 345 genes, 3.2%	105 out of 7388 genes, 1.4%	1	gene9479,gene7754,gene15867,gene4593,gene2033,gene3179,gene14185,gene13433,gene116,gene809,gene9783
molecular_function	GO:0003824 catalytic activity	106 out of 345 genes, 30.7%	2472 out of 7388 genes, 33.5%	1	gene9693,gene2736,gene4457,gene6482,gene299,gene6668,gene2033,gene8964,gene8772,gene9354,gene1578,gene1171,gene5454,gene704,gene12519,gene11678,gene11743,gene14606,gene11081,gene8569,gene2273,gene3750,gene58,gene8419,gene11746,gene3726,gene10790,gene15291,gene10064,gene2637,gene6502,gene4389,gene6236,gene476,gene15239,gene5895,gene1055,gene6109,gene7486,gene15867,gene1597,gene4058,gene4745,gene15…
cellular_component	GO:0014069 postsynaptic density	2 out of 345 genes, 0.6%	36 out of 7388 genes, 0.5%	1	gene15420,gene13317
biological_process	GO:0009799 specification of symmetry	2 out of 345 genes, 0.6%	42 out of 7388 genes, 0.6%	1	gene6856,gene9592
biological_process	GO:0051606 detection of stimulus	4 out of 345 genes, 1.2%	91 out of 7388 genes, 1.2%	1	gene6463,gene15746,gene10781,gene8557
biological_process	GO:0044702 single organism reproductive process	14 out of 345 genes, 4.1%	305 out of 7388 genes, 4.1%	1	gene12624,gene8635,gene10064,gene2048,gene5242,gene4457,gene2028,gene1872,gene9592,gene8315,gene14084,gene15539,gene476,gene4005
biological_process	GO:0042327 positive regulation of phosphorylation	24 out of 345 genes, 7.0%	302 out of 7388 genes, 4.1%	1	gene8500,gene15291,gene341,gene14457,gene9335,gene5390,gene13548,gene5069,gene2033,gene3851,gene5400,gene13433,gene9783,gene116,gene8065,gene340,gene4807,gene9479,gene1058,gene7754,gene470,gene2273,gene3832,gene10790
molecular_function	GO:0004197 cysteine-type endopeptidase activity	2 out of 345 genes, 0.6%	30 out of 7388 genes, 0.4%	1	gene4820,gene3897
biological_process	GO:0008104 protein localization	15 out of 345 genes, 4.3%	510 out of 7388 genes, 6.9%	1	gene10395,gene14691,gene6132,gene6109,gene9160,gene6890,gene15023,gene5390,gene14881,gene10514,gene6856,gene9592,gene8419,gene10790,gene15539
biological_process	GO:0048663 neuron fate commitment	2 out of 345 genes, 0.6%	18 out of 7388 genes, 0.2%	1	gene11612,gene9592
biological_process	GO:0031638 zymogen activation	3 out of 345 genes, 0.9%	32 out of 7388 genes, 0.4%	1	gene10847,gene9335,gene5129
cellular_component	GO:0042995 cell projection	18 out of 345 genes, 5.2%	459 out of 7388 genes, 6.2%	1	gene10395,gene13317,gene15465,gene14679,gene4457,gene11063,gene5390,gene8778,gene8971,gene12503,gene186,gene1726,gene5400,gene10781,gene15544,gene15867,gene3707,gene5129
molecular_function	GO:0005506 iron ion binding	7 out of 345 genes, 2.0%	74 out of 7388 genes, 1.0%	1	gene9481,gene9945,gene9480,gene14368,gene10315,gene3707,gene476
cellular_component	GO:0098802 plasma membrane receptor complex	4 out of 345 genes, 1.2%	50 out of 7388 genes, 0.7%	1	gene8065,gene8208,gene3564,gene5450
biological_process	GO:0031329 regulation of cellular catabolic process	15 out of 345 genes, 4.3%	215 out of 7388 genes, 2.9%	1	gene9479,gene2048,gene12039,gene12019,gene6109,gene1058,gene6890,gene14478,gene14457,gene3851,gene4389,gene5816,gene7924,gene13433,gene10847
biological_process	GO:0032774 RNA biosynthetic process	12 out of 345 genes, 3.5%	268 out of 7388 genes, 3.6%	1	gene9693,gene15333,gene11612,gene6079,gene6587,gene4192,gene10123,gene10040,gene9592,gene14757,gene4005,gene14150
biological_process	GO:0048812 neuron projection morphogenesis	6 out of 345 genes, 1.7%	133 out of 7388 genes, 1.8%	1	gene10395,gene10550,gene9592,gene5974,gene15465,gene12739
biological_process	GO:0007009 plasma membrane organization	5 out of 345 genes, 1.4%	80 out of 7388 genes, 1.1%	1	gene10514,gene3717,gene6890,gene14910,gene13433
biological_process	GO:0031323 regulation of cellular metabolic process	87 out of 345 genes, 25.2%	1743 out of 7388 genes, 23.6%	1	gene13302,gene9693,gene15333,gene11612,gene6587,gene9875,gene6890,gene9335,gene13548,gene2033,gene6856,gene9783,gene8065,gene9479,gene10123,gene7754,gene2273,gene14757,gene9457,gene10790,gene3249,gene809,gene3344,gene15291,gene326,gene15465,gene2637,gene15770,gene5069,gene6502,gene3560,gene4389,gene13433,gene116,gene6109,gene7486,gene15867,gene14478,gene15416,gene5129,gene9,gene8208,gene4043,gene…
cellular_component	GO:0005739 mitochondrion	14 out of 345 genes, 4.1%	601 out of 7388 genes, 8.1%	1	gene9343,gene8230,gene5814,gene8111,gene6079,gene4058,gene5129,gene2447,gene3750,gene13671,gene5727,gene12063,gene809,gene1206
biological_process	GO:0000902 cell morphogenesis	12 out of 345 genes, 3.5%	307 out of 7388 genes, 4.2%	1	gene10395,gene5814,gene5974,gene15465,gene9160,gene5450,gene10550,gene5717,gene9592,gene13433,gene15539,gene12739
biological_process	GO:0042552 myelination	2 out of 345 genes, 0.6%	33 out of 7388 genes, 0.4%	1	gene10395,gene15544
biological_process	GO:0010660 regulation of muscle cell apoptotic process	2 out of 345 genes, 0.6%	11 out of 7388 genes, 0.1%	1	gene341,gene9479
biological_process	GO:0007417 central nervous system development	14 out of 345 genes, 4.1%	264 out of 7388 genes, 3.6%	1	gene11612,gene15465,gene2637,gene2273,gene10550,gene9592,gene12503,gene1726,gene10073,gene10847,gene10790,gene14678,gene12739,gene4005
biological_process	GO:0050790 regulation of catalytic activity	44 out of 345 genes, 12.8%	703 out of 7388 genes, 9.5%	1	gene15213,gene9875,gene2735,gene9335,gene13548,gene4919,gene12965,gene10847,gene10615,gene9783,gene3897,gene4807,gene9479,gene1058,gene7754,gene5450,gene6359,gene2273,gene15146,gene9457,gene10790,gene8500,gene15291,gene341,gene15465,gene3345,gene13294,gene3851,gene5069,gene3560,gene11585,gene13433,gene15293,gene6079,gene6109,gene7486,gene5129,gene4729,gene7924,gene9592,gene8826,gene3832,gene15539…
biological_process	GO:0009887 organ morphogenesis	17 out of 345 genes, 4.9%	320 out of 7388 genes, 4.3%	1	gene8500,gene10395,gene12624,gene8635,gene11612,gene6587,gene6856,gene12503,gene13433,gene476,gene6166,gene5895,gene1058,gene5974,gene10550,gene9592,gene14150
biological_process	GO:1901362 organic cyclic compound biosynthetic process	17 out of 345 genes, 4.9%	411 out of 7388 genes, 5.6%	1	gene9693,gene15333,gene11612,gene6587,gene4192,gene10040,gene13538,gene476,gene1058,gene6079,gene10123,gene5275,gene9592,gene14757,gene2930,gene4005,gene14150
biological_process	GO:0045356 positive regulation of interferon-alpha biosynthetic process	2 out of 345 genes, 0.6%	2 out of 7388 genes, 0.0%	1	gene14185,gene116
biological_process	GO:0033554 cellular response to stress	18 out of 345 genes, 5.2%	446 out of 7388 genes, 6.0%	1	gene10064,gene6890,gene4457,gene5390,gene4389,gene5400,gene14989,gene10847,gene8065,gene6109,gene8111,gene470,gene15643,gene15416,gene4043,gene9592,gene10790,gene15539
biological_process	GO:0019835 cytolysis	2 out of 345 genes, 0.6%	7 out of 7388 genes, 0.1%	1	gene13538,gene13433
biological_process	GO:0034764 positive regulation of transmembrane transport	4 out of 345 genes, 1.2%	32 out of 7388 genes, 0.4%	1	gene13548,gene6502,gene7754,gene13433
biological_process	GO:0051260 protein homooligomerization	4 out of 345 genes, 1.2%	91 out of 7388 genes, 1.2%	1	gene8557,gene14679,gene4263,gene191
biological_process	GO:0071804 cellular potassium ion transport	5 out of 345 genes, 1.4%	72 out of 7388 genes, 1.0%	1	gene4429,gene4029,gene11417,gene14679,gene4263
biological_process	GO:0048523 negative regulation of cellular process	79 out of 345 genes, 22.9%	1406 out of 7388 genes, 19.0%	1	gene9693,gene15420,gene15333,gene6587,gene6890,gene6482,gene13548,gene2033,gene6856,gene14910,gene12694,gene10510,gene9783,gene8065,gene9479,gene7754,gene14757,gene9457,gene10790,gene3344,gene326,gene15465,gene15125,gene2637,gene4479,gene5069,gene6502,gene4389,gene8557,gene13433,gene476,gene6109,gene7486,gene15416,gene5129,gene9,gene4043,gene8208,gene10412,gene9592,gene2722,gene430,gene12188,gene…
biological_process	GO:1903078 positive regulation of protein localization to plasma membrane	2 out of 345 genes, 0.6%	23 out of 7388 genes, 0.3%	1	gene13294,gene7754
biological_process	GO:1990778 protein localization to cell periphery	2 out of 345 genes, 0.6%	55 out of 7388 genes, 0.7%	1	gene10514,gene6890
molecular_function	GO:0004714 transmembrane receptor protein tyrosine kinase activity	2 out of 345 genes, 0.6%	37 out of 7388 genes, 0.5%	1	gene8500,gene2273
biological_process	GO:2000738 positive regulation of stem cell differentiation	2 out of 345 genes, 0.6%	24 out of 7388 genes, 0.3%	1	gene9592,gene6587
molecular_function	GO:0046873 metal ion transmembrane transporter activity	11 out of 345 genes, 3.2%	173 out of 7388 genes, 2.3%	1	gene4029,gene14679,gene4593,gene7115,gene4263,gene4429,gene8557,gene1726,gene922,gene7051,gene14678
cellular_component	GO:0070013 intracellular organelle lumen	30 out of 345 genes, 8.7%	1377 out of 7388 genes, 18.6%	1	gene8500,gene10395,gene10314,gene9693,gene15333,gene326,gene6587,gene9614,gene13671,gene1203,gene12965,gene6166,gene11652,gene613,gene704,gene6079,gene8111,gene4745,gene7115,gene3707,gene5450,gene4043,gene1547,gene14757,gene2797,gene11746,gene10790,gene15539,gene14150,gene809
biological_process	GO:0070372 regulation of ERK1 and ERK2 cascade	11 out of 345 genes, 3.2%	80 out of 7388 genes, 1.1%	1	gene1058,gene7754,gene14457,gene5450,gene5390,gene13548,gene2033,gene4043,gene1203,gene9457,gene9783
biological_process	GO:0045761 regulation of adenylate cyclase activity	2 out of 345 genes, 0.6%	12 out of 7388 genes, 0.2%	1	gene6359,gene7754
biological_process	GO:0010579 positive regulation of adenylate cyclase activity involved in G-protein coupled receptor signaling pathway	2 out of 345 genes, 0.6%	6 out of 7388 genes, 0.1%	1	gene6359,gene7754
biological_process	GO:0071774 response to fibroblast growth factor	2 out of 345 genes, 0.6%	26 out of 7388 genes, 0.4%	1	gene8500,gene4807
biological_process	GO:0031664 regulation of lipopolysaccharide-mediated signaling pathway	4 out of 345 genes, 1.2%	9 out of 7388 genes, 0.1%	1	gene12624,gene6109,gene430,gene1323
biological_process	GO:0042491 auditory receptor cell differentiation	2 out of 345 genes, 0.6%	12 out of 7388 genes, 0.2%	1	gene9592,gene5974
biological_process	GO:0032880 regulation of protein localization	29 out of 345 genes, 8.4%	330 out of 7388 genes, 4.5%	1	gene8196,gene2048,gene11063,gene5390,gene13294,gene2033,gene3179,gene3851,gene11585,gene13433,gene12965,gene9783,gene116,gene14527,gene8065,gene1915,gene4807,gene9479,gene15544,gene15239,gene1058,gene7754,gene15867,gene15023,gene9,gene14185,gene8383,gene8419,gene809
biological_process	GO:0006461 protein complex assembly	11 out of 345 genes, 3.2%	287 out of 7388 genes, 3.9%	1	gene4807,gene15420,gene3742,gene14679,gene4263,gene5129,gene191,gene2797,gene8557,gene13433,gene4005
biological_process	GO:1904062 regulation of cation transmembrane transport	3 out of 345 genes, 0.9%	55 out of 7388 genes, 0.7%	1	gene6502,gene7754,gene5450
biological_process	GO:0071456 cellular response to hypoxia	2 out of 345 genes, 0.6%	31 out of 7388 genes, 0.4%	1	gene9592,gene4457
biological_process	GO:0033135 regulation of peptidyl-serine phosphorylation	2 out of 345 genes, 0.6%	38 out of 7388 genes, 0.5%	1	gene8065,gene14457
biological_process	GO:0016192 vesicle-mediated transport	10 out of 345 genes, 2.9%	323 out of 7388 genes, 4.4%	1	gene10314,gene4831,gene4807,gene1058,gene6890,gene2028,gene9208,gene5129,gene5390,gene13433
biological_process	GO:0015914 phospholipid transport	2 out of 345 genes, 0.6%	21 out of 7388 genes, 0.3%	1	gene11081,gene13433
biological_process	GO:0045071 negative regulation of viral genome replication	2 out of 345 genes, 0.6%	5 out of 7388 genes, 0.1%	1	gene4807,gene15416
biological_process	GO:0045685 regulation of glial cell differentiation	2 out of 345 genes, 0.6%	18 out of 7388 genes, 0.2%	1	gene15544,gene9592
molecular_function	GO:0005000 vasopressin receptor activity	2 out of 345 genes, 0.6%	3 out of 7388 genes, 0.0%	1	gene2250,gene7035
biological_process	GO:0051247 positive regulation of protein metabolic process	33 out of 345 genes, 9.6%	476 out of 7388 genes, 6.4%	1	gene9693,gene15333,gene14457,gene9335,gene13548,gene2033,gene5400,gene10847,gene9783,gene8065,gene4807,gene9479,gene1058,gene7754,gene470,gene2273,gene14185,gene10790,gene8500,gene341,gene15291,gene3851,gene5069,gene5390,gene13433,gene116,gene340,gene6109,gene12039,gene5129,gene15023,gene3832,gene15539
biological_process	GO:0050870 positive regulation of T cell activation	8 out of 345 genes, 2.3%	45 out of 7388 genes, 0.6%	1	gene8065,gene15291,gene4807,gene341,gene9479,gene14457,gene2033,gene5717
molecular_function	GO:0016798 hydrolase activity, acting on glycosyl bonds	3 out of 345 genes, 0.9%	52 out of 7388 genes, 0.7%	1	gene58,gene14606,gene1206
biological_process	GO:0030029 actin filament-based process	7 out of 345 genes, 2.0%	155 out of 7388 genes, 2.1%	1	gene11063,gene13294,gene15420,gene15465,gene186,gene10615,gene15539
biological_process	GO:0001841 neural tube formation	4 out of 345 genes, 1.2%	49 out of 7388 genes, 0.7%	1	gene10412,gene6587,gene15465,gene10847
biological_process	GO:0045666 positive regulation of neuron differentiation	3 out of 345 genes, 0.9%	84 out of 7388 genes, 1.1%	1	gene5069,gene15465,gene15539
cellular_component	GO:0019898 extrinsic component of membrane	6 out of 345 genes, 1.7%	71 out of 7388 genes, 1.0%	1	gene15293,gene15291,gene6132,gene8971,gene9160,gene3154
molecular_function	GO:0019838 growth factor binding	3 out of 345 genes, 0.9%	43 out of 7388 genes, 0.6%	1	gene8500,gene13548,gene7924
cellular_component	GO:0043025 neuronal cell body	4 out of 345 genes, 1.2%	76 out of 7388 genes, 1.0%	1	gene8971,gene12503,gene13433,gene3707
cellular_component	GO:0032991 macromolecular complex	60 out of 345 genes, 17.4%	1714 out of 7388 genes, 23.2%	1	gene10395,gene9693,gene15420,gene13317,gene15333,gene6587,gene15054,gene14679,gene14457,gene4429,gene12824,gene4919,gene5400,gene12965,gene10847,gene3897,gene8065,gene1646,gene9479,gene11488,gene613,gene12519,gene470,gene13642,gene4263,gene5450,gene2273,gene14185,gene3750,gene14757,gene2797,gene3726,gene10790,gene3249,gene3344,gene15291,gene341,gene8635,gene2637,gene6463,gene11063,gene3851,gene87…
biological_process	GO:0071560 cellular response to transforming growth factor beta stimulus	2 out of 345 genes, 0.6%	43 out of 7388 genes, 0.6%	1	gene7703,gene4005
biological_process	GO:0002825 regulation of T-helper 1 type immune response	2 out of 345 genes, 0.6%	5 out of 7388 genes, 0.1%	1	gene341,gene14457
cellular_component	GO:0005623 cell	205 out of 345 genes, 59.4%	5240 out of 7388 genes, 70.9%	1	gene9693,gene6587,gene9160,gene4457,gene2735,gene9335,gene13548,gene2033,gene4429,gene14910,gene4901,gene10510,gene12519,gene10123,gene7754,gene4263,gene2273,gene5660,gene8419,gene11746,gene3249,gene3344,gene326,gene15465,gene2637,gene4479,gene9614,gene8778,gene6502,gene5069,gene4389,gene8557,gene10073,gene186,gene6236,gene8230,gene6109,gene15867,gene14478,gene343,gene4745,gene5129,gene8208,gene4…
biological_process	GO:0033619 membrane protein proteolysis	2 out of 345 genes, 0.6%	17 out of 7388 genes, 0.2%	1	gene10395,gene13433
biological_process	GO:1902115 regulation of organelle assembly	3 out of 345 genes, 0.9%	72 out of 7388 genes, 1.0%	1	gene11063,gene10412,gene15465
biological_process	GO:1903020 positive regulation of glycoprotein metabolic process	2 out of 345 genes, 0.6%	6 out of 7388 genes, 0.1%	1	gene9479,gene15023
cellular_component	GO:0005764 lysosome	7 out of 345 genes, 2.0%	149 out of 7388 genes, 2.0%	1	gene14185,gene8778,gene5127,gene14478,gene7556,gene299,gene116
cellular_component	GO:0000790 nuclear chromatin	8 out of 345 genes, 2.3%	83 out of 7388 genes, 1.1%	1	gene9693,gene15333,gene11652,gene9614,gene13671,gene2797,gene14757,gene14150
biological_process	GO:0033673 negative regulation of kinase activity	4 out of 345 genes, 1.2%	80 out of 7388 genes, 1.1%	1	gene6109,gene7486,gene9457,gene5450
biological_process	GO:0060322 head development	16 out of 345 genes, 4.6%	227 out of 7388 genes, 3.1%	1	gene8635,gene6166,gene13172,gene15465,gene2637,gene2273,gene10550,gene9592,gene12503,gene1726,gene10073,gene10847,gene10790,gene14678,gene12739,gene4005
biological_process	GO:0007519 skeletal muscle tissue development	2 out of 345 genes, 0.6%	41 out of 7388 genes, 0.6%	1	gene4043,gene9592
biological_process	GO:0035113 embryonic appendage morphogenesis	4 out of 345 genes, 1.2%	62 out of 7388 genes, 0.8%	1	gene9592,gene6587,gene3249,gene14150
biological_process	GO:0030324 lung development	3 out of 345 genes, 0.9%	69 out of 7388 genes, 0.9%	1	gene10395,gene8635,gene9592
biological_process	GO:0032502 developmental process	88 out of 345 genes, 25.5%	1582 out of 7388 genes, 21.4%	1	gene9693,gene15420,gene15333,gene11612,gene6587,gene9160,gene4457,gene6482,gene4350,gene2033,gene6856,gene1171,gene966,gene8065,gene9479,gene7754,gene2273,gene5717,gene14757,gene9457,gene10790,gene3249,gene326,gene15465,gene2637,gene4479,gene15770,gene9614,gene5069,gene6502,gene10073,gene8315,gene13433,gene476,gene6236,gene5895,gene6109,gene5974,gene5129,gene3883,gene4043,gene10412,gene9592,gene2…
biological_process	GO:0036260 RNA capping	2 out of 345 genes, 0.6%	5 out of 7388 genes, 0.1%	1	gene11678,gene4745
cellular_component	GO:0031526 brush border membrane	2 out of 345 genes, 0.6%	14 out of 7388 genes, 0.2%	1	gene5390,gene8778
biological_process	GO:0090505 epiboly involved in wound healing	3 out of 345 genes, 0.9%	11 out of 7388 genes, 0.1%	1	gene15465,gene3345,gene1171
biological_process	GO:0010675 regulation of cellular carbohydrate metabolic process	4 out of 345 genes, 1.2%	42 out of 7388 genes, 0.6%	1	gene9,gene9479,gene7754,gene13433
biological_process	GO:0050886 endocrine process	2 out of 345 genes, 0.6%	16 out of 7388 genes, 0.2%	1	gene5400,gene7556
molecular_function	GO:0005164 tumor necrosis factor receptor binding	3 out of 345 genes, 0.9%	10 out of 7388 genes, 0.1%	1	gene8208,gene11652,gene9335
biological_process	GO:0051962 positive regulation of nervous system development	7 out of 345 genes, 2.0%	137 out of 7388 genes, 1.9%	1	gene5069,gene2993,gene9592,gene5974,gene15465,gene7754,gene15539
biological_process	GO:1904706 negative regulation of vascular smooth muscle cell proliferation	2 out of 345 genes, 0.6%	3 out of 7388 genes, 0.0%	1	gene2048,gene7754
cellular_component	GO:0030424 axon	5 out of 345 genes, 1.4%	93 out of 7388 genes, 1.3%	1	gene10395,gene10781,gene15544,gene14679,gene1726
biological_process	GO:0016070 RNA metabolic process	15 out of 345 genes, 4.3%	551 out of 7388 genes, 7.5%	1	gene9693,gene15333,gene11612,gene6079,gene6587,gene4192,gene11678,gene10123,gene10040,gene4745,gene9592,gene14757,gene14150,gene3344,gene4005
biological_process	GO:0006397 mRNA processing	2 out of 345 genes, 0.6%	81 out of 7388 genes, 1.1%	1	gene11678,gene4745
molecular_function	GO:0030234 enzyme regulator activity	17 out of 345 genes, 4.9%	267 out of 7388 genes, 3.6%	1	gene15293,gene15291,gene4807,gene1058,gene15465,gene13548,gene3560,gene9592,gene7924,gene11585,gene4919,gene12965,gene10847,gene10615,gene3832,gene1206,gene3897
biological_process	GO:0090304 nucleic acid metabolic process	19 out of 345 genes, 5.5%	756 out of 7388 genes, 10.2%	1	gene9693,gene10064,gene15333,gene11612,gene6587,gene4192,gene10040,gene14989,gene6079,gene8111,gene10123,gene11678,gene470,gene4745,gene9592,gene14757,gene4005,gene3344,gene14150
biological_process	GO:1901699 cellular response to nitrogen compound	9 out of 345 genes, 2.6%	114 out of 7388 genes, 1.5%	1	gene1915,gene12039,gene6079,gene7754,gene14457,gene2033,gene12965,gene13433,gene809
molecular_function	GO:0044212 transcription regulatory region DNA binding	16 out of 345 genes, 4.6%	249 out of 7388 genes, 3.4%	1	gene9693,gene12624,gene15333,gene11612,gene326,gene6587,gene15465,gene13671,gene6079,gene11652,gene4043,gene9592,gene14757,gene4005,gene14150,gene15539
biological_process	GO:0001894 tissue homeostasis	4 out of 345 genes, 1.2%	69 out of 7388 genes, 0.9%	1	gene6166,gene15146,gene58,gene13433
biological_process	GO:0019222 regulation of metabolic process	101 out of 345 genes, 29.3%	2031 out of 7388 genes, 27.5%	1	gene13302,gene9693,gene15333,gene11612,gene6587,gene9875,gene6890,gene2735,gene9335,gene13548,gene2033,gene6856,gene9783,gene8065,gene9479,gene10123,gene7754,gene2273,gene5717,gene14757,gene8419,gene9457,gene10790,gene3249,gene3344,gene809,gene15291,gene326,gene15465,gene2637,gene15770,gene6502,gene5069,gene3560,gene4389,gene13433,gene116,gene6109,gene7486,gene15867,gene14478,gene15416,gene5129,g…
biological_process	GO:0045683 negative regulation of epidermis development	2 out of 345 genes, 0.6%	10 out of 7388 genes, 0.1%	1	gene15146,gene9592
biological_process	GO:0010812 negative regulation of cell-substrate adhesion	3 out of 345 genes, 0.9%	24 out of 7388 genes, 0.3%	1	gene279,gene9592,gene15539
biological_process	GO:2000026 regulation of multicellular organismal development	36 out of 345 genes, 10.4%	563 out of 7388 genes, 7.6%	1	gene10395,gene12624,gene2048,gene15333,gene6587,gene14457,gene279,gene13548,gene1646,gene9479,gene7754,gene2485,gene5450,gene15146,gene5717,gene14757,gene341,gene15291,gene15465,gene4479,gene11981,gene5069,gene2993,gene8971,gene11585,gene13433,gene15544,gene11652,gene6109,gene5974,gene7115,gene9592,gene7703,gene4005,gene14150,gene15539
biological_process	GO:0071695 anatomical structure maturation	4 out of 345 genes, 1.2%	17 out of 7388 genes, 0.2%	1	gene10395,gene5069,gene9479,gene7703
cellular_component	GO:0016323 basolateral plasma membrane	2 out of 345 genes, 0.6%	46 out of 7388 genes, 0.6%	1	gene3564,gene12503
biological_process	GO:0090025 regulation of monocyte chemotaxis	2 out of 345 genes, 0.6%	8 out of 7388 genes, 0.1%	1	gene4807,gene5342
molecular_function	GO:0016817 hydrolase activity, acting on acid anhydrides	13 out of 345 genes, 3.8%	319 out of 7388 genes, 4.3%	1	gene11961,gene5127,gene15867,gene15054,gene470,gene11081,gene13294,gene772,gene5816,gene2737,gene12824,gene10790,gene11882
biological_process	GO:0031344 regulation of cell projection organization	5 out of 345 genes, 1.4%	172 out of 7388 genes, 2.3%	1	gene13294,gene5069,gene8971,gene15465,gene13433
biological_process	GO:0072001 renal system development	9 out of 345 genes, 2.6%	111 out of 7388 genes, 1.5%	1	gene9343,gene8635,gene5814,gene5895,gene11652,gene9592,gene6856,gene7556,gene4005
biological_process	GO:0008016 regulation of heart contraction	2 out of 345 genes, 0.6%	53 out of 7388 genes, 0.7%	1	gene340,gene7115
biological_process	GO:0019233 sensory perception of pain	3 out of 345 genes, 0.9%	21 out of 7388 genes, 0.3%	1	gene8557,gene13433,gene7051
biological_process	GO:2000406 positive regulation of T cell migration	2 out of 345 genes, 0.6%	9 out of 7388 genes, 0.1%	1	gene4807,gene11544
biological_process	GO:0032835 glomerulus development	2 out of 345 genes, 0.6%	23 out of 7388 genes, 0.3%	1	gene9592,gene7556
biological_process	GO:0090075 relaxation of muscle	2 out of 345 genes, 0.6%	6 out of 7388 genes, 0.1%	1	gene9875,gene5275
biological_process	GO:0043393 regulation of protein binding	8 out of 345 genes, 2.3%	74 out of 7388 genes, 1.0%	1	gene15420,gene2048,gene3154,gene5129,gene4905,gene13548,gene8971,gene809
biological_process	GO:0009266 response to temperature stimulus	4 out of 345 genes, 1.2%	45 out of 7388 genes, 0.6%	1	gene9479,gene1058,gene8557,gene15643
biological_process	GO:1903556 negative regulation of tumor necrosis factor superfamily cytokine production	4 out of 345 genes, 1.2%	13 out of 7388 genes, 0.2%	1	gene2033,gene2048,gene6109,gene7860
biological_process	GO:0032926 negative regulation of activin receptor signaling pathway	2 out of 345 genes, 0.6%	4 out of 7388 genes, 0.1%	1	gene5814,gene6856
biological_process	GO:0010524 positive regulation of calcium ion transport into cytosol	3 out of 345 genes, 0.9%	17 out of 7388 genes, 0.2%	1	gene7754,gene4593,gene13433
molecular_function	GO:0005525 GTP binding	6 out of 345 genes, 1.7%	163 out of 7388 genes, 2.2%	1	gene13294,gene772,gene5660,gene15465,gene3345,gene11882
biological_process	GO:0009987 cellular process	240 out of 345 genes, 69.6%	4912 out of 7388 genes, 66.5%	1	gene9693,gene6587,gene9160,gene4457,gene2735,gene9757,gene9335,gene4350,gene13548,gene2033,gene4429,gene14910,gene4901,gene1171,gene966,gene12519,gene10123,gene7754,gene4045,gene4263,gene2273,gene5660,gene8419,gene11746,gene3726,gene3344,gene14908,gene15291,gene326,gene15465,gene2637,gene9614,gene8778,gene6502,gene5069,gene4389,gene8557,gene186,gene6236,gene13637,gene6109,gene7486,gene15867,gene3…
biological_process	GO:0042113 B cell activation	4 out of 345 genes, 1.2%	54 out of 7388 genes, 0.7%	1	gene6502,gene5717,gene15539,gene4905
biological_process	GO:1901201 regulation of extracellular matrix assembly	2 out of 345 genes, 0.6%	5 out of 7388 genes, 0.1%	1	gene10395,gene9592
molecular_function	GO:0031267 small GTPase binding	3 out of 345 genes, 0.9%	89 out of 7388 genes, 1.2%	1	gene704,gene6890,gene5400
biological_process	GO:0044265 cellular macromolecule catabolic process	5 out of 345 genes, 1.4%	237 out of 7388 genes, 3.2%	1	gene4389,gene8826,gene470,gene10790,gene4058
biological_process	GO:0003008 system process	26 out of 345 genes, 7.5%	447 out of 7388 genes, 6.1%	1	gene9343,gene8635,gene15465,gene9875,gene4457,gene15746,gene5390,gene8778,gene3851,gene8557,gene5400,gene9710,gene13433,gene7051,gene10781,gene340,gene9479,gene1058,gene5974,gene15643,gene5275,gene2447,gene2250,gene5536,gene7556,gene1206
biological_process	GO:0098660 inorganic ion transmembrane transport	18 out of 345 genes, 5.2%	217 out of 7388 genes, 2.9%	1	gene14679,gene4593,gene6502,gene8778,gene4429,gene12824,gene12503,gene8557,gene14910,gene13433,gene9783,gene1058,gene4029,gene5242,gene7115,gene4263,gene11417,gene922
biological_process	GO:0022409 positive regulation of cell-cell adhesion	8 out of 345 genes, 2.3%	57 out of 7388 genes, 0.8%	1	gene8065,gene15291,gene4807,gene341,gene9479,gene14457,gene2033,gene5717
biological_process	GO:0044712 single-organism catabolic process	12 out of 345 genes, 3.5%	225 out of 7388 genes, 3.0%	1	gene13317,gene6890,gene14606,gene9481,gene5839,gene6502,gene4389,gene8419,gene13433,gene2930,gene1206,gene12739
biological_process	GO:0032845 negative regulation of homeostatic process	6 out of 345 genes, 1.7%	39 out of 7388 genes, 0.5%	1	gene6502,gene3851,gene1058,gene8557,gene13433,gene9783
biological_process	GO:0046834 lipid phosphorylation	3 out of 345 genes, 0.9%	27 out of 7388 genes, 0.4%	1	gene15291,gene12132,gene10514
biological_process	GO:0032504 multicellular organism reproduction	5 out of 345 genes, 1.4%	182 out of 7388 genes, 2.5%	1	gene12624,gene8315,gene4457,gene15539,gene4005
cellular_component	GO:0036477 somatodendritic compartment	5 out of 345 genes, 1.4%	128 out of 7388 genes, 1.7%	1	gene13317,gene8971,gene12503,gene13433,gene3707
biological_process	GO:0045995 regulation of embryonic development	5 out of 345 genes, 1.4%	42 out of 7388 genes, 0.6%	1	gene10395,gene1646,gene9479,gene2048,gene9592
cellular_component	GO:0035770 ribonucleoprotein granule	4 out of 345 genes, 1.2%	79 out of 7388 genes, 1.1%	1	gene12039,gene613,gene12965,gene3344
cellular_component	GO:0005578 proteinaceous extracellular matrix	4 out of 345 genes, 1.2%	93 out of 7388 genes, 1.3%	1	gene10395,gene1646,gene6482,gene14084
biological_process	GO:2001242 regulation of intrinsic apoptotic signaling pathway	2 out of 345 genes, 0.6%	55 out of 7388 genes, 0.7%	1	gene5400,gene470
biological_process	GO:0022603 regulation of anatomical structure morphogenesis	14 out of 345 genes, 4.1%	323 out of 7388 genes, 4.4%	1	gene10395,gene15291,gene2048,gene11652,gene6109,gene6587,gene15465,gene2485,gene5390,gene279,gene5069,gene9592,gene11585,gene14150
biological_process	GO:0009725 response to hormone	11 out of 345 genes, 3.2%	170 out of 7388 genes, 2.3%	1	gene8065,gene1915,gene9479,gene2048,gene6079,gene7754,gene2637,gene11981,gene3851,gene9592,gene9783
biological_process	GO:1903900 regulation of viral life cycle	6 out of 345 genes, 1.7%	40 out of 7388 genes, 0.5%	1	gene4807,gene4389,gene12039,gene9592,gene15416,gene10510
molecular_function	GO:0005262 calcium channel activity	2 out of 345 genes, 0.6%	36 out of 7388 genes, 0.5%	1	gene8557,gene4593
biological_process	GO:0036294 cellular response to decreased oxygen levels	2 out of 345 genes, 0.6%	32 out of 7388 genes, 0.4%	1	gene9592,gene4457
molecular_function	GO:0036094 small molecule binding	46 out of 345 genes, 13.3%	1159 out of 7388 genes, 15.7%	1	gene2736,gene13317,gene15054,gene14457,gene8076,gene4593,gene5816,gene10847,gene12519,gene470,gene2028,gene11081,gene2273,gene3750,gene5660,gene8419,gene7387,gene11746,gene10790,gene809,gene2852,gene8500,gene11961,gene15977,gene5127,gene11972,gene15465,gene3345,gene772,gene13294,gene2737,gene1295,gene11200,gene14989,gene13433,gene15239,gene15867,gene5275,gene15416,gene191,gene9481,gene1547,gene29…
molecular_function	GO:0046943 carboxylic acid transmembrane transporter activity	4 out of 345 genes, 1.2%	57 out of 7388 genes, 0.8%	1	gene14456,gene5242,gene4640,gene1726
biological_process	GO:0050672 negative regulation of lymphocyte proliferation	5 out of 345 genes, 1.4%	27 out of 7388 genes, 0.4%	1	gene12624,gene15544,gene2048,gene10412,gene5450
biological_process	GO:0048008 platelet-derived growth factor receptor signaling pathway	2 out of 345 genes, 0.6%	17 out of 7388 genes, 0.2%	1	gene13548,gene186
biological_process	GO:0022414 reproductive process	14 out of 345 genes, 4.1%	323 out of 7388 genes, 4.4%	1	gene12624,gene8635,gene10064,gene2048,gene5242,gene4457,gene2028,gene1872,gene9592,gene8315,gene14084,gene15539,gene476,gene4005
biological_process	GO:0042593 glucose homeostasis	3 out of 345 genes, 0.9%	59 out of 7388 genes, 0.8%	1	gene1915,gene3851,gene7754
biological_process	GO:0030641 regulation of cellular pH	2 out of 345 genes, 0.6%	15 out of 7388 genes, 0.2%	1	gene12503,gene5400
biological_process	GO:0018212 peptidyl-tyrosine modification	6 out of 345 genes, 1.7%	71 out of 7388 genes, 1.0%	1	gene8500,gene2273,gene13548,gene15239,gene1547,gene5450
molecular_function	GO:0008171 O-methyltransferase activity	2 out of 345 genes, 0.6%	13 out of 7388 genes, 0.2%	1	gene11678,gene4745
biological_process	GO:0044255 cellular lipid metabolic process	13 out of 345 genes, 3.8%	286 out of 7388 genes, 3.9%	1	gene15291,gene12132,gene4457,gene14606,gene10219,gene2653,gene6502,gene9945,gene10514,gene14368,gene3726,gene13433,gene1206
biological_process	GO:0070425 negative regulation of nucleotide-binding oligomerization domain containing signaling pathway	2 out of 345 genes, 0.6%	2 out of 7388 genes, 0.0%	1	gene2033,gene6109
cellular_component	GO:0098858 actin-based cell projection	2 out of 345 genes, 0.6%	54 out of 7388 genes, 0.7%	1	gene11063,gene10395
biological_process	GO:0009451 RNA modification	2 out of 345 genes, 0.6%	47 out of 7388 genes, 0.6%	1	gene11678,gene4745
cellular_component	GO:0031301 integral component of organelle membrane	3 out of 345 genes, 0.9%	82 out of 7388 genes, 1.1%	1	gene5127,gene15054,gene10790
molecular_function	GO:0030276 clathrin binding	2 out of 345 genes, 0.6%	15 out of 7388 genes, 0.2%	1	gene2028,gene5129
biological_process	GO:0045577 regulation of B cell differentiation	2 out of 345 genes, 0.6%	9 out of 7388 genes, 0.1%	1	gene12624,gene5450
biological_process	GO:1901137 carbohydrate derivative biosynthetic process	9 out of 345 genes, 2.6%	204 out of 7388 genes, 2.8%	1	gene9479,gene5895,gene1055,gene1058,gene5275,gene13538,gene1203,gene9354,gene2930
biological_process	GO:0032946 positive regulation of mononuclear cell proliferation	7 out of 345 genes, 2.0%	34 out of 7388 genes, 0.5%	1	gene8065,gene4807,gene2033,gene341,gene9479,gene14457,gene15539
molecular_function	GO:0005272 sodium channel activity	2 out of 345 genes, 0.6%	14 out of 7388 genes, 0.2%	1	gene7051,gene922
biological_process	GO:0030509 BMP signaling pathway	2 out of 345 genes, 0.6%	29 out of 7388 genes, 0.4%	1	gene14150,gene4005
biological_process	GO:0051493 regulation of cytoskeleton organization	5 out of 345 genes, 1.4%	180 out of 7388 genes, 2.4%	1	gene15420,gene8971,gene15465,gene9521,gene5129
molecular_function	GO:0051020 GTPase binding	4 out of 345 genes, 1.2%	101 out of 7388 genes, 1.4%	1	gene11063,gene704,gene6890,gene5400
biological_process	GO:0042886 amide transport	2 out of 345 genes, 0.6%	30 out of 7388 genes, 0.4%	1	gene5996,gene5127
cellular_component	GO:0005924 cell-substrate adherens junction	7 out of 345 genes, 2.0%	176 out of 7388 genes, 2.4%	1	gene11063,gene10395,gene4701,gene13294,gene186,gene10790,gene15306
biological_process	GO:0046324 regulation of glucose import	3 out of 345 genes, 0.9%	19 out of 7388 genes, 0.3%	1	gene9,gene9479,gene1726
biological_process	GO:0045667 regulation of osteoblast differentiation	5 out of 345 genes, 1.4%	45 out of 7388 genes, 0.6%	1	gene5069,gene9479,gene9592,gene14150,gene4005
cellular_component	GO:0010008 endosome membrane	2 out of 345 genes, 0.6%	75 out of 7388 genes, 1.0%	1	gene9160,gene4919
biological_process	GO:0052548 regulation of endopeptidase activity	5 out of 345 genes, 1.4%	98 out of 7388 genes, 1.3%	1	gene7924,gene11585,gene10847,gene9335,gene5129
biological_process	GO:0043588 skin development	4 out of 345 genes, 1.2%	70 out of 7388 genes, 0.9%	1	gene5814,gene15146,gene9592,gene10040
molecular_function	GO:0022853 active ion transmembrane transporter activity	5 out of 345 genes, 1.4%	48 out of 7388 genes, 0.6%	1	gene12824,gene12503,gene1726,gene7115,gene922
biological_process	GO:0001573 ganglioside metabolic process	2 out of 345 genes, 0.6%	8 out of 7388 genes, 0.1%	1	gene14606,gene1206
biological_process	GO:0048592 eye morphogenesis	4 out of 345 genes, 1.2%	59 out of 7388 genes, 0.8%	1	gene12624,gene10550,gene8635,gene11612
biological_process	GO:0090287 regulation of cellular response to growth factor stimulus	5 out of 345 genes, 1.4%	96 out of 7388 genes, 1.3%	1	gene11981,gene6856,gene9592,gene10790,gene14150
biological_process	GO:0071559 response to transforming growth factor beta	2 out of 345 genes, 0.6%	45 out of 7388 genes, 0.6%	1	gene7703,gene4005
biological_process	GO:0016568 chromatin modification	3 out of 345 genes, 0.9%	170 out of 7388 genes, 2.3%	1	gene9693,gene14757,gene2637
biological_process	GO:0016241 regulation of macroautophagy	5 out of 345 genes, 1.4%	61 out of 7388 genes, 0.8%	1	gene4389,gene12039,gene12019,gene6890,gene14457
biological_process	GO:0045931 positive regulation of mitotic cell cycle	2 out of 345 genes, 0.6%	45 out of 7388 genes, 0.6%	1	gene13548,gene9479
biological_process	GO:0032874 positive regulation of stress-activated MAPK cascade	4 out of 345 genes, 1.2%	39 out of 7388 genes, 0.5%	1	gene14457,gene5400,gene9783,gene116
biological_process	GO:0046890 regulation of lipid biosynthetic process	4 out of 345 genes, 1.2%	47 out of 7388 genes, 0.6%	1	gene13548,gene6079,gene1058,gene7754
biological_process	GO:0010557 positive regulation of macromolecule biosynthetic process	32 out of 345 genes, 9.3%	579 out of 7388 genes, 7.8%	1	gene13302,gene9693,gene2048,gene15333,gene11612,gene6587,gene14457,gene10040,gene13548,gene5400,gene8065,gene9479,gene7754,gene14185,gene14757,gene809,gene326,gene2637,gene13294,gene11981,gene4389,gene116,gene6079,gene11652,gene12039,gene15867,gene15023,gene4043,gene9592,gene3832,gene4005,gene14150
molecular_function	GO:0004674 protein serine/threonine kinase activity	3 out of 345 genes, 0.9%	172 out of 7388 genes, 2.3%	1	gene2736,gene11972,gene15416
biological_process	GO:0072359 circulatory system development	13 out of 345 genes, 3.8%	303 out of 7388 genes, 4.1%	1	gene12624,gene8635,gene1058,gene1872,gene279,gene2722,gene9592,gene14757,gene12188,gene7703,gene5400,gene7556,gene4005
biological_process	GO:0002009 morphogenesis of an epithelium	12 out of 345 genes, 3.5%	168 out of 7388 genes, 2.3%	1	gene10395,gene2048,gene6587,gene15465,gene3345,gene1872,gene9592,gene10412,gene14757,gene1171,gene10847,gene476
biological_process	GO:2001056 positive regulation of cysteine-type endopeptidase activity	3 out of 345 genes, 0.9%	34 out of 7388 genes, 0.5%	1	gene10847,gene9335,gene5129
biological_process	GO:0009259 ribonucleotide metabolic process	4 out of 345 genes, 1.2%	85 out of 7388 genes, 1.2%	1	gene13317,gene1058,gene5275,gene2930
biological_process	GO:0042303 molting cycle	2 out of 345 genes, 0.6%	33 out of 7388 genes, 0.4%	1	gene15146,gene9592
biological_process	GO:0030801 positive regulation of cyclic nucleotide metabolic process	5 out of 345 genes, 1.4%	28 out of 7388 genes, 0.4%	1	gene6359,gene6415,gene9875,gene7754,gene5275
molecular_function	GO:0008188 neuropeptide receptor activity	4 out of 345 genes, 1.2%	31 out of 7388 genes, 0.4%	1	gene1915,gene6415,gene834,gene9237
biological_process	GO:0050926 regulation of positive chemotaxis	3 out of 345 genes, 0.9%	8 out of 7388 genes, 0.1%	1	gene4350,gene279,gene12188
biological_process	GO:0044248 cellular catabolic process	14 out of 345 genes, 4.1%	379 out of 7388 genes, 5.1%	1	gene13317,gene470,gene14606,gene4058,gene10219,gene9481,gene6502,gene4389,gene8419,gene8826,gene10790,gene2930,gene12739,gene1206
biological_process	GO:0010959 regulation of metal ion transport	7 out of 345 genes, 2.0%	82 out of 7388 genes, 1.1%	1	gene13548,gene6502,gene4807,gene7754,gene4593,gene13433,gene5450
biological_process	GO:1902680 positive regulation of RNA biosynthetic process	28 out of 345 genes, 8.1%	513 out of 7388 genes, 6.9%	1	gene13302,gene9693,gene2048,gene15333,gene11612,gene326,gene6587,gene14457,gene10040,gene2637,gene11981,gene13548,gene13294,gene4389,gene116,gene8065,gene9479,gene11652,gene6079,gene7754,gene15867,gene4043,gene9592,gene14757,gene3832,gene14150,gene4005,gene809
biological_process	GO:0099565 chemical synaptic transmission, postsynaptic	2 out of 345 genes, 0.6%	35 out of 7388 genes, 0.5%	1	gene11417,gene13433
biological_process	GO:0061458 reproductive system development	8 out of 345 genes, 2.3%	146 out of 7388 genes, 2.0%	1	gene12624,gene8635,gene2048,gene9592,gene4457,gene14084,gene1872,gene476
biological_process	GO:0023014 signal transduction by protein phosphorylation	5 out of 345 genes, 1.4%	78 out of 7388 genes, 1.1%	1	gene4807,gene9479,gene1058,gene12188,gene4005
biological_process	GO:0043471 regulation of cellular carbohydrate catabolic process	2 out of 345 genes, 0.6%	11 out of 7388 genes, 0.1%	1	gene9479,gene13433
cellular_component	GO:0098588 bounding membrane of organelle	16 out of 345 genes, 4.6%	505 out of 7388 genes, 6.8%	1	gene1055,gene5127,gene9160,gene15054,gene299,gene8778,gene4389,gene10315,gene12824,gene4919,gene9354,gene10790,gene7556,gene116,gene476,gene809
biological_process	GO:0001822 kidney development	8 out of 345 genes, 2.3%	100 out of 7388 genes, 1.4%	1	gene9343,gene8635,gene5814,gene5895,gene9592,gene6856,gene4005,gene7556
biological_process	GO:0009416 response to light stimulus	5 out of 345 genes, 1.4%	96 out of 7388 genes, 1.3%	1	gene10781,gene5536,gene341,gene12503,gene1726
biological_process	GO:0043931 ossification involved in bone maturation	2 out of 345 genes, 0.6%	6 out of 7388 genes, 0.1%	1	gene5069,gene9479
biological_process	GO:0032720 negative regulation of tumor necrosis factor production	4 out of 345 genes, 1.2%	13 out of 7388 genes, 0.2%	1	gene2033,gene2048,gene6109,gene7860
biological_process	GO:0051781 positive regulation of cell division	4 out of 345 genes, 1.2%	29 out of 7388 genes, 0.4%	1	gene1915,gene13548,gene9479,gene1058
biological_process	GO:0046165 alcohol biosynthetic process	3 out of 345 genes, 0.9%	26 out of 7388 genes, 0.4%	1	gene6502,gene11377,gene3726
biological_process	GO:1902656 calcium ion import into cytosol	5 out of 345 genes, 1.4%	17 out of 7388 genes, 0.2%	1	gene6502,gene1058,gene8557,gene13433,gene9783
biological_process	GO:0048839 inner ear development	4 out of 345 genes, 1.2%	66 out of 7388 genes, 0.9%	1	gene6463,gene10412,gene9592,gene5974
biological_process	GO:0019751 polyol metabolic process	2 out of 345 genes, 0.6%	25 out of 7388 genes, 0.3%	1	gene6502,gene11377
biological_process	GO:0035590 purinergic nucleotide receptor signaling pathway	2 out of 345 genes, 0.6%	15 out of 7388 genes, 0.2%	1	gene1845,gene13433
biological_process	GO:0002263 cell activation involved in immune response	7 out of 345 genes, 2.0%	45 out of 7388 genes, 0.6%	1	gene14304,gene11063,gene9693,gene6502,gene3179,gene341,gene4905
biological_process	GO:0030510 regulation of BMP signaling pathway	3 out of 345 genes, 0.9%	39 out of 7388 genes, 0.5%	1	gene11981,gene6856,gene9592
biological_process	GO:0089711 L-glutamate transmembrane transport	2 out of 345 genes, 0.6%	9 out of 7388 genes, 0.1%	1	gene4640,gene1726
biological_process	GO:0045055 regulated exocytosis	2 out of 345 genes, 0.6%	24 out of 7388 genes, 0.3%	1	gene2028,gene13433
biological_process	GO:0014033 neural crest cell differentiation	2 out of 345 genes, 0.6%	27 out of 7388 genes, 0.4%	1	gene1058,gene6587
cellular_component	GO:0005793 endoplasmic reticulum-Golgi intermediate compartment	2 out of 345 genes, 0.6%	19 out of 7388 genes, 0.3%	1	gene10790,gene299
biological_process	GO:0030326 embryonic limb morphogenesis	4 out of 345 genes, 1.2%	62 out of 7388 genes, 0.8%	1	gene9592,gene6587,gene3249,gene14150
biological_process	GO:0001816 cytokine production	7 out of 345 genes, 2.0%	41 out of 7388 genes, 0.6%	1	gene5390,gene9592,gene7035,gene11377,gene8419,gene15023,gene809
biological_process	GO:0006835 dicarboxylic acid transport	2 out of 345 genes, 0.6%	20 out of 7388 genes, 0.3%	1	gene4640,gene1726
biological_process	GO:0060670 branching involved in labyrinthine layer morphogenesis	2 out of 345 genes, 0.6%	7 out of 7388 genes, 0.1%	1	gene2048,gene1872
molecular_function	GO:0032555 purine ribonucleotide binding	37 out of 345 genes, 10.7%	825 out of 7388 genes, 11.2%	1	gene2736,gene13317,gene15054,gene14457,gene8076,gene5816,gene10847,gene12519,gene470,gene11081,gene2273,gene5660,gene7387,gene11746,gene10790,gene809,gene2852,gene8500,gene11961,gene15977,gene5127,gene11972,gene15465,gene3345,gene772,gene13294,gene2737,gene1295,gene13433,gene14989,gene15239,gene15867,gene191,gene15416,gene1547,gene11882,gene14150
biological_process	GO:0043412 macromolecule modification	41 out of 345 genes, 11.9%	1082 out of 7388 genes, 14.6%	1	gene9693,gene2736,gene14457,gene8076,gene13548,gene2033,gene9354,gene10781,gene4807,gene9479,gene1058,gene12519,gene11678,gene470,gene5450,gene1872,gene2273,gene14185,gene14757,gene8419,gene7387,gene2852,gene8500,gene11972,gene2637,gene4389,gene13433,gene116,gene15239,gene1055,gene6109,gene7486,gene4058,gene4745,gene15416,gene191,gene8208,gene1547,gene12188,gene4004,gene4005
molecular_function	GO:0000988 transcription factor activity, protein binding	2 out of 345 genes, 0.6%	162 out of 7388 genes, 2.2%	1	gene13302,gene9592
molecular_function	GO:0008514 organic anion transmembrane transporter activity	5 out of 345 genes, 1.4%	66 out of 7388 genes, 0.9%	1	gene14456,gene5242,gene4640,gene1726,gene922
biological_process	GO:0098661 inorganic anion transmembrane transport	2 out of 345 genes, 0.6%	34 out of 7388 genes, 0.5%	1	gene14910,gene922
cellular_component	GO:0097038 perinuclear endoplasmic reticulum	2 out of 345 genes, 0.6%	8 out of 7388 genes, 0.1%	1	gene4389,gene2028
biological_process	GO:0060561 apoptotic process involved in morphogenesis	2 out of 345 genes, 0.6%	6 out of 7388 genes, 0.1%	1	gene9592,gene14757
biological_process	GO:0048666 neuron development	12 out of 345 genes, 3.5%	226 out of 7388 genes, 3.1%	1	gene10395,gene8065,gene12624,gene5974,gene15465,gene2273,gene10550,gene15770,gene9592,gene10412,gene12503,gene12739
biological_process	GO:0031331 positive regulation of cellular catabolic process	9 out of 345 genes, 2.6%	111 out of 7388 genes, 1.5%	1	gene9479,gene12039,gene12019,gene6109,gene6890,gene14457,gene3851,gene4389,gene13433
biological_process	GO:0045216 cell-cell junction organization	2 out of 345 genes, 0.6%	43 out of 7388 genes, 0.6%	1	gene7703,gene3345
biological_process	GO:0040013 negative regulation of locomotion	6 out of 345 genes, 1.7%	86 out of 7388 genes, 1.2%	1	gene10395,gene279,gene9592,gene11585,gene2637,gene7860
biological_process	GO:0048017 inositol lipid-mediated signaling	3 out of 345 genes, 0.9%	27 out of 7388 genes, 0.4%	1	gene9479,gene1058,gene11377
biological_process	GO:0032990 cell part morphogenesis	7 out of 345 genes, 2.0%	212 out of 7388 genes, 2.9%	1	gene10395,gene10550,gene9592,gene5974,gene15465,gene9160,gene12739
biological_process	GO:0051262 protein tetramerization	2 out of 345 genes, 0.6%	46 out of 7388 genes, 0.6%	1	gene4807,gene8557
biological_process	GO:0090278 negative regulation of peptide hormone secretion	2 out of 345 genes, 0.6%	14 out of 7388 genes, 0.2%	1	gene3851,gene9479
biological_process	GO:0051173 positive regulation of nitrogen compound metabolic process	35 out of 345 genes, 10.1%	627 out of 7388 genes, 8.5%	1	gene13302,gene9693,gene2048,gene15333,gene11612,gene6587,gene9875,gene14457,gene10040,gene13548,gene8065,gene9479,gene7754,gene6359,gene6415,gene14757,gene10790,gene809,gene326,gene2637,gene11981,gene13294,gene4389,gene13433,gene116,gene6079,gene11652,gene12039,gene15867,gene5275,gene4043,gene9592,gene3832,gene4005,gene14150
biological_process	GO:0006665 sphingolipid metabolic process	3 out of 345 genes, 0.9%	47 out of 7388 genes, 0.6%	1	gene14606,gene13433,gene1206
cellular_component	GO:0043227 membrane-bounded organelle	130 out of 345 genes, 37.7%	4009 out of 7388 genes, 54.3%	1	gene9693,gene6587,gene9160,gene4457,gene2033,gene10123,gene7754,gene4263,gene2273,gene58,gene8419,gene11746,gene3726,gene3249,gene326,gene2637,gene9614,gene8778,gene6502,gene4389,gene13171,gene10073,gene6236,gene8230,gene6109,gene14478,gene4745,gene5129,gene4043,gene9592,gene5996,gene12188,gene14150,gene4005,gene9343,gene12624,gene14457,gene10040,gene1203,gene4919,gene5400,gene12965,gene10847,gen…
biological_process	GO:0030808 regulation of nucleotide biosynthetic process	6 out of 345 genes, 1.7%	37 out of 7388 genes, 0.5%	1	gene6359,gene6415,gene3851,gene9875,gene7754,gene5275
biological_process	GO:0045833 negative regulation of lipid metabolic process	4 out of 345 genes, 1.2%	30 out of 7388 genes, 0.4%	1	gene13548,gene3851,gene6079,gene7754
cellular_component	GO:0043235 receptor complex	7 out of 345 genes, 2.0%	115 out of 7388 genes, 1.6%	1	gene8065,gene14185,gene8208,gene3851,gene9592,gene3564,gene5450
biological_process	GO:0030816 positive regulation of cAMP metabolic process	4 out of 345 genes, 1.2%	21 out of 7388 genes, 0.3%	1	gene6359,gene6415,gene9875,gene7754
biological_process	GO:0003184 pulmonary valve morphogenesis	2 out of 345 genes, 0.6%	5 out of 7388 genes, 0.1%	1	gene8635,gene9592
biological_process	GO:0002677 negative regulation of chronic inflammatory response	2 out of 345 genes, 0.6%	3 out of 7388 genes, 0.0%	1	gene2048,gene6109
biological_process	GO:0044319 wound healing, spreading of cells	3 out of 345 genes, 0.9%	11 out of 7388 genes, 0.1%	1	gene15465,gene3345,gene1171
biological_process	GO:0006351 transcription, DNA-templated	12 out of 345 genes, 3.5%	262 out of 7388 genes, 3.5%	1	gene9693,gene15333,gene11612,gene6079,gene6587,gene4192,gene10123,gene10040,gene9592,gene14757,gene4005,gene14150
biological_process	GO:0002705 positive regulation of leukocyte mediated immunity	4 out of 345 genes, 1.2%	23 out of 7388 genes, 0.3%	1	gene341,gene9875,gene15054,gene13433
molecular_function	GO:0003676 nucleic acid binding	42 out of 345 genes, 12.2%	1305 out of 7388 genes, 17.7%	1	gene13302,gene9693,gene12624,gene15333,gene11612,gene6587,gene10040,gene10123,gene11743,gene470,gene8444,gene2973,gene14185,gene14757,gene9234,gene3249,gene15398,gene3344,gene10064,gene326,gene4192,gene15465,gene9614,gene13671,gene14989,gene116,gene6109,gene6079,gene11652,gene12039,gene15867,gene4745,gene15416,gene8783,gene4043,gene9592,gene1986,gene4004,gene15539,gene873,gene4005,gene14150
cellular_component	GO:0030133 transport vesicle	3 out of 345 genes, 0.9%	70 out of 7388 genes, 0.9%	1	gene13317,gene7924,gene10073
biological_process	GO:0035967 cellular response to topologically incorrect protein	2 out of 345 genes, 0.6%	23 out of 7388 genes, 0.3%	1	gene4043,gene10790
biological_process	GO:0042102 positive regulation of T cell proliferation	6 out of 345 genes, 1.7%	24 out of 7388 genes, 0.3%	1	gene8065,gene4807,gene2033,gene341,gene9479,gene14457
biological_process	GO:1903320 regulation of protein modification by small protein conjugation or removal	4 out of 345 genes, 1.2%	83 out of 7388 genes, 1.1%	1	gene2033,gene6109,gene14457,gene10790
biological_process	GO:0008037 cell recognition	3 out of 345 genes, 0.9%	28 out of 7388 genes, 0.4%	1	gene5390,gene15465,gene15023
biological_process	GO:0007369 gastrulation	3 out of 345 genes, 0.9%	64 out of 7388 genes, 0.9%	1	gene6856,gene326,gene4005
biological_process	GO:0090092 regulation of transmembrane receptor protein serine/threonine kinase signaling pathway	5 out of 345 genes, 1.4%	78 out of 7388 genes, 1.1%	1	gene11981,gene5814,gene6856,gene9592,gene10790
biological_process	GO:0008361 regulation of cell size	3 out of 345 genes, 0.9%	53 out of 7388 genes, 0.7%	1	gene5069,gene5717,gene13433
biological_process	GO:0051961 negative regulation of nervous system development	2 out of 345 genes, 0.6%	81 out of 7388 genes, 1.1%	1	gene15544,gene9592
biological_process	GO:0055080 cation homeostasis	14 out of 345 genes, 4.1%	141 out of 7388 genes, 1.9%	1	gene4807,gene1058,gene7754,gene7115,gene2485,gene5390,gene6502,gene8778,gene12503,gene8557,gene5400,gene13433,gene922,gene9783
biological_process	GO:0009895 negative regulation of catabolic process	6 out of 345 genes, 1.7%	77 out of 7388 genes, 1.0%	1	gene3851,gene2048,gene5816,gene7924,gene1058,gene8419
biological_process	GO:0048704 embryonic skeletal system morphogenesis	3 out of 345 genes, 0.9%	40 out of 7388 genes, 0.5%	1	gene8500,gene6587,gene14150
biological_process	GO:0010560 positive regulation of glycoprotein biosynthetic process	2 out of 345 genes, 0.6%	5 out of 7388 genes, 0.1%	1	gene9479,gene15023
molecular_function	GO:0001228 transcriptional activator activity, RNA polymerase II transcription regulatory region sequence-specific binding	7 out of 345 genes, 2.0%	116 out of 7388 genes, 1.6%	1	gene9693,gene15333,gene6079,gene6587,gene14757,gene14150,gene4005
molecular_function	GO:0099589 serotonin receptor activity	2 out of 345 genes, 0.6%	13 out of 7388 genes, 0.2%	1	gene1058,gene343
biological_process	GO:0007338 single fertilization	2 out of 345 genes, 0.6%	29 out of 7388 genes, 0.4%	1	gene5242,gene2028
biological_process	GO:0044557 relaxation of smooth muscle	2 out of 345 genes, 0.6%	2 out of 7388 genes, 0.0%	1	gene9875,gene5275
biological_process	GO:0032881 regulation of polysaccharide metabolic process	3 out of 345 genes, 0.9%	11 out of 7388 genes, 0.1%	1	gene13548,gene9479,gene6079
biological_process	GO:0007611 learning or memory	3 out of 345 genes, 0.9%	68 out of 7388 genes, 0.9%	1	gene8635,gene5536,gene1206
biological_process	GO:0051283 negative regulation of sequestering of calcium ion	5 out of 345 genes, 1.4%	17 out of 7388 genes, 0.2%	1	gene6502,gene1058,gene8557,gene13433,gene9783
biological_process	GO:0006818 hydrogen transport	6 out of 345 genes, 1.7%	46 out of 7388 genes, 0.6%	1	gene8778,gene5996,gene12824,gene12503,gene5400,gene922
biological_process	GO:0060421 positive regulation of heart growth	2 out of 345 genes, 0.6%	11 out of 7388 genes, 0.1%	1	gene9479,gene9592
biological_process	GO:0014020 primary neural tube formation	4 out of 345 genes, 1.2%	45 out of 7388 genes, 0.6%	1	gene10412,gene6587,gene15465,gene10847
biological_process	GO:0050706 regulation of interleukin-1 beta secretion	2 out of 345 genes, 0.6%	4 out of 7388 genes, 0.1%	1	gene13433,gene15023
biological_process	GO:1901565 organonitrogen compound catabolic process	7 out of 345 genes, 2.0%	87 out of 7388 genes, 1.2%	1	gene9481,gene13317,gene8419,gene14606,gene2930,gene10219,gene1206
biological_process	GO:0034645 cellular macromolecule biosynthetic process	20 out of 345 genes, 5.8%	625 out of 7388 genes, 8.5%	1	gene9693,gene15333,gene11612,gene6587,gene4192,gene10040,gene1203,gene9354,gene9479,gene1055,gene5895,gene6079,gene12039,gene10123,gene470,gene9592,gene14757,gene3726,gene4005,gene14150
biological_process	GO:0044271 cellular nitrogen compound biosynthetic process	21 out of 345 genes, 6.1%	544 out of 7388 genes, 7.4%	1	gene9693,gene9343,gene15333,gene11612,gene6587,gene4192,gene10040,gene13538,gene13433,gene1058,gene6079,gene12039,gene10123,gene5275,gene9592,gene7924,gene14757,gene8419,gene2930,gene4005,gene14150
biological_process	GO:0002377 immunoglobulin production	2 out of 345 genes, 0.6%	24 out of 7388 genes, 0.3%	1	gene14881,gene5717
biological_process	GO:0070741 response to interleukin-6	3 out of 345 genes, 0.9%	8 out of 7388 genes, 0.1%	1	gene14304,gene8065,gene6079
biological_process	GO:2000401 regulation of lymphocyte migration	3 out of 345 genes, 0.9%	12 out of 7388 genes, 0.2%	1	gene4807,gene11544,gene2637
biological_process	GO:0010563 negative regulation of phosphorus metabolic process	15 out of 345 genes, 4.3%	194 out of 7388 genes, 2.6%	1	gene10395,gene6109,gene7754,gene7486,gene5450,gene1872,gene13548,gene2033,gene3851,gene4043,gene5069,gene1203,gene9457,gene13433,gene12965
biological_process	GO:0043604 amide biosynthetic process	4 out of 345 genes, 1.2%	164 out of 7388 genes, 2.2%	1	gene9343,gene12039,gene7924,gene13433
biological_process	GO:0010758 regulation of macrophage chemotaxis	3 out of 345 genes, 0.9%	6 out of 7388 genes, 0.1%	1	gene4807,gene11585,gene2485
molecular_function	GO:0022857 transmembrane transporter activity	26 out of 345 genes, 7.5%	424 out of 7388 genes, 5.7%	1	gene5127,gene3610,gene15054,gene14679,gene4640,gene4593,gene14456,gene8778,gene4429,gene2737,gene12824,gene12503,gene8557,gene14910,gene1726,gene5400,gene13433,gene7051,gene4029,gene5242,gene7115,gene4263,gene5996,gene11417,gene922,gene14678
biological_process	GO:0060627 regulation of vesicle-mediated transport	6 out of 345 genes, 1.7%	116 out of 7388 genes, 1.6%	1	gene5390,gene6502,gene10412,gene9592,gene9875,gene5129
cellular_component	GO:0044421 extracellular region part	70 out of 345 genes, 20.3%	1291 out of 7388 genes, 17.5%	1	gene6482,gene9335,gene299,gene4350,gene6856,gene8964,gene9354,gene1171,gene5454,gene8065,gene9479,gene11544,gene2273,gene58,gene3726,gene10790,gene3344,gene15125,gene2637,gene3130,gene11063,gene5069,gene6502,gene8778,gene13171,gene6236,gene6109,gene9,gene10412,gene2722,gene5996,gene12188,gene14084,gene2930,gene1206,gene10395,gene2048,gene15213,gene10040,gene279,gene10847,gene4807,gene1646,gene131…
biological_process	GO:0003177 pulmonary valve development	2 out of 345 genes, 0.6%	5 out of 7388 genes, 0.1%	1	gene8635,gene9592
biological_process	GO:0060491 regulation of cell projection assembly	4 out of 345 genes, 1.2%	48 out of 7388 genes, 0.6%	1	gene13294,gene8971,gene15465,gene13433
biological_process	GO:0042108 positive regulation of cytokine biosynthetic process	4 out of 345 genes, 1.2%	19 out of 7388 genes, 0.3%	1	gene9693,gene14185,gene15333,gene116
biological_process	GO:0097659 nucleic acid-templated transcription	12 out of 345 genes, 3.5%	262 out of 7388 genes, 3.5%	1	gene9693,gene15333,gene11612,gene6079,gene6587,gene4192,gene10123,gene10040,gene9592,gene14757,gene4005,gene14150
biological_process	GO:0060087 relaxation of vascular smooth muscle	2 out of 345 genes, 0.6%	2 out of 7388 genes, 0.0%	1	gene9875,gene5275
molecular_function	GO:0061134 peptidase regulator activity	3 out of 345 genes, 0.9%	48 out of 7388 genes, 0.6%	1	gene7924,gene11585,gene10847
biological_process	GO:0090002 establishment of protein localization to plasma membrane	2 out of 345 genes, 0.6%	39 out of 7388 genes, 0.5%	1	gene10514,gene6890
biological_process	GO:0032760 positive regulation of tumor necrosis factor production	4 out of 345 genes, 1.2%	13 out of 7388 genes, 0.2%	1	gene5390,gene341,gene14457,gene116
biological_process	GO:0060795 cell fate commitment involved in formation of primary germ layer	2 out of 345 genes, 0.6%	11 out of 7388 genes, 0.1%	1	gene326,gene4005
molecular_function	GO:1904680 peptide transmembrane transporter activity	2 out of 345 genes, 0.6%	4 out of 7388 genes, 0.1%	1	gene5127,gene15054
biological_process	GO:0030832 regulation of actin filament length	4 out of 345 genes, 1.2%	57 out of 7388 genes, 0.8%	1	gene15420,gene15465,gene9521,gene5129
biological_process	GO:0034391 regulation of smooth muscle cell apoptotic process	2 out of 345 genes, 0.6%	7 out of 7388 genes, 0.1%	1	gene341,gene9479
biological_process	GO:0035107 appendage morphogenesis	4 out of 345 genes, 1.2%	69 out of 7388 genes, 0.9%	1	gene9592,gene6587,gene3249,gene14150
biological_process	GO:0035966 response to topologically incorrect protein	2 out of 345 genes, 0.6%	26 out of 7388 genes, 0.4%	1	gene4043,gene10790
biological_process	GO:0048562 embryonic organ morphogenesis	6 out of 345 genes, 1.7%	103 out of 7388 genes, 1.4%	1	gene8500,gene8635,gene9592,gene6587,gene5974,gene14150
biological_process	GO:0030258 lipid modification	4 out of 345 genes, 1.2%	68 out of 7388 genes, 0.9%	1	gene15291,gene12132,gene10514,gene3726
cellular_component	GO:0030175 filopodium	2 out of 345 genes, 0.6%	29 out of 7388 genes, 0.4%	1	gene11063,gene10395
biological_process	GO:0060402 calcium ion transport into cytosol	5 out of 345 genes, 1.4%	18 out of 7388 genes, 0.2%	1	gene6502,gene1058,gene8557,gene13433,gene9783
biological_process	GO:0051347 positive regulation of transferase activity	12 out of 345 genes, 3.5%	197 out of 7388 genes, 2.7%	1	gene15291,gene4807,gene9479,gene1058,gene9335,gene2273,gene13548,gene3851,gene13433,gene3832,gene10790,gene9783
biological_process	GO:0002294 CD4-positive, alpha-beta T cell differentiation involved in immune response	3 out of 345 genes, 0.9%	9 out of 7388 genes, 0.1%	1	gene9693,gene3179,gene341
molecular_function	GO:0005548 phospholipid transporter activity	3 out of 345 genes, 0.9%	21 out of 7388 genes, 0.3%	1	gene11081,gene3717,gene14910
biological_process	GO:0002244 hematopoietic progenitor cell differentiation	3 out of 345 genes, 0.9%	45 out of 7388 genes, 0.6%	1	gene5814,gene14757,gene5450
biological_process	GO:0030901 midbrain development	5 out of 345 genes, 1.4%	32 out of 7388 genes, 0.4%	1	gene10073,gene10790,gene2637,gene12739,gene4005
biological_process	GO:0032507 maintenance of protein location in cell	2 out of 345 genes, 0.6%	27 out of 7388 genes, 0.4%	1	gene10395,gene10790
biological_process	GO:0097696 STAT cascade	4 out of 345 genes, 1.2%	11 out of 7388 genes, 0.1%	1	gene8934,gene11652,gene12965,gene1872
biological_process	GO:0045744 negative regulation of G-protein coupled receptor protein signaling pathway	2 out of 345 genes, 0.6%	10 out of 7388 genes, 0.1%	1	gene4807,gene1058
biological_process	GO:0031346 positive regulation of cell projection organization	4 out of 345 genes, 1.2%	91 out of 7388 genes, 1.2%	1	gene5069,gene8971,gene15465,gene13433
molecular_function	GO:0030296 protein tyrosine kinase activator activity	2 out of 345 genes, 0.6%	9 out of 7388 genes, 0.1%	1	gene4807,gene3832
biological_process	GO:0045893 positive regulation of transcription, DNA-templated	28 out of 345 genes, 8.1%	512 out of 7388 genes, 6.9%	1	gene13302,gene9693,gene2048,gene15333,gene11612,gene326,gene6587,gene14457,gene10040,gene2637,gene11981,gene13548,gene13294,gene4389,gene116,gene8065,gene9479,gene11652,gene6079,gene7754,gene15867,gene4043,gene9592,gene14757,gene3832,gene14150,gene4005,gene809
biological_process	GO:0019953 sexual reproduction	7 out of 345 genes, 2.0%	180 out of 7388 genes, 2.4%	1	gene12624,gene10064,gene5242,gene8315,gene2028,gene15539,gene4005
biological_process	GO:0043269 regulation of ion transport	12 out of 345 genes, 3.5%	175 out of 7388 genes, 2.4%	1	gene4807,gene7754,gene14679,gene4593,gene4263,gene5450,gene6502,gene13548,gene4429,gene14910,gene7051,gene13433
biological_process	GO:0009100 glycoprotein metabolic process	5 out of 345 genes, 1.4%	141 out of 7388 genes, 1.9%	1	gene9479,gene5895,gene1055,gene1203,gene9354
biological_process	GO:0007169 transmembrane receptor protein tyrosine kinase signaling pathway	7 out of 345 genes, 2.0%	130 out of 7388 genes, 1.8%	1	gene8500,gene2273,gene4350,gene279,gene13548,gene9479,gene186
biological_process	GO:1901617 organic hydroxy compound biosynthetic process	4 out of 345 genes, 1.2%	41 out of 7388 genes, 0.6%	1	gene6502,gene11377,gene3726,gene476
biological_process	GO:0007264 small GTPase mediated signal transduction	7 out of 345 genes, 2.0%	137 out of 7388 genes, 1.9%	1	gene13294,gene4729,gene5660,gene15465,gene3345,gene2735,gene15539
biological_process	GO:0061383 trabecula morphogenesis	2 out of 345 genes, 0.6%	20 out of 7388 genes, 0.3%	1	gene5069,gene9592
biological_process	GO:0001938 positive regulation of endothelial cell proliferation	4 out of 345 genes, 1.2%	21 out of 7388 genes, 0.3%	1	gene13548,gene2048,gene1058,gene12188
biological_process	GO:0070233 negative regulation of T cell apoptotic process	2 out of 345 genes, 0.6%	9 out of 7388 genes, 0.1%	1	gene4479,gene4807
biological_process	GO:0030856 regulation of epithelial cell differentiation	2 out of 345 genes, 0.6%	48 out of 7388 genes, 0.6%	1	gene9592,gene7703
biological_process	GO:0043583 ear development	5 out of 345 genes, 1.4%	75 out of 7388 genes, 1.0%	1	gene6463,gene8635,gene10412,gene9592,gene5974
biological_process	GO:0051336 regulation of hydrolase activity	19 out of 345 genes, 5.5%	373 out of 7388 genes, 5.0%	1	gene8500,gene4807,gene15213,gene1058,gene15465,gene3345,gene2735,gene9335,gene5129,gene13294,gene5069,gene3560,gene4729,gene7924,gene11585,gene8826,gene10847,gene10790,gene15539
biological_process	GO:0001701 in utero embryonic development	6 out of 345 genes, 1.7%	150 out of 7388 genes, 2.0%	1	gene12624,gene6166,gene2048,gene9592,gene11585,gene1872
biological_process	GO:0051053 negative regulation of DNA metabolic process	2 out of 345 genes, 0.6%	36 out of 7388 genes, 0.5%	1	gene470,gene15539
molecular_function	GO:0001078 transcriptional repressor activity, RNA polymerase II core promoter proximal region sequence-specific binding	5 out of 345 genes, 1.4%	34 out of 7388 genes, 0.5%	1	gene12624,gene4043,gene13671,gene326,gene14757
cellular_component	GO:0099572 postsynaptic specialization	2 out of 345 genes, 0.6%	36 out of 7388 genes, 0.5%	1	gene15420,gene13317
molecular_function	GO:0001614 purinergic nucleotide receptor activity	2 out of 345 genes, 0.6%	14 out of 7388 genes, 0.2%	1	gene1845,gene13433
biological_process	GO:0006140 regulation of nucleotide metabolic process	8 out of 345 genes, 2.3%	61 out of 7388 genes, 0.8%	1	gene6359,gene6415,gene3851,gene9479,gene9875,gene7754,gene5275,gene13433
cellular_component	GO:0005903 brush border	3 out of 345 genes, 0.9%	36 out of 7388 genes, 0.5%	1	gene5390,gene8778,gene7556
biological_process	GO:0002287 alpha-beta T cell activation involved in immune response	3 out of 345 genes, 0.9%	9 out of 7388 genes, 0.1%	1	gene9693,gene3179,gene341
biological_process	GO:0044267 cellular protein metabolic process	43 out of 345 genes, 12.5%	1235 out of 7388 genes, 16.7%	1	gene9693,gene2736,gene14457,gene8076,gene13548,gene2033,gene9354,gene10781,gene4807,gene9479,gene1058,gene12519,gene470,gene5450,gene1872,gene2273,gene14185,gene14757,gene8419,gene7387,gene10790,gene2852,gene8500,gene11972,gene2637,gene4389,gene13433,gene116,gene15239,gene1055,gene6109,gene12039,gene7486,gene4058,gene15416,gene191,gene8208,gene1547,gene7924,gene12188,gene4004,gene8826,gene4005
biological_process	GO:0043067 regulation of programmed cell death	33 out of 345 genes, 9.6%	421 out of 7388 genes, 5.7%	1	gene2048,gene14457,gene4820,gene9335,gene5400,gene12694,gene10847,gene10510,gene9783,gene3897,gene8065,gene4807,gene9479,gene1058,gene470,gene1872,gene5727,gene10790,gene341,gene1164,gene4479,gene6502,gene13433,gene12132,gene6109,gene5129,gene15416,gene4043,gene8208,gene9592,gene12188,gene9641,gene15539
cellular_component	GO:0099512 supramolecular fiber	5 out of 345 genes, 1.4%	156 out of 7388 genes, 2.1%	1	gene11063,gene10314,gene772,gene12557,gene7754
biological_process	GO:0072523 purine-containing compound catabolic process	2 out of 345 genes, 0.6%	11 out of 7388 genes, 0.1%	1	gene13317,gene2930
biological_process	GO:1904029 regulation of cyclin-dependent protein kinase activity	2 out of 345 genes, 0.6%	28 out of 7388 genes, 0.4%	1	gene13548,gene6109
biological_process	GO:0016125 sterol metabolic process	2 out of 345 genes, 0.6%	28 out of 7388 genes, 0.4%	1	gene14368,gene3726
biological_process	GO:0030879 mammary gland development	2 out of 345 genes, 0.6%	33 out of 7388 genes, 0.4%	1	gene15465,gene10040
cellular_component	GO:0031974 membrane-enclosed lumen	30 out of 345 genes, 8.7%	1391 out of 7388 genes, 18.8%	1	gene8500,gene10395,gene10314,gene9693,gene15333,gene326,gene6587,gene9614,gene13671,gene1203,gene12965,gene6166,gene11652,gene613,gene704,gene6079,gene8111,gene4745,gene7115,gene3707,gene5450,gene4043,gene1547,gene14757,gene2797,gene11746,gene10790,gene15539,gene14150,gene809
cellular_component	GO:0005856 cytoskeleton	20 out of 345 genes, 5.8%	610 out of 7388 genes, 8.3%	1	gene10314,gene15420,gene13317,gene15465,gene9160,gene14457,gene4640,gene11063,gene772,gene8971,gene186,gene15293,gene12132,gene5953,gene7754,gene12519,gene15867,gene5129,gene12557,gene8419
biological_process	GO:0035994 response to muscle stretch	2 out of 345 genes, 0.6%	9 out of 7388 genes, 0.1%	1	gene6079,gene7115
biological_process	GO:1902578 single-organism localization	56 out of 345 genes, 16.2%	1173 out of 7388 genes, 15.9%	1	gene10395,gene6890,gene15054,gene14679,gene10597,gene4593,gene14456,gene14881,gene4429,gene12824,gene14910,gene5400,gene9783,gene14691,gene4807,gene1058,gene5242,gene2028,gene4263,gene3707,gene11081,gene8419,gene3726,gene10790,gene922,gene8635,gene5127,gene3610,gene4640,gene5390,gene6502,gene8778,gene10514,gene14088,gene2737,gene12503,gene8557,gene1726,gene13433,gene7051,gene6236,gene6132,gene402…
biological_process	GO:0000910 cytokinesis	2 out of 345 genes, 0.6%	32 out of 7388 genes, 0.4%	1	gene3345,gene3154
biological_process	GO:0032147 activation of protein kinase activity	6 out of 345 genes, 1.7%	86 out of 7388 genes, 1.2%	1	gene2273,gene13548,gene3851,gene9479,gene13433,gene9335
biological_process	GO:0051338 regulation of transferase activity	19 out of 345 genes, 5.5%	300 out of 7388 genes, 4.1%	1	gene15291,gene341,gene9335,gene13548,gene3851,gene13433,gene12965,gene9783,gene15293,gene4807,gene9479,gene1058,gene6109,gene7486,gene5450,gene2273,gene9457,gene3832,gene10790
biological_process	GO:0070373 negative regulation of ERK1 and ERK2 cascade	4 out of 345 genes, 1.2%	23 out of 7388 genes, 0.3%	1	gene4043,gene1203,gene7754,gene9457
biological_process	GO:0007548 sex differentiation	2 out of 345 genes, 0.6%	83 out of 7388 genes, 1.1%	1	gene8635,gene14084
biological_process	GO:0006865 amino acid transport	3 out of 345 genes, 0.9%	53 out of 7388 genes, 0.7%	1	gene14456,gene4640,gene1726
biological_process	GO:0046631 alpha-beta T cell activation	5 out of 345 genes, 1.4%	19 out of 7388 genes, 0.3%	1	gene9693,gene3179,gene341,gene15333,gene7860
molecular_function	GO:0016763 transferase activity, transferring pentosyl groups	4 out of 345 genes, 1.2%	24 out of 7388 genes, 0.3%	1	gene8783,gene6018,gene8111,gene8772
biological_process	GO:0043547 positive regulation of GTPase activity	8 out of 345 genes, 2.3%	162 out of 7388 genes, 2.2%	1	gene13294,gene5069,gene15213,gene4729,gene1058,gene15465,gene8826,gene2735
biological_process	GO:0034654 nucleobase-containing compound biosynthetic process	16 out of 345 genes, 4.6%	361 out of 7388 genes, 4.9%	1	gene9693,gene15333,gene11612,gene6587,gene4192,gene10040,gene13538,gene1058,gene6079,gene10123,gene5275,gene9592,gene14757,gene2930,gene4005,gene14150
molecular_function	GO:0070851 growth factor receptor binding	3 out of 345 genes, 0.9%	41 out of 7388 genes, 0.6%	1	gene8065,gene4350,gene13548
biological_process	GO:0072376 protein activation cascade	2 out of 345 genes, 0.6%	13 out of 7388 genes, 0.2%	1	gene5455,gene5454
biological_process	GO:0071496 cellular response to external stimulus	10 out of 345 genes, 2.9%	75 out of 7388 genes, 1.0%	1	gene15333,gene6079,gene15465,gene9875,gene4043,gene14185,gene1726,gene10790,gene13433,gene116
biological_process	GO:0010676 positive regulation of cellular carbohydrate metabolic process	3 out of 345 genes, 0.9%	19 out of 7388 genes, 0.3%	1	gene9479,gene7754,gene13433
biological_process	GO:0030799 regulation of cyclic nucleotide metabolic process	6 out of 345 genes, 1.7%	43 out of 7388 genes, 0.6%	1	gene6359,gene6415,gene3851,gene9875,gene7754,gene5275
biological_process	GO:0030828 positive regulation of cGMP biosynthetic process	2 out of 345 genes, 0.6%	7 out of 7388 genes, 0.1%	1	gene9875,gene5275
biological_process	GO:0061572 actin filament bundle organization	3 out of 345 genes, 0.9%	16 out of 7388 genes, 0.2%	1	gene11063,gene15420,gene10615
molecular_function	GO:0097367 carbohydrate derivative binding	42 out of 345 genes, 12.2%	927 out of 7388 genes, 12.5%	1	gene2736,gene13317,gene15054,gene14457,gene8076,gene5816,gene10847,gene12519,gene470,gene2028,gene11081,gene2273,gene5660,gene11377,gene7387,gene8419,gene11746,gene10790,gene15306,gene809,gene2852,gene8500,gene11961,gene15977,gene5127,gene11972,gene15465,gene3345,gene875,gene772,gene13294,gene2737,gene1295,gene13433,gene14989,gene15239,gene15867,gene15416,gene191,gene1547,gene11882,gene14150
biological_process	GO:0043406 positive regulation of MAP kinase activity	7 out of 345 genes, 2.0%	64 out of 7388 genes, 0.9%	1	gene2273,gene15291,gene13548,gene3851,gene9479,gene1058,gene13433
biological_process	GO:0021954 central nervous system neuron development	3 out of 345 genes, 0.9%	32 out of 7388 genes, 0.4%	1	gene10550,gene15465,gene12503
molecular_function	GO:0005540 hyaluronic acid binding	2 out of 345 genes, 0.6%	10 out of 7388 genes, 0.1%	1	gene875,gene15306
biological_process	GO:0016054 organic acid catabolic process	2 out of 345 genes, 0.6%	60 out of 7388 genes, 0.8%	1	gene9481,gene8419
biological_process	GO:0044242 cellular lipid catabolic process	3 out of 345 genes, 0.9%	51 out of 7388 genes, 0.7%	1	gene6502,gene14606,gene1206
biological_process	GO:0019915 lipid storage	2 out of 345 genes, 0.6%	9 out of 7388 genes, 0.1%	1	gene5390,gene1206
biological_process	GO:0012501 programmed cell death	14 out of 345 genes, 4.1%	210 out of 7388 genes, 2.8%	1	gene8065,gene15544,gene15333,gene9335,gene5129,gene191,gene14881,gene9592,gene14757,gene5727,gene10847,gene13433,gene116,gene3897
biological_process	GO:0010810 regulation of cell-substrate adhesion	5 out of 345 genes, 1.4%	68 out of 7388 genes, 0.9%	1	gene4701,gene5390,gene279,gene9592,gene15539
biological_process	GO:0097028 dendritic cell differentiation	3 out of 345 genes, 0.9%	13 out of 7388 genes, 0.2%	1	gene9693,gene14757,gene15023
biological_process	GO:0051179 localization	93 out of 345 genes, 27.0%	1653 out of 7388 genes, 22.4%	1	gene6587,gene9160,gene6890,gene14679,gene14881,gene13548,gene4429,gene6856,gene14910,gene1171,gene10724,gene9783,gene1301,gene14691,gene11544,gene4263,gene3707,gene11081,gene8419,gene3726,gene10790,gene3610,gene15465,gene11063,gene8778,gene6502,gene10514,gene8557,gene186,gene13433,gene7051,gene476,gene6236,gene8230,gene5895,gene6109,gene15643,gene5129,gene3883,gene14368,gene9592,gene2722,gene4729…
biological_process	GO:0070266 necroptotic process	2 out of 345 genes, 0.6%	6 out of 7388 genes, 0.1%	1	gene191,gene116
biological_process	GO:0043550 regulation of lipid kinase activity	4 out of 345 genes, 1.2%	25 out of 7388 genes, 0.3%	1	gene15293,gene15291,gene13548,gene9783
biological_process	GO:1901606 alpha-amino acid catabolic process	2 out of 345 genes, 0.6%	30 out of 7388 genes, 0.4%	1	gene9481,gene8419
biological_process	GO:0043491 protein kinase B signaling	2 out of 345 genes, 0.6%	10 out of 7388 genes, 0.1%	1	gene4807,gene9479
biological_process	GO:0042130 negative regulation of T cell proliferation	3 out of 345 genes, 0.9%	21 out of 7388 genes, 0.3%	1	gene15544,gene10412,gene5450
biological_process	GO:0035458 cellular response to interferon-beta	3 out of 345 genes, 0.9%	5 out of 7388 genes, 0.1%	1	gene15333,gene11652,gene809
biological_process	GO:0048521 negative regulation of behavior	5 out of 345 genes, 1.4%	16 out of 7388 genes, 0.2%	1	gene279,gene9592,gene11585,gene2637,gene7860
biological_process	GO:0036451 cap mRNA methylation	2 out of 345 genes, 0.6%	2 out of 7388 genes, 0.0%	1	gene11678,gene4745
cellular_component	GO:0070160 occluding junction	2 out of 345 genes, 0.6%	37 out of 7388 genes, 0.5%	1	gene7703,gene15867
biological_process	GO:0051693 actin filament capping	2 out of 345 genes, 0.6%	15 out of 7388 genes, 0.2%	1	gene15420,gene9521
biological_process	GO:0046456 icosanoid biosynthetic process	2 out of 345 genes, 0.6%	9 out of 7388 genes, 0.1%	1	gene4457,gene10219
biological_process	GO:0022404 molting cycle process	2 out of 345 genes, 0.6%	32 out of 7388 genes, 0.4%	1	gene15146,gene9592
biological_process	GO:0022607 cellular component assembly	17 out of 345 genes, 4.9%	520 out of 7388 genes, 7.0%	1	gene15420,gene14679,gene3345,gene11063,gene8557,gene13433,gene10615,gene4807,gene5974,gene3742,gene191,gene5129,gene4263,gene8115,gene2797,gene7703,gene4005
biological_process	GO:2000404 regulation of T cell migration	2 out of 345 genes, 0.6%	10 out of 7388 genes, 0.1%	1	gene4807,gene11544
molecular_function	GO:0032550 purine ribonucleoside binding	35 out of 345 genes, 10.1%	815 out of 7388 genes, 11.0%	1	gene2736,gene15054,gene14457,gene8076,gene5816,gene10847,gene12519,gene470,gene2273,gene11081,gene5660,gene7387,gene11746,gene10790,gene2852,gene8500,gene11961,gene15977,gene5127,gene11972,gene15465,gene3345,gene772,gene13294,gene2737,gene1295,gene13433,gene14989,gene15239,gene15867,gene191,gene15416,gene1547,gene11882,gene14150
biological_process	GO:0002250 adaptive immune response	5 out of 345 genes, 1.4%	36 out of 7388 genes, 0.5%	1	gene9693,gene3179,gene15544,gene14457,gene15539
biological_process	GO:0006979 response to oxidative stress	6 out of 345 genes, 1.7%	97 out of 7388 genes, 1.3%	1	gene8065,gene5390,gene6109,gene8557,gene4457,gene9783
biological_process	GO:0046328 regulation of JNK cascade	4 out of 345 genes, 1.2%	50 out of 7388 genes, 0.7%	1	gene14457,gene5400,gene9783,gene116
cellular_component	GO:0098552 side of membrane	10 out of 345 genes, 2.9%	101 out of 7388 genes, 1.4%	1	gene15023,gene299,gene2033,gene3883,gene8208,gene5390,gene5717,gene7703,gene13433,gene7556
biological_process	GO:0071103 DNA conformation change	2 out of 345 genes, 0.6%	62 out of 7388 genes, 0.8%	1	gene2797,gene470
biological_process	GO:0051193 regulation of cofactor metabolic process	2 out of 345 genes, 0.6%	14 out of 7388 genes, 0.2%	1	gene9479,gene13433
cellular_component	GO:0099513 polymeric cytoskeletal fiber	5 out of 345 genes, 1.4%	156 out of 7388 genes, 2.1%	1	gene11063,gene10314,gene772,gene12557,gene7754
biological_process	GO:0010468 regulation of gene expression	55 out of 345 genes, 15.9%	1171 out of 7388 genes, 15.9%	1	gene13302,gene9693,gene12624,gene2048,gene15333,gene11612,gene6587,gene14457,gene10040,gene13548,gene2033,gene6856,gene8065,gene4807,gene9479,gene10123,gene7754,gene10550,gene15146,gene5717,gene14757,gene8419,gene3249,gene809,gene3344,gene14304,gene326,gene4192,gene15465,gene2637,gene11981,gene5390,gene15770,gene5069,gene6502,gene13294,gene4389,gene13671,gene13433,gene116,gene6079,gene6109,gene11…
biological_process	GO:0030216 keratinocyte differentiation	3 out of 345 genes, 0.9%	24 out of 7388 genes, 0.3%	1	gene15146,gene9592,gene10040
biological_process	GO:0032695 negative regulation of interleukin-12 production	2 out of 345 genes, 0.6%	5 out of 7388 genes, 0.1%	1	gene2048,gene6079
biological_process	GO:0045727 positive regulation of translation	2 out of 345 genes, 0.6%	34 out of 7388 genes, 0.5%	1	gene8065,gene12039
biological_process	GO:0007632 visual behavior	2 out of 345 genes, 0.6%	17 out of 7388 genes, 0.2%	1	gene5536,gene1726
biological_process	GO:0051091 positive regulation of sequence-specific DNA binding transcription factor activity	5 out of 345 genes, 1.4%	66 out of 7388 genes, 0.9%	1	gene8065,gene4389,gene2048,gene14457,gene116
biological_process	GO:0070647 protein modification by small protein conjugation or removal	7 out of 345 genes, 2.0%	270 out of 7388 genes, 3.7%	1	gene8208,gene4389,gene6109,gene4004,gene470,gene4058,gene1872
biological_process	GO:0009154 purine ribonucleotide catabolic process	2 out of 345 genes, 0.6%	6 out of 7388 genes, 0.1%	1	gene13317,gene2930
molecular_function	GO:0005159 insulin-like growth factor receptor binding	2 out of 345 genes, 0.6%	5 out of 7388 genes, 0.1%	1	gene9479,gene12965
molecular_function	GO:0016491 oxidoreductase activity	18 out of 345 genes, 5.2%	319 out of 7388 genes, 4.3%	1	gene6524,gene4457,gene6463,gene13538,gene11200,gene5400,gene476,gene6236,gene6132,gene704,gene9480,gene14310,gene9481,gene9945,gene3750,gene10315,gene14368,gene8419
biological_process	GO:0015800 acidic amino acid transport	2 out of 345 genes, 0.6%	13 out of 7388 genes, 0.2%	1	gene4640,gene1726
cellular_component	GO:0043231 intracellular membrane-bounded organelle	102 out of 345 genes, 29.6%	3484 out of 7388 genes, 47.2%	1	gene9693,gene15333,gene11612,gene6587,gene9160,gene6890,gene4457,gene299,gene2033,gene8964,gene9354,gene14691,gene613,gene704,gene11678,gene10123,gene7754,gene4263,gene3707,gene11081,gene3750,gene14757,gene8419,gene5727,gene11746,gene10790,gene3249,gene809,gene326,gene9614,gene8778,gene4389,gene10073,gene6236,gene476,gene116,gene8230,gene5895,gene1055,gene6109,gene14478,gene4058,gene4745,gene5129…
molecular_function	GO:0004175 endopeptidase activity	10 out of 345 genes, 2.9%	152 out of 7388 genes, 2.1%	1	gene4701,gene5455,gene6482,gene4820,gene1597,gene7924,gene1171,gene1578,gene5454,gene3897
biological_process	GO:0043254 regulation of protein complex assembly	6 out of 345 genes, 1.7%	117 out of 7388 genes, 1.6%	1	gene11063,gene11981,gene5390,gene15420,gene9521,gene5129
biological_process	GO:0051100 negative regulation of binding	5 out of 345 genes, 1.4%	42 out of 7388 genes, 0.6%	1	gene13548,gene2048,gene8971,gene3154,gene470
molecular_function	GO:0022843 voltage-gated cation channel activity	6 out of 345 genes, 1.7%	72 out of 7388 genes, 1.0%	1	gene4429,gene4029,gene14679,gene5400,gene7051,gene4263
biological_process	GO:0045620 negative regulation of lymphocyte differentiation	2 out of 345 genes, 0.6%	13 out of 7388 genes, 0.2%	1	gene15333,gene15539
molecular_function	GO:0001530 lipopolysaccharide binding	2 out of 345 genes, 0.6%	9 out of 7388 genes, 0.1%	1	gene11377,gene13433
biological_process	GO:0015833 peptide transport	2 out of 345 genes, 0.6%	27 out of 7388 genes, 0.4%	1	gene5996,gene5127
biological_process	GO:0001501 skeletal system development	11 out of 345 genes, 3.2%	172 out of 7388 genes, 2.3%	1	gene8500,gene6166,gene5069,gene9479,gene6856,gene6587,gene13433,gene3249,gene14150,gene5450,gene4005
biological_process	GO:0035690 cellular response to drug	2 out of 345 genes, 0.6%	24 out of 7388 genes, 0.3%	1	gene13317,gene8419
molecular_function	GO:0001158 enhancer sequence-specific DNA binding	3 out of 345 genes, 0.9%	28 out of 7388 genes, 0.4%	1	gene11612,gene6079,gene14757
biological_process	GO:0045581 negative regulation of T cell differentiation	2 out of 345 genes, 0.6%	13 out of 7388 genes, 0.2%	1	gene15333,gene15539
molecular_function	GO:0016787 hydrolase activity	50 out of 345 genes, 14.5%	988 out of 7388 genes, 13.4%	1	gene9343,gene13317,gene15054,gene6482,gene4820,gene299,gene2033,gene5816,gene1203,gene12824,gene1578,gene1171,gene5454,gene3897,gene4807,gene3198,gene11743,gene470,gene14606,gene10219,gene5450,gene510,gene11081,gene8569,gene5839,gene58,gene10790,gene12739,gene10281,gene11961,gene5455,gene10064,gene5127,gene2637,gene13294,gene772,gene6502,gene2737,gene4701,gene6109,gene7486,gene15867,gene1597,gene…
biological_process	GO:0002791 regulation of peptide secretion	8 out of 345 genes, 2.3%	53 out of 7388 genes, 0.7%	1	gene1915,gene4807,gene9479,gene15239,gene7754,gene9,gene3851,gene8419
cellular_component	GO:0044464 cell part	201 out of 345 genes, 58.3%	5216 out of 7388 genes, 70.6%	1	gene9693,gene6587,gene9160,gene4457,gene2735,gene9335,gene13548,gene2033,gene4429,gene14910,gene4901,gene10510,gene12519,gene10123,gene7754,gene4263,gene2273,gene5660,gene8419,gene11746,gene3249,gene3344,gene326,gene15465,gene2637,gene4479,gene9614,gene8778,gene6502,gene5069,gene4389,gene8557,gene10073,gene186,gene6236,gene8230,gene6109,gene15867,gene14478,gene343,gene4745,gene5129,gene8208,gene4…
cellular_component	GO:0098805 whole membrane	21 out of 345 genes, 6.1%	533 out of 7388 genes, 7.2%	1	gene10395,gene5127,gene9160,gene299,gene5390,gene8778,gene12824,gene4919,gene12503,gene1726,gene5400,gene116,gene1925,gene15867,gene5129,gene7924,gene9592,gene3564,gene11417,gene7556,gene809
biological_process	GO:1904893 negative regulation of STAT cascade	2 out of 345 genes, 0.6%	8 out of 7388 genes, 0.1%	1	gene12965,gene1872
molecular_function	GO:0043169 cation binding	45 out of 345 genes, 13.0%	1186 out of 7388 genes, 16.1%	1	gene10395,gene9343,gene12624,gene13317,gene6482,gene299,gene1171,gene5454,gene10510,gene9480,gene1058,gene11743,gene8444,gene2973,gene3707,gene11081,gene9945,gene15146,gene10315,gene8419,gene9234,gene15398,gene5455,gene15005,gene1164,gene2637,gene11063,gene9614,gene4389,gene5770,gene476,gene6109,gene15867,gene4058,gene1597,gene9481,gene10870,gene8208,gene8783,gene9592,gene14368,gene1986,gene7703,…
biological_process	GO:0050918 positive chemotaxis	4 out of 345 genes, 1.2%	11 out of 7388 genes, 0.1%	1	gene4350,gene13548,gene4807,gene12188
molecular_function	GO:0005310 dicarboxylic acid transmembrane transporter activity	2 out of 345 genes, 0.6%	12 out of 7388 genes, 0.2%	1	gene4640,gene1726
molecular_function	GO:0004843 thiol-dependent ubiquitin-specific protease activity	3 out of 345 genes, 0.9%	34 out of 7388 genes, 0.5%	1	gene6109,gene1203,gene4004
molecular_function	GO:0004629 phospholipase C activity	2 out of 345 genes, 0.6%	11 out of 7388 genes, 0.1%	1	gene6502,gene4807
biological_process	GO:0032388 positive regulation of intracellular transport	13 out of 345 genes, 3.8%	125 out of 7388 genes, 1.7%	1	gene9479,gene9875,gene7754,gene15867,gene4593,gene5129,gene14185,gene2033,gene3179,gene13433,gene116,gene809,gene9783
molecular_function	GO:0043167 ion binding	90 out of 345 genes, 26.1%	2113 out of 7388 genes, 28.6%	1	gene2736,gene9160,gene6482,gene299,gene1171,gene5454,gene10510,gene12519,gene11743,gene8444,gene2973,gene3707,gene11081,gene2273,gene3750,gene5660,gene8419,gene11746,gene9234,gene10790,gene15398,gene809,gene15977,gene15465,gene2637,gene11063,gene9614,gene4389,gene5770,gene1295,gene13433,gene476,gene15239,gene6109,gene15867,gene1597,gene4058,gene15416,gene5129,gene8208,gene1547,gene14368,gene9592,…
cellular_component	GO:0045335 phagocytic vesicle	2 out of 345 genes, 0.6%	29 out of 7388 genes, 0.4%	1	gene14185,gene3750
biological_process	GO:0050792 regulation of viral process	7 out of 345 genes, 2.0%	44 out of 7388 genes, 0.6%	1	gene4807,gene4389,gene12039,gene11652,gene9592,gene15416,gene10510
biological_process	GO:0006357 regulation of transcription from RNA polymerase II promoter	28 out of 345 genes, 8.1%	595 out of 7388 genes, 8.1%	1	gene13302,gene9693,gene12624,gene2048,gene15333,gene326,gene6587,gene15465,gene11981,gene5390,gene13548,gene5069,gene6856,gene13671,gene116,gene8065,gene9479,gene6079,gene11652,gene7754,gene15867,gene4043,gene9592,gene14757,gene15539,gene14150,gene4005,gene809
cellular_component	GO:0034364 high-density lipoprotein particle	2 out of 345 genes, 0.6%	4 out of 7388 genes, 0.1%	1	gene3726,gene13642
biological_process	GO:0044282 small molecule catabolic process	2 out of 345 genes, 0.6%	82 out of 7388 genes, 1.1%	1	gene9481,gene8419
cellular_component	GO:0015629 actin cytoskeleton	6 out of 345 genes, 1.7%	157 out of 7388 genes, 2.1%	1	gene11063,gene10314,gene15420,gene15465,gene15867,gene186
biological_process	GO:0045860 positive regulation of protein kinase activity	12 out of 345 genes, 3.5%	154 out of 7388 genes, 2.1%	1	gene15291,gene4807,gene9479,gene1058,gene9335,gene2273,gene13548,gene3851,gene13433,gene3832,gene10790,gene9783
biological_process	GO:0016311 dephosphorylation	4 out of 345 genes, 1.2%	120 out of 7388 genes, 1.6%	1	gene2033,gene7486,gene2930,gene5450
biological_process	GO:0007276 gamete generation	4 out of 345 genes, 1.2%	144 out of 7388 genes, 1.9%	1	gene12624,gene8315,gene15539,gene4005
biological_process	GO:0006820 anion transport	12 out of 345 genes, 3.5%	186 out of 7388 genes, 2.5%	1	gene5242,gene15643,gene4640,gene14456,gene11081,gene5390,gene8419,gene12503,gene1726,gene14910,gene922,gene13433
biological_process	GO:1900542 regulation of purine nucleotide metabolic process	8 out of 345 genes, 2.3%	60 out of 7388 genes, 0.8%	1	gene6359,gene6415,gene3851,gene9479,gene9875,gene7754,gene5275,gene13433
biological_process	GO:0050818 regulation of coagulation	4 out of 345 genes, 1.2%	34 out of 7388 genes, 0.5%	1	gene4701,gene5390,gene13548,gene6482
cellular_component	GO:0005634 nucleus	54 out of 345 genes, 15.7%	2162 out of 7388 genes, 29.3%	1	gene10395,gene10314,gene9693,gene12624,gene15333,gene11612,gene6587,gene9160,gene10040,gene299,gene2033,gene1203,gene12965,gene10847,gene10615,gene6166,gene8111,gene613,gene704,gene11678,gene10123,gene7754,gene470,gene5450,gene3707,gene14757,gene2797,gene11746,gene10790,gene3249,gene809,gene8500,gene326,gene4192,gene1067,gene3345,gene9614,gene13671,gene2737,gene340,gene12132,gene11652,gene6079,ge…
biological_process	GO:0006417 regulation of translation	4 out of 345 genes, 1.2%	106 out of 7388 genes, 1.4%	1	gene8065,gene12039,gene15416,gene3344
molecular_function	GO:0035257 nuclear hormone receptor binding	2 out of 345 genes, 0.6%	32 out of 7388 genes, 0.4%	1	gene11652,gene2637
biological_process	GO:1903580 positive regulation of ATP metabolic process	2 out of 345 genes, 0.6%	6 out of 7388 genes, 0.1%	1	gene9479,gene13433
biological_process	GO:0022612 gland morphogenesis	3 out of 345 genes, 0.9%	39 out of 7388 genes, 0.5%	1	gene10395,gene9592,gene476
cellular_component	GO:0031988 membrane-bounded vesicle	11 out of 345 genes, 3.2%	219 out of 7388 genes, 3.0%	1	gene13317,gene704,gene7754,gene8076,gene5129,gene14185,gene3750,gene7096,gene7924,gene12188,gene10073
molecular_function	GO:0003705 transcription factor activity, RNA polymerase II distal enhancer sequence-specific binding	2 out of 345 genes, 0.6%	27 out of 7388 genes, 0.4%	1	gene6079,gene14757
biological_process	GO:0035148 tube formation	5 out of 345 genes, 1.4%	63 out of 7388 genes, 0.9%	1	gene10412,gene9592,gene6587,gene15465,gene10847
biological_process	GO:0006672 ceramide metabolic process	3 out of 345 genes, 0.9%	31 out of 7388 genes, 0.4%	1	gene14606,gene13433,gene1206
biological_process	GO:0045445 myoblast differentiation	2 out of 345 genes, 0.6%	13 out of 7388 genes, 0.2%	1	gene9479,gene9592
biological_process	GO:0051194 positive regulation of cofactor metabolic process	2 out of 345 genes, 0.6%	4 out of 7388 genes, 0.1%	1	gene9479,gene13433
biological_process	GO:0010469 regulation of receptor activity	2 out of 345 genes, 0.6%	39 out of 7388 genes, 0.5%	1	gene4701,gene3851
biological_process	GO:0045927 positive regulation of growth	3 out of 345 genes, 0.9%	82 out of 7388 genes, 1.1%	1	gene5069,gene9479,gene9592
biological_process	GO:0008610 lipid biosynthetic process	9 out of 345 genes, 2.6%	148 out of 7388 genes, 2.0%	1	gene4457,gene10219,gene2653,gene6502,gene9945,gene14368,gene13433,gene3726,gene476
cellular_component	GO:0005765 lysosomal membrane	5 out of 345 genes, 1.4%	90 out of 7388 genes, 1.2%	1	gene8778,gene5127,gene7556,gene299,gene116
biological_process	GO:0048247 lymphocyte chemotaxis	3 out of 345 genes, 0.9%	6 out of 7388 genes, 0.1%	1	gene14368,gene2722,gene476
biological_process	GO:0048145 regulation of fibroblast proliferation	3 out of 345 genes, 0.9%	23 out of 7388 genes, 0.3%	1	gene13548,gene9479,gene2722
biological_process	GO:0010466 negative regulation of peptidase activity	2 out of 345 genes, 0.6%	58 out of 7388 genes, 0.8%	1	gene7924,gene11585
biological_process	GO:0065003 macromolecular complex assembly	11 out of 345 genes, 3.2%	352 out of 7388 genes, 4.8%	1	gene4807,gene15420,gene3742,gene14679,gene4263,gene5129,gene191,gene2797,gene8557,gene13433,gene4005
biological_process	GO:0044706 multi-multicellular organism process	2 out of 345 genes, 0.6%	36 out of 7388 genes, 0.5%	1	gene12624,gene4457
biological_process	GO:1905063 regulation of vascular smooth muscle cell differentiation	2 out of 345 genes, 0.6%	4 out of 7388 genes, 0.1%	1	gene13548,gene7754
cellular_component	GO:0097458 neuron part	13 out of 345 genes, 3.8%	286 out of 7388 genes, 3.9%	1	gene10395,gene10781,gene15544,gene13317,gene14679,gene4457,gene3707,gene8971,gene12503,gene8557,gene1726,gene10073,gene13433
biological_process	GO:0033138 positive regulation of peptidyl-serine phosphorylation	2 out of 345 genes, 0.6%	28 out of 7388 genes, 0.4%	1	gene8065,gene14457
biological_process	GO:0002709 regulation of T cell mediated immunity	4 out of 345 genes, 1.2%	15 out of 7388 genes, 0.2%	1	gene341,gene5717,gene15054,gene13433
biological_process	GO:0048713 regulation of oligodendrocyte differentiation	2 out of 345 genes, 0.6%	11 out of 7388 genes, 0.1%	1	gene15544,gene9592
biological_process	GO:0010950 positive regulation of endopeptidase activity	3 out of 345 genes, 0.9%	37 out of 7388 genes, 0.5%	1	gene10847,gene9335,gene5129
biological_process	GO:1903531 negative regulation of secretion by cell	6 out of 345 genes, 1.7%	43 out of 7388 genes, 0.6%	1	gene3851,gene2033,gene9479,gene15544,gene2048,gene9592
biological_process	GO:0034249 negative regulation of cellular amide metabolic process	2 out of 345 genes, 0.6%	45 out of 7388 genes, 0.6%	1	gene12039,gene3344
cellular_component	GO:0005730 nucleolus	5 out of 345 genes, 1.4%	320 out of 7388 genes, 4.3%	1	gene9614,gene4043,gene11652,gene704,gene5450
biological_process	GO:0006874 cellular calcium ion homeostasis	9 out of 345 genes, 2.6%	69 out of 7388 genes, 0.9%	1	gene4807,gene1058,gene7754,gene2485,gene6502,gene5390,gene8557,gene13433,gene9783
biological_process	GO:0051339 regulation of lyase activity	3 out of 345 genes, 0.9%	17 out of 7388 genes, 0.2%	1	gene6359,gene9875,gene7754
molecular_function	GO:0072509 divalent inorganic cation transmembrane transporter activity	3 out of 345 genes, 0.9%	64 out of 7388 genes, 0.9%	1	gene8557,gene4593,gene7115
biological_process	GO:0007612 learning	2 out of 345 genes, 0.6%	45 out of 7388 genes, 0.6%	1	gene8635,gene5536
biological_process	GO:0030163 protein catabolic process	5 out of 345 genes, 1.4%	198 out of 7388 genes, 2.7%	1	gene4389,gene8826,gene13433,gene10790,gene4058
biological_process	GO:1901698 response to nitrogen compound	16 out of 345 genes, 4.6%	174 out of 7388 genes, 2.4%	1	gene1915,gene12039,gene6109,gene6079,gene7754,gene15867,gene14457,gene4593,gene2033,gene9592,gene1726,gene13433,gene12965,gene9783,gene116,gene809
biological_process	GO:0006913 nucleocytoplasmic transport	2 out of 345 genes, 0.6%	80 out of 7388 genes, 1.1%	1	gene10395,gene15539
biological_process	GO:1900077 negative regulation of cellular response to insulin stimulus	2 out of 345 genes, 0.6%	9 out of 7388 genes, 0.1%	1	gene12965,gene1872
biological_process	GO:0009267 cellular response to starvation	2 out of 345 genes, 0.6%	46 out of 7388 genes, 0.6%	1	gene4043,gene10790
molecular_function	GO:0019901 protein kinase binding	11 out of 345 genes, 3.2%	185 out of 7388 genes, 2.5%	1	gene5814,gene5450,gene191,gene279,gene3851,gene8208,gene1203,gene186,gene12965,gene809,gene4005
biological_process	GO:0046627 negative regulation of insulin receptor signaling pathway	2 out of 345 genes, 0.6%	9 out of 7388 genes, 0.1%	1	gene12965,gene1872
biological_process	GO:0009791 post-embryonic development	2 out of 345 genes, 0.6%	44 out of 7388 genes, 0.6%	1	gene12624,gene12503
biological_process	GO:0003018 vascular process in circulatory system	7 out of 345 genes, 2.0%	44 out of 7388 genes, 0.6%	1	gene340,gene3851,gene1058,gene15465,gene9875,gene9710,gene5275
cellular_component	GO:0005911 cell-cell junction	6 out of 345 genes, 1.7%	143 out of 7388 genes, 1.9%	1	gene10395,gene15146,gene7703,gene15867,gene13433,gene5450
biological_process	GO:0048519 negative regulation of biological process	90 out of 345 genes, 26.1%	1505 out of 7388 genes, 20.4%	1	gene9693,gene15420,gene15333,gene6587,gene9875,gene6890,gene6482,gene13548,gene2033,gene6856,gene14910,gene12694,gene10510,gene9783,gene8065,gene9479,gene7754,gene5717,gene14757,gene8419,gene9457,gene10790,gene3344,gene326,gene15465,gene15125,gene2637,gene4479,gene875,gene5069,gene6502,gene3560,gene4389,gene8557,gene13433,gene476,gene6109,gene7486,gene15416,gene5129,gene9,gene8208,gene4043,gene10…
molecular_function	GO:0098772 molecular function regulator	21 out of 345 genes, 6.1%	365 out of 7388 genes, 4.9%	1	gene15291,gene15213,gene15465,gene2735,gene13548,gene3560,gene11585,gene4919,gene12965,gene10847,gene10615,gene3897,gene15293,gene4807,gene1058,gene7924,gene4729,gene9592,gene8826,gene3832,gene1206
biological_process	GO:0044146 negative regulation of growth of symbiont involved in interaction with host	3 out of 345 genes, 0.9%	5 out of 7388 genes, 0.1%	1	gene5390,gene341,gene2048
biological_process	GO:0035265 organ growth	3 out of 345 genes, 0.9%	33 out of 7388 genes, 0.4%	1	gene6856,gene9592,gene4005
biological_process	GO:0001654 eye development	7 out of 345 genes, 2.0%	128 out of 7388 genes, 1.7%	1	gene12624,gene10550,gene8635,gene11612,gene5974,gene15465,gene6482
cellular_component	GO:0032994 protein-lipid complex	2 out of 345 genes, 0.6%	9 out of 7388 genes, 0.1%	1	gene3726,gene13642
molecular_function	GO:0036459 thiol-dependent ubiquitinyl hydrolase activity	3 out of 345 genes, 0.9%	40 out of 7388 genes, 0.5%	1	gene6109,gene1203,gene4004
biological_process	GO:0046426 negative regulation of JAK-STAT cascade	2 out of 345 genes, 0.6%	8 out of 7388 genes, 0.1%	1	gene12965,gene1872
biological_process	GO:0009214 cyclic nucleotide catabolic process	2 out of 345 genes, 0.6%	5 out of 7388 genes, 0.1%	1	gene13317,gene12739
biological_process	GO:0051043 regulation of membrane protein ectodomain proteolysis	2 out of 345 genes, 0.6%	12 out of 7388 genes, 0.2%	1	gene3851,gene2048
biological_process	GO:0070482 response to oxygen levels	5 out of 345 genes, 1.4%	63 out of 7388 genes, 0.9%	1	gene4701,gene9592,gene8419,gene5400,gene4457
biological_process	GO:0042176 regulation of protein catabolic process	6 out of 345 genes, 1.7%	138 out of 7388 genes, 1.9%	1	gene3851,gene9479,gene2048,gene7924,gene6109,gene8419
biological_process	GO:0034655 nucleobase-containing compound catabolic process	4 out of 345 genes, 1.2%	72 out of 7388 genes, 1.0%	1	gene13317,gene470,gene2930,gene12739
molecular_function	GO:0016818 hydrolase activity, acting on acid anhydrides, in phosphorus-containing anhydrides	12 out of 345 genes, 3.5%	315 out of 7388 genes, 4.3%	1	gene11961,gene5127,gene15054,gene470,gene11081,gene13294,gene772,gene5816,gene2737,gene12824,gene10790,gene11882
biological_process	GO:0030534 adult behavior	4 out of 345 genes, 1.2%	62 out of 7388 genes, 0.8%	1	gene2273,gene5974,gene1726,gene12739
biological_process	GO:0090150 establishment of protein localization to membrane	3 out of 345 genes, 0.9%	68 out of 7388 genes, 0.9%	1	gene6132,gene10514,gene6890
biological_process	GO:0043011 myeloid dendritic cell differentiation	2 out of 345 genes, 0.6%	9 out of 7388 genes, 0.1%	1	gene9693,gene14757
molecular_function	GO:0017048 Rho GTPase binding	2 out of 345 genes, 0.6%	22 out of 7388 genes, 0.3%	1	gene704,gene5400
molecular_function	GO:0046982 protein heterodimerization activity	12 out of 345 genes, 3.5%	143 out of 7388 genes, 1.9%	1	gene340,gene341,gene15420,gene6079,gene6587,gene5129,gene13548,gene3851,gene4043,gene3750,gene9592,gene4005
biological_process	GO:0016567 protein ubiquitination	6 out of 345 genes, 1.7%	206 out of 7388 genes, 2.8%	1	gene8208,gene4389,gene6109,gene470,gene4058,gene1872
biological_process	GO:0045785 positive regulation of cell adhesion	10 out of 345 genes, 2.9%	101 out of 7388 genes, 1.4%	1	gene8065,gene15291,gene4807,gene341,gene9479,gene14457,gene5450,gene5390,gene2033,gene5717
biological_process	GO:1901293 nucleoside phosphate biosynthetic process	2 out of 345 genes, 0.6%	69 out of 7388 genes, 0.9%	1	gene1058,gene5275
cellular_component	GO:0044463 cell projection part	11 out of 345 genes, 3.2%	237 out of 7388 genes, 3.2%	1	gene10395,gene13317,gene15465,gene15867,gene14679,gene5129,gene5390,gene8778,gene8971,gene1726,gene5400
biological_process	GO:1901576 organic substance biosynthetic process	38 out of 345 genes, 11.0%	946 out of 7388 genes, 12.8%	1	gene9693,gene9343,gene2048,gene15333,gene11612,gene6587,gene4457,gene10040,gene1203,gene9354,gene9479,gene1058,gene10123,gene470,gene10219,gene9945,gene14757,gene11377,gene3726,gene4192,gene2637,gene2653,gene6502,gene13538,gene13433,gene476,gene5895,gene1055,gene6079,gene12039,gene5275,gene4043,gene7924,gene9592,gene14368,gene2930,gene4005,gene14150
biological_process	GO:1903039 positive regulation of leukocyte cell-cell adhesion	8 out of 345 genes, 2.3%	47 out of 7388 genes, 0.6%	1	gene8065,gene15291,gene4807,gene341,gene9479,gene14457,gene2033,gene5717
cellular_component	GO:0098852 lytic vacuole membrane	5 out of 345 genes, 1.4%	90 out of 7388 genes, 1.2%	1	gene8778,gene5127,gene7556,gene299,gene116
biological_process	GO:0010611 regulation of cardiac muscle hypertrophy	2 out of 345 genes, 0.6%	12 out of 7388 genes, 0.2%	1	gene9479,gene4593
biological_process	GO:1902106 negative regulation of leukocyte differentiation	2 out of 345 genes, 0.6%	27 out of 7388 genes, 0.4%	1	gene15333,gene15539
biological_process	GO:0032446 protein modification by small protein conjugation	6 out of 345 genes, 1.7%	218 out of 7388 genes, 3.0%	1	gene8208,gene4389,gene6109,gene470,gene4058,gene1872
molecular_function	GO:0042169 SH2 domain binding	4 out of 345 genes, 1.2%	14 out of 7388 genes, 0.2%	1	gene10395,gene10073,gene3832,gene5450
biological_process	GO:0002408 myeloid dendritic cell chemotaxis	2 out of 345 genes, 0.6%	2 out of 7388 genes, 0.0%	1	gene15023,gene9783
biological_process	GO:0060706 cell differentiation involved in embryonic placenta development	2 out of 345 genes, 0.6%	13 out of 7388 genes, 0.2%	1	gene12624,gene1872
biological_process	GO:0010533 regulation of activation of Janus kinase activity	2 out of 345 genes, 0.6%	3 out of 7388 genes, 0.0%	1	gene341,gene12965
biological_process	GO:0031647 regulation of protein stability	2 out of 345 genes, 0.6%	81 out of 7388 genes, 1.1%	1	gene9479,gene5129
biological_process	GO:0001657 ureteric bud development	3 out of 345 genes, 0.9%	36 out of 7388 genes, 0.5%	1	gene9343,gene6856,gene4005
biological_process	GO:1903827 regulation of cellular protein localization	12 out of 345 genes, 3.5%	212 out of 7388 genes, 2.9%	1	gene9479,gene7754,gene15867,gene11063,gene5390,gene14185,gene2033,gene3179,gene13294,gene116,gene809,gene9783
molecular_function	GO:0015294 solute:cation symporter activity	2 out of 345 genes, 0.6%	32 out of 7388 genes, 0.4%	1	gene1726,gene14678
cellular_component	GO:0060076 excitatory synapse	2 out of 345 genes, 0.6%	37 out of 7388 genes, 0.5%	1	gene15420,gene13317
biological_process	GO:0031623 receptor internalization	2 out of 345 genes, 0.6%	24 out of 7388 genes, 0.3%	1	gene5390,gene1058
biological_process	GO:0043433 negative regulation of sequence-specific DNA binding transcription factor activity	2 out of 345 genes, 0.6%	46 out of 7388 genes, 0.6%	1	gene8208,gene6109
biological_process	GO:0060420 regulation of heart growth	2 out of 345 genes, 0.6%	19 out of 7388 genes, 0.3%	1	gene9479,gene9592
biological_process	GO:0006839 mitochondrial transport	2 out of 345 genes, 0.6%	42 out of 7388 genes, 0.6%	1	gene12063,gene5129
biological_process	GO:0050858 negative regulation of antigen receptor-mediated signaling pathway	2 out of 345 genes, 0.6%	9 out of 7388 genes, 0.1%	1	gene15125,gene5450
biological_process	GO:0030819 positive regulation of cAMP biosynthetic process	4 out of 345 genes, 1.2%	21 out of 7388 genes, 0.3%	1	gene6359,gene6415,gene9875,gene7754
cellular_component	GO:0043209 myelin sheath	2 out of 345 genes, 0.6%	83 out of 7388 genes, 1.1%	1	gene10790,gene12739
cellular_component	GO:1990777 lipoprotein particle	2 out of 345 genes, 0.6%	8 out of 7388 genes, 0.1%	1	gene3726,gene13642
biological_process	GO:2001185 regulation of CD8-positive, alpha-beta T cell activation	2 out of 345 genes, 0.6%	2 out of 7388 genes, 0.0%	1	gene2033,gene15333
biological_process	GO:0030198 extracellular matrix organization	4 out of 345 genes, 1.2%	73 out of 7388 genes, 1.0%	1	gene11063,gene10395,gene5390,gene5400
biological_process	GO:0034612 response to tumor necrosis factor	5 out of 345 genes, 1.4%	35 out of 7388 genes, 0.5%	1	gene8208,gene4807,gene15544,gene11652,gene7754
biological_process	GO:1903649 regulation of cytoplasmic transport	13 out of 345 genes, 3.8%	166 out of 7388 genes, 2.2%	1	gene9479,gene7754,gene15867,gene4593,gene5450,gene5390,gene14185,gene2033,gene3179,gene13433,gene116,gene809,gene9783
biological_process	GO:0048608 reproductive structure development	8 out of 345 genes, 2.3%	144 out of 7388 genes, 1.9%	1	gene12624,gene8635,gene2048,gene9592,gene4457,gene14084,gene1872,gene476
biological_process	GO:0051098 regulation of binding	11 out of 345 genes, 3.2%	101 out of 7388 genes, 1.4%	1	gene9693,gene9479,gene15420,gene2048,gene3154,gene470,gene5129,gene4905,gene13548,gene8971,gene809
biological_process	GO:0002312 B cell activation involved in immune response	2 out of 345 genes, 0.6%	22 out of 7388 genes, 0.3%	1	gene6502,gene4905
biological_process	GO:0017121 phospholipid scrambling	3 out of 345 genes, 0.9%	6 out of 7388 genes, 0.1%	1	gene3717,gene14910,gene13433
molecular_function	GO:0001067 regulatory region nucleic acid binding	17 out of 345 genes, 4.9%	250 out of 7388 genes, 3.4%	1	gene9693,gene12624,gene15333,gene11612,gene326,gene6587,gene15465,gene10040,gene13671,gene6079,gene11652,gene4043,gene9592,gene14757,gene4005,gene14150,gene15539
biological_process	GO:0046394 carboxylic acid biosynthetic process	7 out of 345 genes, 2.0%	86 out of 7388 genes, 1.2%	1	gene9945,gene14368,gene4457,gene2637,gene10219,gene2653,gene476
biological_process	GO:0007517 muscle organ development	3 out of 345 genes, 0.9%	75 out of 7388 genes, 1.0%	1	gene8635,gene4043,gene9592
biological_process	GO:0032940 secretion by cell	10 out of 345 genes, 2.9%	104 out of 7388 genes, 1.4%	1	gene14691,gene4807,gene2028,gene15023,gene5390,gene14881,gene7924,gene9592,gene8419,gene13433
biological_process	GO:0046474 glycerophospholipid biosynthetic process	2 out of 345 genes, 0.6%	46 out of 7388 genes, 0.6%	1	gene6502,gene3726
biological_process	GO:0042269 regulation of natural killer cell mediated cytotoxicity	2 out of 345 genes, 0.6%	4 out of 7388 genes, 0.1%	1	gene15291,gene341
biological_process	GO:0006325 chromatin organization	4 out of 345 genes, 1.2%	195 out of 7388 genes, 2.6%	1	gene9693,gene14757,gene2797,gene2637
molecular_function	GO:0005198 structural molecule activity	5 out of 345 genes, 1.4%	199 out of 7388 genes, 2.7%	1	gene10395,gene772,gene12557,gene15420,gene14084
biological_process	GO:0033630 positive regulation of cell adhesion mediated by integrin	2 out of 345 genes, 0.6%	7 out of 7388 genes, 0.1%	1	gene4807,gene5450
molecular_function	GO:0015171 amino acid transmembrane transporter activity	3 out of 345 genes, 0.9%	42 out of 7388 genes, 0.6%	1	gene14456,gene4640,gene1726
biological_process	GO:0051603 proteolysis involved in cellular protein catabolic process	3 out of 345 genes, 0.9%	173 out of 7388 genes, 2.3%	1	gene4389,gene10790,gene4058
biological_process	GO:0001780 neutrophil homeostasis	2 out of 345 genes, 0.6%	6 out of 7388 genes, 0.1%	1	gene8065,gene13317
biological_process	GO:0070371 ERK1 and ERK2 cascade	2 out of 345 genes, 0.6%	8 out of 7388 genes, 0.1%	1	gene9479,gene1058
biological_process	GO:1903522 regulation of blood circulation	4 out of 345 genes, 1.2%	69 out of 7388 genes, 0.9%	1	gene340,gene3851,gene9710,gene7115
cellular_component	GO:0016604 nuclear body	3 out of 345 genes, 0.9%	246 out of 7388 genes, 3.3%	1	gene613,gene6587,gene3707
biological_process	GO:0051346 negative regulation of hydrolase activity	3 out of 345 genes, 0.9%	103 out of 7388 genes, 1.4%	1	gene5069,gene7924,gene11585
biological_process	GO:0001912 positive regulation of leukocyte mediated cytotoxicity	3 out of 345 genes, 0.9%	7 out of 7388 genes, 0.1%	1	gene341,gene15054,gene13433
biological_process	GO:0071704 organic substance metabolic process	105 out of 345 genes, 30.4%	2823 out of 7388 genes, 38.2%	1	gene9693,gene2736,gene15333,gene11612,gene6587,gene4457,gene6482,gene9335,gene299,gene13548,gene2033,gene8964,gene9354,gene1578,gene1171,gene5454,gene9479,gene12519,gene11678,gene10123,gene14606,gene8569,gene2273,gene14757,gene8419,gene11746,gene3726,gene10790,gene3344,gene15291,gene10064,gene2637,gene6502,gene10514,gene4389,gene13433,gene476,gene116,gene15239,gene5895,gene1055,gene6109,gene7486,…
molecular_function	GO:0020037 heme binding	7 out of 345 genes, 2.0%	59 out of 7388 genes, 0.8%	1	gene3750,gene10315,gene8419,gene4457,gene5275,gene3707,gene476
biological_process	GO:0021955 central nervous system neuron axonogenesis	2 out of 345 genes, 0.6%	17 out of 7388 genes, 0.2%	1	gene10550,gene15465
biological_process	GO:0015908 fatty acid transport	2 out of 345 genes, 0.6%	27 out of 7388 genes, 0.4%	1	gene5390,gene8419
biological_process	GO:0060349 bone morphogenesis	2 out of 345 genes, 0.6%	32 out of 7388 genes, 0.4%	1	gene6856,gene14150
biological_process	GO:0009190 cyclic nucleotide biosynthetic process	2 out of 345 genes, 0.6%	11 out of 7388 genes, 0.1%	1	gene1058,gene5275
molecular_function	GO:0008289 lipid binding	14 out of 345 genes, 4.1%	220 out of 7388 genes, 3.0%	1	gene6132,gene15213,gene15465,gene12519,gene9160,gene7754,gene8444,gene3154,gene2028,gene5129,gene5390,gene4919,gene11377,gene13433
biological_process	GO:0005996 monosaccharide metabolic process	2 out of 345 genes, 0.6%	49 out of 7388 genes, 0.7%	1	gene4043,gene11746
biological_process	GO:0034641 cellular nitrogen compound metabolic process	36 out of 345 genes, 10.4%	1138 out of 7388 genes, 15.4%	1	gene9693,gene9343,gene13317,gene15333,gene11612,gene6587,gene10040,gene1058,gene8111,gene11678,gene10123,gene470,gene14606,gene10219,gene14757,gene8419,gene3726,gene12739,gene3344,gene10064,gene4192,gene13538,gene2737,gene13433,gene14989,gene6079,gene12039,gene4745,gene5275,gene9592,gene7924,gene2930,gene7556,gene1206,gene4005,gene14150
biological_process	GO:0009059 macromolecule biosynthetic process	21 out of 345 genes, 6.1%	636 out of 7388 genes, 8.6%	1	gene9693,gene2048,gene15333,gene11612,gene6587,gene4192,gene10040,gene1203,gene9354,gene9479,gene1055,gene5895,gene6079,gene12039,gene10123,gene470,gene9592,gene14757,gene3726,gene4005,gene14150
biological_process	GO:1903578 regulation of ATP metabolic process	2 out of 345 genes, 0.6%	17 out of 7388 genes, 0.2%	1	gene9479,gene13433
biological_process	GO:0032024 positive regulation of insulin secretion	3 out of 345 genes, 0.9%	18 out of 7388 genes, 0.2%	1	gene9,gene15239,gene7754
cellular_component	GO:0000139 Golgi membrane	2 out of 345 genes, 0.6%	116 out of 7388 genes, 1.6%	1	gene1055,gene9354
biological_process	GO:1901342 regulation of vasculature development	8 out of 345 genes, 2.3%	85 out of 7388 genes, 1.2%	1	gene15291,gene11652,gene7754,gene2485,gene13548,gene279,gene9592,gene11585
biological_process	GO:0070099 regulation of chemokine-mediated signaling pathway	2 out of 345 genes, 0.6%	2 out of 7388 genes, 0.0%	1	gene4807,gene2637
biological_process	GO:0045934 negative regulation of nucleobase-containing compound metabolic process	22 out of 345 genes, 6.4%	424 out of 7388 genes, 5.7%	1	gene14304,gene12624,gene15333,gene326,gene6587,gene15465,gene5390,gene13548,gene3851,gene5069,gene4389,gene13671,gene4807,gene6079,gene6109,gene470,gene4043,gene8208,gene9592,gene14757,gene15539,gene14150
cellular_component	GO:0005923 bicellular tight junction	2 out of 345 genes, 0.6%	36 out of 7388 genes, 0.5%	1	gene7703,gene15867
molecular_function	GO:0008270 zinc ion binding	14 out of 345 genes, 4.1%	421 out of 7388 genes, 5.7%	1	gene15005,gene6109,gene1164,gene15867,gene8444,gene6482,gene4058,gene1597,gene299,gene8208,gene4389,gene1171,gene7556,gene10510
biological_process	GO:0042311 vasodilation	2 out of 345 genes, 0.6%	11 out of 7388 genes, 0.1%	1	gene9875,gene5275
biological_process	GO:0042119 neutrophil activation	2 out of 345 genes, 0.6%	7 out of 7388 genes, 0.1%	1	gene4807,gene2722
biological_process	GO:0007626 locomotory behavior	4 out of 345 genes, 1.2%	83 out of 7388 genes, 1.1%	1	gene2273,gene5974,gene12503,gene12739
biological_process	GO:1904950 negative regulation of establishment of protein localization	6 out of 345 genes, 1.7%	68 out of 7388 genes, 0.9%	1	gene5390,gene3851,gene2033,gene9479,gene15544,gene2048
biological_process	GO:0034139 regulation of toll-like receptor 3 signaling pathway	2 out of 345 genes, 0.6%	4 out of 7388 genes, 0.1%	1	gene2033,gene6109
biological_process	GO:0050767 regulation of neurogenesis	7 out of 345 genes, 2.0%	210 out of 7388 genes, 2.8%	1	gene5069,gene15544,gene9592,gene8971,gene15465,gene7754,gene15539
biological_process	GO:0048762 mesenchymal cell differentiation	3 out of 345 genes, 0.9%	51 out of 7388 genes, 0.7%	1	gene9592,gene1058,gene6587
biological_process	GO:0043413 macromolecule glycosylation	2 out of 345 genes, 0.6%	102 out of 7388 genes, 1.4%	1	gene1055,gene9354
biological_process	GO:0007586 digestion	2 out of 345 genes, 0.6%	27 out of 7388 genes, 0.4%	1	gene5390,gene13433
biological_process	GO:0007420 brain development	13 out of 345 genes, 3.8%	213 out of 7388 genes, 2.9%	1	gene15465,gene2637,gene2273,gene10550,gene9592,gene12503,gene1726,gene10073,gene10847,gene10790,gene14678,gene12739,gene4005
molecular_function	GO:0005179 hormone activity	3 out of 345 genes, 0.9%	31 out of 7388 genes, 0.4%	1	gene9,gene9479,gene15539
biological_process	GO:0002824 positive regulation of adaptive immune response based on somatic recombination of immune receptors built from immunoglobulin superfamily domains	4 out of 345 genes, 1.2%	21 out of 7388 genes, 0.3%	1	gene341,gene15054,gene14457,gene13433
biological_process	GO:0032989 cellular component morphogenesis	12 out of 345 genes, 3.5%	335 out of 7388 genes, 4.5%	1	gene10395,gene5814,gene5974,gene15465,gene9160,gene5450,gene10550,gene5717,gene9592,gene13433,gene15539,gene12739
biological_process	GO:0050807 regulation of synapse organization	2 out of 345 genes, 0.6%	43 out of 7388 genes, 0.6%	1	gene2993,gene5974
biological_process	GO:0007193 adenylate cyclase-inhibiting G-protein coupled receptor signaling pathway	2 out of 345 genes, 0.6%	22 out of 7388 genes, 0.3%	1	gene3851,gene11417
cellular_component	GO:0031965 nuclear membrane	3 out of 345 genes, 0.9%	82 out of 7388 genes, 1.1%	1	gene10314,gene340,gene4005
biological_process	GO:0031343 positive regulation of cell killing	4 out of 345 genes, 1.2%	9 out of 7388 genes, 0.1%	1	gene341,gene8419,gene15054,gene13433
biological_process	GO:0001755 neural crest cell migration	2 out of 345 genes, 0.6%	17 out of 7388 genes, 0.2%	1	gene1058,gene6587
cellular_component	GO:0005622 intracellular	157 out of 345 genes, 45.5%	4668 out of 7388 genes, 63.2%	1	gene9693,gene6587,gene9160,gene4457,gene2735,gene9335,gene13548,gene2033,gene14910,gene4901,gene10510,gene12519,gene10123,gene7754,gene4263,gene5660,gene8419,gene11746,gene3249,gene3344,gene326,gene15465,gene2637,gene9614,gene8778,gene6502,gene4389,gene10073,gene186,gene6236,gene8230,gene6109,gene15867,gene14478,gene343,gene4745,gene5129,gene4043,gene12557,gene9592,gene4729,gene12188,gene3832,gen…
biological_process	GO:0007178 transmembrane receptor protein serine/threonine kinase signaling pathway	3 out of 345 genes, 0.9%	60 out of 7388 genes, 0.8%	1	gene7703,gene14150,gene4005
biological_process	GO:0006195 purine nucleotide catabolic process	2 out of 345 genes, 0.6%	7 out of 7388 genes, 0.1%	1	gene13317,gene2930
biological_process	GO:0045682 regulation of epidermis development	2 out of 345 genes, 0.6%	29 out of 7388 genes, 0.4%	1	gene15146,gene9592
biological_process	GO:0044003 modification by symbiont of host morphology or physiology	2 out of 345 genes, 0.6%	8 out of 7388 genes, 0.1%	1	gene10395,gene1203
biological_process	GO:0090303 positive regulation of wound healing	2 out of 345 genes, 0.6%	18 out of 7388 genes, 0.2%	1	gene5390,gene3851
biological_process	GO:0019538 protein metabolic process	63 out of 345 genes, 18.3%	1489 out of 7388 genes, 20.2%	1	gene10395,gene9693,gene2736,gene14457,gene8076,gene6482,gene4820,gene9335,gene299,gene13548,gene2033,gene1203,gene9354,gene1578,gene1171,gene10847,gene5454,gene3897,gene10781,gene4807,gene9479,gene1058,gene12519,gene470,gene10219,gene5450,gene1872,gene2273,gene14185,gene14757,gene8419,gene7387,gene3726,gene10790,gene2852,gene8500,gene5455,gene11972,gene2637,gene5390,gene4389,gene13433,gene116,gen…
biological_process	GO:0061448 connective tissue development	4 out of 345 genes, 1.2%	71 out of 7388 genes, 1.0%	1	gene6856,gene9592,gene14150,gene4005
biological_process	GO:1903308 regulation of chromatin modification	2 out of 345 genes, 0.6%	41 out of 7388 genes, 0.6%	1	gene14757,gene15539
biological_process	GO:0007399 nervous system development	30 out of 345 genes, 8.7%	616 out of 7388 genes, 8.3%	1	gene10395,gene12624,gene11612,gene6587,gene15465,gene2637,gene4350,gene15770,gene5069,gene6856,gene8971,gene12503,gene10073,gene1726,gene10847,gene8065,gene15544,gene5974,gene7754,gene9074,gene2273,gene3883,gene10550,gene9592,gene10412,gene10790,gene15539,gene14678,gene12739,gene4005
molecular_function	GO:0005524 ATP binding	29 out of 345 genes, 8.4%	653 out of 7388 genes, 8.8%	1	gene8500,gene11961,gene15977,gene2736,gene5127,gene11972,gene15054,gene14457,gene8076,gene5816,gene2737,gene1295,gene14989,gene13433,gene10847,gene15239,gene12519,gene15867,gene470,gene15416,gene191,gene2273,gene11081,gene1547,gene7387,gene11746,gene10790,gene14150,gene2852
biological_process	GO:0006869 lipid transport	5 out of 345 genes, 1.4%	74 out of 7388 genes, 1.0%	1	gene11081,gene5390,gene8419,gene3726,gene13433
biological_process	GO:0010632 regulation of epithelial cell migration	4 out of 345 genes, 1.2%	65 out of 7388 genes, 0.9%	1	gene279,gene13548,gene9592,gene186
biological_process	GO:0016049 cell growth	2 out of 345 genes, 0.6%	49 out of 7388 genes, 0.7%	1	gene5717,gene4045
biological_process	GO:0044281 small molecule metabolic process	22 out of 345 genes, 6.4%	559 out of 7388 genes, 7.6%	1	gene9343,gene13317,gene4457,gene2637,gene2653,gene6502,gene2737,gene476,gene9480,gene1058,gene5275,gene10219,gene9481,gene4043,gene9945,gene14368,gene8419,gene11377,gene11746,gene3726,gene2930,gene12739
biological_process	GO:0090504 epiboly	3 out of 345 genes, 0.9%	11 out of 7388 genes, 0.1%	1	gene15465,gene3345,gene1171
biological_process	GO:0072521 purine-containing compound metabolic process	5 out of 345 genes, 1.4%	95 out of 7388 genes, 1.3%	1	gene13317,gene2737,gene1058,gene5275,gene2930
biological_process	GO:0046942 carboxylic acid transport	6 out of 345 genes, 1.7%	97 out of 7388 genes, 1.3%	1	gene14456,gene5390,gene5242,gene8419,gene4640,gene1726
biological_process	GO:0032501 multicellular organismal process	107 out of 345 genes, 31.0%	1824 out of 7388 genes, 24.7%	1	gene9693,gene15420,gene15333,gene11612,gene6587,gene9875,gene9160,gene4457,gene6482,gene4350,gene2033,gene6856,gene966,gene8065,gene9479,gene1925,gene7754,gene2273,gene5717,gene58,gene14757,gene8419,gene9457,gene3726,gene10790,gene3249,gene809,gene326,gene15465,gene2637,gene4479,gene15770,gene9614,gene8778,gene5069,gene6502,gene8557,gene10073,gene8315,gene13433,gene7051,gene476,gene5895,gene6109,…
cellular_component	GO:0008076 voltage-gated potassium channel complex	4 out of 345 genes, 1.2%	37 out of 7388 genes, 0.5%	1	gene4429,gene4029,gene14679,gene4263
biological_process	GO:0007498 mesoderm development	2 out of 345 genes, 0.6%	39 out of 7388 genes, 0.5%	1	gene326,gene4005
biological_process	GO:0042510 regulation of tyrosine phosphorylation of Stat1 protein	3 out of 345 genes, 0.9%	9 out of 7388 genes, 0.1%	1	gene341,gene12965,gene1872
biological_process	GO:0001895 retina homeostasis	2 out of 345 genes, 0.6%	27 out of 7388 genes, 0.4%	1	gene15146,gene58
cellular_component	GO:1990204 oxidoreductase complex	5 out of 345 genes, 1.4%	27 out of 7388 genes, 0.4%	1	gene6463,gene6132,gene3750,gene4919,gene5400
biological_process	GO:0006473 protein acetylation	2 out of 345 genes, 0.6%	47 out of 7388 genes, 0.6%	1	gene9693,gene14757
biological_process	GO:0010508 positive regulation of autophagy	5 out of 345 genes, 1.4%	47 out of 7388 genes, 0.6%	1	gene4389,gene12039,gene12019,gene6890,gene14457
molecular_function	GO:0016813 hydrolase activity, acting on carbon-nitrogen (but not peptide) bonds, in linear amidines	2 out of 345 genes, 0.6%	5 out of 7388 genes, 0.1%	1	gene9343,gene2637
biological_process	GO:1901623 regulation of lymphocyte chemotaxis	2 out of 345 genes, 0.6%	5 out of 7388 genes, 0.1%	1	gene4807,gene2637
biological_process	GO:1904705 regulation of vascular smooth muscle cell proliferation	3 out of 345 genes, 0.9%	7 out of 7388 genes, 0.1%	1	gene13548,gene2048,gene7754
biological_process	GO:0050817 coagulation	3 out of 345 genes, 0.9%	49 out of 7388 genes, 0.7%	1	gene3851,gene1925,gene5450
molecular_function	GO:0022832 voltage-gated channel activity	6 out of 345 genes, 1.7%	82 out of 7388 genes, 1.1%	1	gene4429,gene4029,gene14679,gene5400,gene7051,gene4263
biological_process	GO:0006164 purine nucleotide biosynthetic process	2 out of 345 genes, 0.6%	40 out of 7388 genes, 0.5%	1	gene1058,gene5275
biological_process	GO:0051094 positive regulation of developmental process	27 out of 345 genes, 7.8%	388 out of 7388 genes, 5.3%	1	gene10395,gene15291,gene12624,gene341,gene6587,gene15465,gene14457,gene4457,gene5390,gene13548,gene5069,gene2993,gene11585,gene13433,gene9479,gene6109,gene5974,gene7754,gene2485,gene7115,gene1872,gene5717,gene9592,gene7703,gene15539,gene14150,gene4005
biological_process	GO:0035456 response to interferon-beta	3 out of 345 genes, 0.9%	5 out of 7388 genes, 0.1%	1	gene15333,gene11652,gene809
biological_process	GO:0002753 cytoplasmic pattern recognition receptor signaling pathway	2 out of 345 genes, 0.6%	4 out of 7388 genes, 0.1%	1	gene15867,gene14457
cellular_component	GO:0030054 cell junction	14 out of 345 genes, 4.1%	364 out of 7388 genes, 4.9%	1	gene10395,gene4701,gene15867,gene5450,gene11063,gene13294,gene15146,gene9592,gene11417,gene7703,gene186,gene10790,gene13433,gene15306
biological_process	GO:1901615 organic hydroxy compound metabolic process	5 out of 345 genes, 1.4%	119 out of 7388 genes, 1.6%	1	gene6502,gene14368,gene11377,gene3726,gene476
biological_process	GO:0034976 response to endoplasmic reticulum stress	4 out of 345 genes, 1.2%	70 out of 7388 genes, 0.9%	1	gene4043,gene4389,gene10847,gene10790
molecular_function	GO:0003682 chromatin binding	8 out of 345 genes, 2.3%	158 out of 7388 genes, 2.1%	1	gene12624,gene10064,gene11612,gene9592,gene6079,gene7754,gene15539,gene14150
cellular_component	GO:0044420 extracellular matrix component	2 out of 345 genes, 0.6%	34 out of 7388 genes, 0.5%	1	gene10395,gene1646
biological_process	GO:0032844 regulation of homeostatic process	13 out of 345 genes, 3.8%	157 out of 7388 genes, 2.1%	1	gene1058,gene7754,gene4593,gene4457,gene5450,gene9,gene5390,gene3851,gene6502,gene14757,gene8557,gene13433,gene9783
biological_process	GO:0045597 positive regulation of cell differentiation	18 out of 345 genes, 5.2%	261 out of 7388 genes, 3.5%	1	gene15291,gene12624,gene341,gene6587,gene15465,gene14457,gene4457,gene5390,gene5069,gene9479,gene7754,gene1872,gene5717,gene9592,gene7703,gene4005,gene14150,gene15539
biological_process	GO:0014855 striated muscle cell proliferation	2 out of 345 genes, 0.6%	10 out of 7388 genes, 0.1%	1	gene9592,gene4005
biological_process	GO:1903901 negative regulation of viral life cycle	4 out of 345 genes, 1.2%	17 out of 7388 genes, 0.2%	1	gene4807,gene4389,gene15416,gene10510
biological_process	GO:0032925 regulation of activin receptor signaling pathway	2 out of 345 genes, 0.6%	7 out of 7388 genes, 0.1%	1	gene5814,gene6856
biological_process	GO:1902475 L-alpha-amino acid transmembrane transport	2 out of 345 genes, 0.6%	12 out of 7388 genes, 0.2%	1	gene4640,gene1726
biological_process	GO:0019722 calcium-mediated signaling	3 out of 345 genes, 0.9%	28 out of 7388 genes, 0.4%	1	gene11544,gene1058,gene7035
biological_process	GO:0007409 axonogenesis	6 out of 345 genes, 1.7%	94 out of 7388 genes, 1.3%	1	gene10395,gene10550,gene9592,gene5974,gene15465,gene12739
biological_process	GO:1904888 cranial skeletal system development	2 out of 345 genes, 0.6%	22 out of 7388 genes, 0.3%	1	gene8500,gene14150
biological_process	GO:0001933 negative regulation of protein phosphorylation	13 out of 345 genes, 3.8%	144 out of 7388 genes, 1.9%	1	gene10395,gene6109,gene7754,gene7486,gene5450,gene1872,gene2033,gene4043,gene5069,gene1203,gene9457,gene13433,gene12965
molecular_function	GO:0000980 RNA polymerase II distal enhancer sequence-specific DNA binding	2 out of 345 genes, 0.6%	23 out of 7388 genes, 0.3%	1	gene6079,gene14757
biological_process	GO:2000113 negative regulation of cellular macromolecule biosynthetic process	21 out of 345 genes, 6.1%	417 out of 7388 genes, 5.6%	1	gene14304,gene12624,gene15333,gene326,gene6587,gene15465,gene5390,gene13548,gene5069,gene13671,gene6079,gene6109,gene12039,gene470,gene8208,gene4043,gene9592,gene14757,gene15539,gene3344,gene14150
biological_process	GO:0070232 regulation of T cell apoptotic process	2 out of 345 genes, 0.6%	11 out of 7388 genes, 0.1%	1	gene4479,gene4807
biological_process	GO:0016042 lipid catabolic process	4 out of 345 genes, 1.2%	78 out of 7388 genes, 1.1%	1	gene6502,gene5839,gene14606,gene1206
biological_process	GO:1902275 regulation of chromatin organization	3 out of 345 genes, 0.9%	45 out of 7388 genes, 0.6%	1	gene14757,gene2637,gene15539
biological_process	GO:0030162 regulation of proteolysis	8 out of 345 genes, 2.3%	203 out of 7388 genes, 2.7%	1	gene8208,gene3851,gene2048,gene7924,gene11585,gene10847,gene9335,gene5129
biological_process	GO:0044238 primary metabolic process	102 out of 345 genes, 29.6%	2697 out of 7388 genes, 36.5%	1	gene9693,gene2736,gene15333,gene11612,gene6587,gene4457,gene6482,gene9335,gene299,gene13548,gene2033,gene8964,gene9354,gene1578,gene1171,gene5454,gene9479,gene12519,gene11678,gene10123,gene14606,gene8569,gene2273,gene14757,gene8419,gene11746,gene3726,gene10790,gene3344,gene15291,gene10064,gene2637,gene6502,gene10514,gene4389,gene13433,gene476,gene116,gene15239,gene5895,gene1055,gene6109,gene7486,…
biological_process	GO:0061591 calcium activated galactosylceramide scrambling	2 out of 345 genes, 0.6%	4 out of 7388 genes, 0.1%	1	gene3717,gene14910
biological_process	GO:0051276 chromosome organization	6 out of 345 genes, 1.7%	301 out of 7388 genes, 4.1%	1	gene9693,gene10064,gene14757,gene2797,gene470,gene2637
biological_process	GO:0046822 regulation of nucleocytoplasmic transport	9 out of 345 genes, 2.6%	82 out of 7388 genes, 1.1%	1	gene9479,gene15867,gene2033,gene3179,gene14185,gene5390,gene116,gene809,gene9783
biological_process	GO:0010976 positive regulation of neuron projection development	2 out of 345 genes, 0.6%	63 out of 7388 genes, 0.9%	1	gene5069,gene15465
biological_process	GO:0030111 regulation of Wnt signaling pathway	4 out of 345 genes, 1.2%	105 out of 7388 genes, 1.4%	1	gene11981,gene10550,gene9592,gene6079
biological_process	GO:0097485 neuron projection guidance	2 out of 345 genes, 0.6%	54 out of 7388 genes, 0.7%	1	gene10395,gene15465
biological_process	GO:0006811 ion transport	32 out of 345 genes, 9.3%	482 out of 7388 genes, 6.5%	1	gene14679,gene10597,gene4640,gene4593,gene14456,gene5390,gene8778,gene6502,gene4429,gene14088,gene12824,gene12503,gene8557,gene14910,gene1726,gene5400,gene13433,gene7051,gene9783,gene6236,gene4807,gene1058,gene4029,gene5242,gene15643,gene7115,gene4263,gene11081,gene5996,gene11417,gene8419,gene922
biological_process	GO:0050907 detection of chemical stimulus involved in sensory perception	2 out of 345 genes, 0.6%	48 out of 7388 genes, 0.6%	1	gene15746,gene8557
biological_process	GO:0006900 membrane budding	2 out of 345 genes, 0.6%	22 out of 7388 genes, 0.3%	1	gene13433,gene5129
biological_process	GO:0043409 negative regulation of MAPK cascade	9 out of 345 genes, 2.6%	62 out of 7388 genes, 0.8%	1	gene10395,gene4043,gene2033,gene1203,gene7754,gene7486,gene9457,gene13433,gene5450
biological_process	GO:0007249 I-kappaB kinase/NF-kappaB signaling	5 out of 345 genes, 1.4%	20 out of 7388 genes, 0.3%	1	gene14185,gene6747,gene7035,gene14457,gene116
biological_process	GO:0007605 sensory perception of sound	2 out of 345 genes, 0.6%	51 out of 7388 genes, 0.7%	1	gene8778,gene15643
biological_process	GO:1902882 regulation of response to oxidative stress	2 out of 345 genes, 0.6%	26 out of 7388 genes, 0.4%	1	gene5390,gene5400
biological_process	GO:0036293 response to decreased oxygen levels	4 out of 345 genes, 1.2%	59 out of 7388 genes, 0.8%	1	gene4701,gene9592,gene8419,gene4457
biological_process	GO:1904591 positive regulation of protein import	8 out of 345 genes, 2.3%	41 out of 7388 genes, 0.6%	1	gene14185,gene3179,gene2033,gene9479,gene15867,gene9783,gene809,gene116
biological_process	GO:0046620 regulation of organ growth	2 out of 345 genes, 0.6%	31 out of 7388 genes, 0.4%	1	gene9479,gene9592
molecular_function	GO:0016791 phosphatase activity	4 out of 345 genes, 1.2%	111 out of 7388 genes, 1.5%	1	gene2033,gene7486,gene2930,gene5450
biological_process	GO:0051129 negative regulation of cellular component organization	6 out of 345 genes, 1.7%	239 out of 7388 genes, 3.2%	1	gene11981,gene15420,gene8971,gene14757,gene9521,gene5129
biological_process	GO:0044070 regulation of anion transport	2 out of 345 genes, 0.6%	40 out of 7388 genes, 0.5%	1	gene14910,gene13433
biological_process	GO:0051241 negative regulation of multicellular organismal process	24 out of 345 genes, 7.0%	328 out of 7388 genes, 4.4%	1	gene341,gene2048,gene15333,gene9875,gene6482,gene11981,gene279,gene13548,gene2033,gene5069,gene13433,gene7860,gene4701,gene8065,gene9479,gene15544,gene6079,gene6109,gene11652,gene5275,gene15146,gene7924,gene9592,gene15539
biological_process	GO:0048871 multicellular organismal homeostasis	5 out of 345 genes, 1.4%	97 out of 7388 genes, 1.3%	1	gene6463,gene6166,gene15146,gene58,gene13433
biological_process	GO:2001233 regulation of apoptotic signaling pathway	10 out of 345 genes, 2.9%	139 out of 7388 genes, 1.9%	1	gene9479,gene6109,gene470,gene5129,gene4043,gene5727,gene12188,gene5400,gene10847,gene3897
biological_process	GO:0070302 regulation of stress-activated protein kinase signaling cascade	5 out of 345 genes, 1.4%	64 out of 7388 genes, 0.9%	1	gene2033,gene14457,gene5400,gene9783,gene116
biological_process	GO:0006753 nucleoside phosphate metabolic process	5 out of 345 genes, 1.4%	133 out of 7388 genes, 1.8%	1	gene13317,gene1058,gene5275,gene2930,gene12739
biological_process	GO:1901361 organic cyclic compound catabolic process	5 out of 345 genes, 1.4%	101 out of 7388 genes, 1.4%	1	gene9481,gene13317,gene470,gene2930,gene12739
biological_process	GO:0006650 glycerophospholipid metabolic process	5 out of 345 genes, 1.4%	95 out of 7388 genes, 1.3%	1	gene15291,gene12132,gene6502,gene10514,gene3726
biological_process	GO:0007266 Rho protein signal transduction	2 out of 345 genes, 0.6%	14 out of 7388 genes, 0.2%	1	gene13294,gene15539
biological_process	GO:0031334 positive regulation of protein complex assembly	2 out of 345 genes, 0.6%	48 out of 7388 genes, 0.6%	1	gene11063,gene5390
molecular_function	GO:0000977 RNA polymerase II regulatory region sequence-specific DNA binding	14 out of 345 genes, 4.1%	179 out of 7388 genes, 2.4%	1	gene9693,gene12624,gene15333,gene11652,gene6079,gene326,gene6587,gene15465,gene4043,gene13671,gene14757,gene15539,gene14150,gene4005
biological_process	GO:1902624 positive regulation of neutrophil migration	3 out of 345 genes, 0.9%	6 out of 7388 genes, 0.1%	1	gene2485,gene15023,gene9783
molecular_function	GO:1901981 phosphatidylinositol phosphate binding	3 out of 345 genes, 0.9%	57 out of 7388 genes, 0.8%	1	gene6132,gene4919,gene5129
biological_process	GO:0007600 sensory perception	9 out of 345 genes, 2.6%	184 out of 7388 genes, 2.5%	1	gene10781,gene5974,gene15643,gene15746,gene8778,gene5390,gene8557,gene7051,gene13433
biological_process	GO:0050829 defense response to Gram-negative bacterium	2 out of 345 genes, 0.6%	6 out of 7388 genes, 0.1%	1	gene341,gene6890
biological_process	GO:0071822 protein complex subunit organization	14 out of 345 genes, 4.1%	400 out of 7388 genes, 5.4%	1	gene4807,gene15420,gene3742,gene14679,gene4263,gene5129,gene191,gene11063,gene2797,gene8557,gene186,gene10615,gene13433,gene4005
biological_process	GO:0055074 calcium ion homeostasis	9 out of 345 genes, 2.6%	73 out of 7388 genes, 1.0%	1	gene4807,gene1058,gene7754,gene2485,gene6502,gene5390,gene8557,gene13433,gene9783
biological_process	GO:0061097 regulation of protein tyrosine kinase activity	4 out of 345 genes, 1.2%	30 out of 7388 genes, 0.4%	1	gene13548,gene4807,gene3851,gene3832
biological_process	GO:0032386 regulation of intracellular transport	16 out of 345 genes, 4.6%	201 out of 7388 genes, 2.7%	1	gene9479,gene9875,gene7754,gene15867,gene4593,gene5450,gene5129,gene11063,gene5390,gene14185,gene2033,gene3179,gene13433,gene116,gene809,gene9783
molecular_function	GO:0000166 nucleotide binding	43 out of 345 genes, 12.5%	1051 out of 7388 genes, 14.2%	1	gene2736,gene13317,gene15054,gene14457,gene8076,gene5816,gene10847,gene12519,gene470,gene11081,gene2273,gene3750,gene5660,gene8419,gene7387,gene11746,gene10790,gene809,gene2852,gene8500,gene11961,gene15977,gene5127,gene11972,gene15465,gene3345,gene772,gene13294,gene2737,gene1295,gene11200,gene13433,gene14989,gene15239,gene15867,gene5275,gene15416,gene191,gene1547,gene2930,gene873,gene11882,gene14…
biological_process	GO:0018108 peptidyl-tyrosine phosphorylation	6 out of 345 genes, 1.7%	69 out of 7388 genes, 0.9%	1	gene8500,gene2273,gene13548,gene15239,gene1547,gene5450
biological_process	GO:0008593 regulation of Notch signaling pathway	3 out of 345 genes, 0.9%	28 out of 7388 genes, 0.4%	1	gene9592,gene15539,gene4905
biological_process	GO:1902589 single-organism organelle organization	15 out of 345 genes, 4.3%	629 out of 7388 genes, 8.5%	1	gene10395,gene9693,gene10064,gene15420,gene15465,gene6890,gene3742,gene2637,gene5129,gene11063,gene13294,gene14757,gene186,gene10615,gene15539
cellular_component	GO:0098794 postsynapse	4 out of 345 genes, 1.2%	99 out of 7388 genes, 1.3%	1	gene15420,gene13317,gene11417,gene13433
molecular_function	GO:0004715 non-membrane spanning protein tyrosine kinase activity	2 out of 345 genes, 0.6%	21 out of 7388 genes, 0.3%	1	gene15239,gene1547
cellular_component	GO:0000785 chromatin	10 out of 345 genes, 2.9%	150 out of 7388 genes, 2.0%	1	gene9693,gene15333,gene11652,gene470,gene2637,gene9614,gene13671,gene2797,gene14757,gene14150
molecular_function	GO:0042578 phosphoric ester hydrolase activity	9 out of 345 genes, 2.6%	154 out of 7388 genes, 2.1%	1	gene4807,gene13317,gene7486,gene5450,gene8569,gene2033,gene6502,gene2930,gene12739
biological_process	GO:0045762 positive regulation of adenylate cyclase activity	2 out of 345 genes, 0.6%	10 out of 7388 genes, 0.1%	1	gene6359,gene7754
biological_process	GO:0043244 regulation of protein complex disassembly	2 out of 345 genes, 0.6%	78 out of 7388 genes, 1.1%	1	gene15420,gene9521
biological_process	GO:0006082 organic acid metabolic process	12 out of 345 genes, 3.5%	317 out of 7388 genes, 4.3%	1	gene9343,gene9480,gene4457,gene2637,gene10219,gene2653,gene9481,gene9945,gene14368,gene2737,gene8419,gene476
biological_process	GO:0072163 mesonephric epithelium development	3 out of 345 genes, 0.9%	37 out of 7388 genes, 0.5%	1	gene9343,gene6856,gene4005
biological_process	GO:0048856 anatomical structure development	86 out of 345 genes, 24.9%	1503 out of 7388 genes, 20.3%	1	gene9693,gene15420,gene15333,gene11612,gene6587,gene9160,gene4457,gene6482,gene4350,gene2033,gene6856,gene1171,gene966,gene8065,gene9479,gene7754,gene2273,gene5717,gene14757,gene9457,gene10790,gene3249,gene326,gene15465,gene2637,gene4479,gene15770,gene9614,gene5069,gene6502,gene10073,gene8315,gene13433,gene476,gene5895,gene6109,gene5974,gene5129,gene3883,gene4043,gene10412,gene9592,gene2722,gene4…
molecular_function	GO:0008013 beta-catenin binding	2 out of 345 genes, 0.6%	25 out of 7388 genes, 0.3%	1	gene5814,gene7703
biological_process	GO:0050954 sensory perception of mechanical stimulus	3 out of 345 genes, 0.9%	55 out of 7388 genes, 0.7%	1	gene8778,gene8557,gene15643
cellular_component	GO:0031410 cytoplasmic vesicle	15 out of 345 genes, 4.3%	279 out of 7388 genes, 3.8%	1	gene15420,gene13317,gene704,gene7754,gene6890,gene8076,gene5129,gene14185,gene3750,gene7096,gene7924,gene9592,gene12188,gene10073,gene7556
biological_process	GO:0002823 negative regulation of adaptive immune response based on somatic recombination of immune receptors built from immunoglobulin superfamily domains	3 out of 345 genes, 0.9%	11 out of 7388 genes, 0.1%	1	gene5717,gene15539,gene5450
biological_process	GO:0048568 embryonic organ development	9 out of 345 genes, 2.6%	148 out of 7388 genes, 2.0%	1	gene8500,gene12624,gene8635,gene2048,gene6587,gene5974,gene1872,gene9592,gene14150
biological_process	GO:0030003 cellular cation homeostasis	13 out of 345 genes, 3.8%	108 out of 7388 genes, 1.5%	1	gene4807,gene1058,gene7754,gene7115,gene2485,gene5390,gene6502,gene12503,gene8557,gene5400,gene922,gene13433,gene9783
biological_process	GO:0031324 negative regulation of cellular metabolic process	41 out of 345 genes, 11.9%	744 out of 7388 genes, 10.1%	1	gene10395,gene12624,gene2048,gene15333,gene6587,gene6890,gene13548,gene2033,gene5816,gene1203,gene12965,gene4807,gene1058,gene7754,gene470,gene1872,gene5450,gene14757,gene9457,gene3344,gene14304,gene326,gene15465,gene5390,gene3851,gene5069,gene4389,gene13671,gene11585,gene13433,gene6109,gene6079,gene12039,gene7486,gene9,gene4043,gene8208,gene7924,gene9592,gene15539,gene14150
cellular_component	GO:0098562 cytoplasmic side of membrane	2 out of 345 genes, 0.6%	43 out of 7388 genes, 0.6%	1	gene8208,gene2033
cellular_component	GO:0036464 cytoplasmic ribonucleoprotein granule	4 out of 345 genes, 1.2%	77 out of 7388 genes, 1.0%	1	gene12039,gene613,gene12965,gene3344
biological_process	GO:0009855 determination of bilateral symmetry	2 out of 345 genes, 0.6%	41 out of 7388 genes, 0.6%	1	gene6856,gene9592
biological_process	GO:0050854 regulation of antigen receptor-mediated signaling pathway	3 out of 345 genes, 0.9%	18 out of 7388 genes, 0.2%	1	gene15125,gene15023,gene5450
biological_process	GO:0050871 positive regulation of B cell activation	3 out of 345 genes, 0.9%	22 out of 7388 genes, 0.3%	1	gene8065,gene12624,gene15539
biological_process	GO:0006508 proteolysis	24 out of 345 genes, 7.0%	420 out of 7388 genes, 5.7%	1	gene10395,gene5455,gene6482,gene4820,gene9335,gene299,gene4389,gene1203,gene1578,gene1171,gene13433,gene10847,gene5454,gene3897,gene4701,gene6109,gene1597,gene4058,gene10219,gene5129,gene7924,gene4004,gene10790,gene7556
biological_process	GO:0044130 negative regulation of growth of symbiont in host	3 out of 345 genes, 0.9%	5 out of 7388 genes, 0.1%	1	gene5390,gene341,gene2048
biological_process	GO:0033157 regulation of intracellular protein transport	10 out of 345 genes, 2.9%	137 out of 7388 genes, 1.9%	1	gene9479,gene15867,gene11063,gene2033,gene3179,gene14185,gene5390,gene116,gene809,gene9783
biological_process	GO:1901214 regulation of neuron death	2 out of 345 genes, 0.6%	82 out of 7388 genes, 1.1%	1	gene4807,gene6925
biological_process	GO:1903708 positive regulation of hemopoiesis	5 out of 345 genes, 1.4%	51 out of 7388 genes, 0.7%	1	gene15291,gene12624,gene341,gene5717,gene14457
cellular_component	GO:0031594 neuromuscular junction	3 out of 345 genes, 0.9%	21 out of 7388 genes, 0.3%	1	gene14679,gene10073,gene13433
biological_process	GO:0046637 regulation of alpha-beta T cell differentiation	3 out of 345 genes, 0.9%	15 out of 7388 genes, 0.2%	1	gene12624,gene14457,gene15539
biological_process	GO:1901861 regulation of muscle tissue development	2 out of 345 genes, 0.6%	48 out of 7388 genes, 0.6%	1	gene9479,gene9592
biological_process	GO:0002011 morphogenesis of an epithelial sheet	5 out of 345 genes, 1.4%	21 out of 7388 genes, 0.3%	1	gene10395,gene9592,gene15465,gene3345,gene1171
biological_process	GO:0009798 axis specification	3 out of 345 genes, 0.9%	24 out of 7388 genes, 0.3%	1	gene6856,gene9592,gene326
biological_process	GO:0045834 positive regulation of lipid metabolic process	3 out of 345 genes, 0.9%	46 out of 7388 genes, 0.6%	1	gene13548,gene1058,gene9783
biological_process	GO:0070665 positive regulation of leukocyte proliferation	7 out of 345 genes, 2.0%	38 out of 7388 genes, 0.5%	1	gene8065,gene4807,gene2033,gene341,gene9479,gene14457,gene15539
biological_process	GO:0034330 cell junction organization	2 out of 345 genes, 0.6%	47 out of 7388 genes, 0.6%	1	gene7703,gene3345
biological_process	GO:0051246 regulation of protein metabolic process	52 out of 345 genes, 15.1%	858 out of 7388 genes, 11.6%	1	gene10395,gene9693,gene2048,gene15333,gene14457,gene9335,gene13548,gene2033,gene1203,gene5400,gene12965,gene10847,gene9783,gene8065,gene4807,gene9479,gene1058,gene7754,gene470,gene5450,gene1872,gene2273,gene14185,gene14757,gene8419,gene9457,gene10790,gene3344,gene8500,gene15291,gene341,gene5390,gene3851,gene5069,gene3560,gene11585,gene13433,gene116,gene340,gene12039,gene6079,gene6109,gene7486,gen…
biological_process	GO:0045359 positive regulation of interferon-beta biosynthetic process	2 out of 345 genes, 0.6%	4 out of 7388 genes, 0.1%	1	gene14185,gene116
biological_process	GO:0010578 regulation of adenylate cyclase activity involved in G-protein coupled receptor signaling pathway	2 out of 345 genes, 0.6%	6 out of 7388 genes, 0.1%	1	gene6359,gene7754
biological_process	GO:0010522 regulation of calcium ion transport into cytosol	4 out of 345 genes, 1.2%	28 out of 7388 genes, 0.4%	1	gene7754,gene4593,gene13433,gene5450
biological_process	GO:0002051 osteoblast fate commitment	2 out of 345 genes, 0.6%	4 out of 7388 genes, 0.1%	1	gene14150,gene4005
biological_process	GO:0042058 regulation of epidermal growth factor receptor signaling pathway	4 out of 345 genes, 1.2%	21 out of 7388 genes, 0.3%	1	gene3851,gene7754,gene3832,gene5129
biological_process	GO:0071705 nitrogen compound transport	8 out of 345 genes, 2.3%	153 out of 7388 genes, 2.1%	1	gene14456,gene5996,gene5127,gene5242,gene15643,gene4640,gene1726,gene13433
biological_process	GO:0045072 regulation of interferon-gamma biosynthetic process	2 out of 345 genes, 0.6%	4 out of 7388 genes, 0.1%	1	gene14185,gene116
molecular_function	GO:0042562 hormone binding	2 out of 345 genes, 0.6%	25 out of 7388 genes, 0.3%	1	gene7035,gene7754
biological_process	GO:0006066 alcohol metabolic process	4 out of 345 genes, 1.2%	84 out of 7388 genes, 1.1%	1	gene6502,gene14368,gene11377,gene3726
biological_process	GO:0050796 regulation of insulin secretion	8 out of 345 genes, 2.3%	46 out of 7388 genes, 0.6%	1	gene1915,gene4807,gene9479,gene15239,gene7754,gene9,gene3851,gene8419
biological_process	GO:0014742 positive regulation of muscle hypertrophy	2 out of 345 genes, 0.6%	7 out of 7388 genes, 0.1%	1	gene9479,gene4593
biological_process	GO:0032104 regulation of response to extracellular stimulus	5 out of 345 genes, 1.4%	71 out of 7388 genes, 1.0%	1	gene4389,gene12039,gene12019,gene6890,gene14457
molecular_function	GO:0015078 hydrogen ion transmembrane transporter activity	2 out of 345 genes, 0.6%	32 out of 7388 genes, 0.4%	1	gene8778,gene12824
biological_process	GO:0010564 regulation of cell cycle process	5 out of 345 genes, 1.4%	188 out of 7388 genes, 2.5%	1	gene1915,gene13548,gene9479,gene7754,gene5450
cellular_component	GO:0043228 non-membrane-bounded organelle	39 out of 345 genes, 11.3%	1325 out of 7388 genes, 17.9%	1	gene10314,gene9693,gene15420,gene13317,gene15333,gene9160,gene14457,gene12965,gene613,gene704,gene12519,gene7754,gene470,gene5450,gene2447,gene14757,gene2797,gene8419,gene3344,gene15465,gene4640,gene2637,gene11063,gene772,gene9614,gene8971,gene13671,gene186,gene15293,gene12132,gene5953,gene11652,gene12039,gene15867,gene5129,gene4043,gene12557,gene15539,gene14150
biological_process	GO:0009913 epidermal cell differentiation	4 out of 345 genes, 1.2%	36 out of 7388 genes, 0.5%	1	gene15146,gene9592,gene5974,gene10040
biological_process	GO:0001525 angiogenesis	7 out of 345 genes, 2.0%	94 out of 7388 genes, 1.3%	1	gene279,gene9592,gene2722,gene14757,gene12188,gene5400,gene7556
cellular_component	GO:0030136 clathrin-coated vesicle	2 out of 345 genes, 0.6%	38 out of 7388 genes, 0.5%	1	gene7924,gene5129
biological_process	GO:0008544 epidermis development	4 out of 345 genes, 1.2%	73 out of 7388 genes, 1.0%	1	gene15146,gene9592,gene5974,gene10040
molecular_function	GO:0005216 ion channel activity	13 out of 345 genes, 3.8%	193 out of 7388 genes, 2.6%	1	gene4029,gene14679,gene4593,gene4263,gene4429,gene5996,gene11417,gene8557,gene14910,gene5400,gene922,gene7051,gene13433
biological_process	GO:0051180 vitamin transport	2 out of 345 genes, 0.6%	13 out of 7388 genes, 0.2%	1	gene8635,gene15643
biological_process	GO:0009790 embryo development	19 out of 345 genes, 5.5%	368 out of 7388 genes, 5.0%	1	gene8500,gene12624,gene8635,gene2048,gene326,gene6587,gene15465,gene6856,gene11585,gene10847,gene6166,gene1058,gene5974,gene1872,gene9592,gene10412,gene4005,gene14150,gene3249
biological_process	GO:0000018 regulation of DNA recombination	2 out of 345 genes, 0.6%	19 out of 7388 genes, 0.3%	1	gene470,gene15539
biological_process	GO:0031333 negative regulation of protein complex assembly	4 out of 345 genes, 1.2%	44 out of 7388 genes, 0.6%	1	gene11981,gene15420,gene9521,gene5129
cellular_component	GO:0000323 lytic vacuole	7 out of 345 genes, 2.0%	149 out of 7388 genes, 2.0%	1	gene14185,gene8778,gene5127,gene14478,gene7556,gene299,gene116
cellular_component	GO:0031252 cell leading edge	6 out of 345 genes, 1.7%	109 out of 7388 genes, 1.5%	1	gene11063,gene10395,gene15867,gene1726,gene186,gene5129
molecular_function	GO:0003677 DNA binding	26 out of 345 genes, 7.5%	599 out of 7388 genes, 8.1%	1	gene9693,gene12624,gene10064,gene15333,gene11612,gene326,gene6587,gene4192,gene15465,gene10040,gene9614,gene13671,gene14989,gene6079,gene6109,gene11652,gene10123,gene15867,gene470,gene4043,gene9592,gene14757,gene3249,gene15539,gene4005,gene14150
molecular_function	GO:0019787 ubiquitin-like protein transferase activity	4 out of 345 genes, 1.2%	142 out of 7388 genes, 1.9%	1	gene8208,gene4389,gene6109,gene4058
biological_process	GO:0035588 G-protein coupled purinergic receptor signaling pathway	2 out of 345 genes, 0.6%	13 out of 7388 genes, 0.2%	1	gene1845,gene9875
biological_process	GO:0060537 muscle tissue development	4 out of 345 genes, 1.2%	113 out of 7388 genes, 1.5%	1	gene8635,gene4043,gene9592,gene4005
biological_process	GO:0051353 positive regulation of oxidoreductase activity	2 out of 345 genes, 0.6%	14 out of 7388 genes, 0.2%	1	gene15146,gene1058
molecular_function	GO:0017124 SH3 domain binding	5 out of 345 genes, 1.4%	22 out of 7388 genes, 0.3%	1	gene6132,gene2033,gene3832,gene5450,gene5129
biological_process	GO:0010506 regulation of autophagy	8 out of 345 genes, 2.3%	98 out of 7388 genes, 1.3%	1	gene12039,gene12019,gene1058,gene6890,gene14478,gene14457,gene4389,gene5816
biological_process	GO:0060976 coronary vasculature development	2 out of 345 genes, 0.6%	11 out of 7388 genes, 0.1%	1	gene12624,gene9592
biological_process	GO:2001234 negative regulation of apoptotic signaling pathway	4 out of 345 genes, 1.2%	80 out of 7388 genes, 1.1%	1	gene9479,gene6109,gene12188,gene3897
biological_process	GO:0043280 positive regulation of cysteine-type endopeptidase activity involved in apoptotic process	3 out of 345 genes, 0.9%	33 out of 7388 genes, 0.4%	1	gene10847,gene9335,gene5129
biological_process	GO:0006810 transport	61 out of 345 genes, 17.7%	1287 out of 7388 genes, 17.4%	1	gene10395,gene10314,gene6890,gene15054,gene14679,gene10597,gene4593,gene9208,gene14456,gene14881,gene4429,gene12824,gene14910,gene5400,gene10724,gene9783,gene14691,gene4807,gene1058,gene5242,gene2028,gene4263,gene3707,gene11081,gene8419,gene3726,gene10790,gene922,gene11961,gene8635,gene5127,gene3610,gene4640,gene5390,gene6502,gene8778,gene14088,gene2737,gene12503,gene8557,gene1726,gene13433,gene7…
biological_process	GO:0002889 regulation of immunoglobulin mediated immune response	2 out of 345 genes, 0.6%	12 out of 7388 genes, 0.2%	1	gene15539,gene5450
biological_process	GO:0016239 positive regulation of macroautophagy	5 out of 345 genes, 1.4%	28 out of 7388 genes, 0.4%	1	gene4389,gene12039,gene12019,gene6890,gene14457
biological_process	GO:0051149 positive regulation of muscle cell differentiation	2 out of 345 genes, 0.6%	28 out of 7388 genes, 0.4%	1	gene9479,gene7754
biological_process	GO:0048010 vascular endothelial growth factor receptor signaling pathway	2 out of 345 genes, 0.6%	12 out of 7388 genes, 0.2%	1	gene4350,gene186
biological_process	GO:0032412 regulation of ion transmembrane transporter activity	2 out of 345 genes, 0.6%	39 out of 7388 genes, 0.5%	1	gene6502,gene14910
biological_process	GO:0090305 nucleic acid phosphodiester bond hydrolysis	3 out of 345 genes, 0.9%	78 out of 7388 genes, 1.1%	1	gene10064,gene470,gene3344
biological_process	GO:0098662 inorganic cation transmembrane transport	17 out of 345 genes, 4.9%	187 out of 7388 genes, 2.5%	1	gene14679,gene4593,gene6502,gene8778,gene4429,gene12824,gene12503,gene8557,gene13433,gene9783,gene1058,gene4029,gene5242,gene7115,gene4263,gene11417,gene922
biological_process	GO:0043436 oxoacid metabolic process	11 out of 345 genes, 3.2%	314 out of 7388 genes, 4.3%	1	gene9343,gene9480,gene4457,gene2637,gene10219,gene2653,gene9481,gene9945,gene14368,gene8419,gene476
molecular_function	GO:0008757 S-adenosylmethionine-dependent methyltransferase activity	3 out of 345 genes, 0.9%	36 out of 7388 genes, 0.5%	1	gene9693,gene11678,gene4745
biological_process	GO:0044707 single-multicellular organism process	96 out of 345 genes, 27.8%	1596 out of 7388 genes, 21.6%	1	gene9693,gene15420,gene15333,gene11612,gene6587,gene9160,gene4457,gene6482,gene4350,gene2033,gene6856,gene966,gene8065,gene9479,gene1925,gene7754,gene2273,gene5717,gene58,gene14757,gene8419,gene9457,gene3726,gene10790,gene3249,gene809,gene326,gene15465,gene2637,gene4479,gene15770,gene9614,gene8778,gene5069,gene6502,gene8557,gene10073,gene13433,gene476,gene5895,gene6109,gene5974,gene5129,gene3883,…
biological_process	GO:0043255 regulation of carbohydrate biosynthetic process	5 out of 345 genes, 1.4%	28 out of 7388 genes, 0.4%	1	gene9,gene13548,gene9479,gene6079,gene7754
biological_process	GO:0016310 phosphorylation	27 out of 345 genes, 7.8%	476 out of 7388 genes, 6.4%	1	gene8500,gene15291,gene2736,gene11972,gene14457,gene8076,gene13548,gene10514,gene13433,gene116,gene4807,gene12132,gene9479,gene15239,gene1058,gene12519,gene15416,gene191,gene5450,gene2273,gene14185,gene1547,gene7387,gene12188,gene11746,gene4005,gene2852
biological_process	GO:0030001 metal ion transport	16 out of 345 genes, 4.6%	210 out of 7388 genes, 2.8%	1	gene4807,gene4029,gene1058,gene14679,gene4593,gene7115,gene4263,gene6502,gene4429,gene11417,gene8557,gene13433,gene922,gene7051,gene9783,gene6236
biological_process	GO:0030850 prostate gland development	2 out of 345 genes, 0.6%	16 out of 7388 genes, 0.2%	1	gene9592,gene476
biological_process	GO:0022408 negative regulation of cell-cell adhesion	8 out of 345 genes, 2.3%	47 out of 7388 genes, 0.6%	1	gene2033,gene15544,gene2048,gene15333,gene10412,gene6482,gene15539,gene5450
biological_process	GO:0017157 regulation of exocytosis	3 out of 345 genes, 0.9%	49 out of 7388 genes, 0.7%	1	gene10412,gene9592,gene9875
biological_process	GO:0021953 central nervous system neuron differentiation	4 out of 345 genes, 1.2%	60 out of 7388 genes, 0.8%	1	gene10550,gene11612,gene15465,gene12503
biological_process	GO:1903706 regulation of hemopoiesis	11 out of 345 genes, 3.2%	109 out of 7388 genes, 1.5%	1	gene15291,gene12624,gene341,gene15333,gene14457,gene5450,gene4479,gene5717,gene9592,gene14757,gene15539
biological_process	GO:0009653 anatomical structure morphogenesis	42 out of 345 genes, 12.2%	724 out of 7388 genes, 9.8%	1	gene10395,gene12624,gene2048,gene11612,gene6587,gene9160,gene279,gene6856,gene5400,gene1171,gene10847,gene6166,gene13172,gene1058,gene1872,gene5450,gene10550,gene5717,gene14757,gene10790,gene3249,gene12739,gene8500,gene8635,gene326,gene15465,gene3345,gene5069,gene12503,gene13433,gene476,gene5814,gene5895,gene5974,gene2722,gene9592,gene10412,gene12188,gene7556,gene4005,gene14150,gene15539
biological_process	GO:0009889 regulation of biosynthetic process	60 out of 345 genes, 17.4%	1174 out of 7388 genes, 15.9%	1	gene13302,gene9693,gene12624,gene2048,gene15333,gene11612,gene6587,gene9875,gene14457,gene10040,gene13548,gene6856,gene5400,gene8065,gene4807,gene9479,gene1058,gene10123,gene7754,gene470,gene6359,gene14185,gene6415,gene15146,gene14757,gene3249,gene809,gene3344,gene14304,gene326,gene4192,gene15465,gene2637,gene11981,gene5390,gene15770,gene13294,gene3851,gene5069,gene4389,gene13671,gene116,gene6079…
biological_process	GO:2000403 positive regulation of lymphocyte migration	2 out of 345 genes, 0.6%	9 out of 7388 genes, 0.1%	1	gene4807,gene11544
biological_process	GO:0033500 carbohydrate homeostasis	3 out of 345 genes, 0.9%	59 out of 7388 genes, 0.8%	1	gene1915,gene3851,gene7754
biological_process	GO:0048015 phosphatidylinositol-mediated signaling	3 out of 345 genes, 0.9%	26 out of 7388 genes, 0.4%	1	gene9479,gene1058,gene11377
biological_process	GO:0048878 chemical homeostasis	18 out of 345 genes, 5.2%	249 out of 7388 genes, 3.4%	1	gene5390,gene8778,gene3851,gene6502,gene12503,gene8557,gene5400,gene13433,gene9783,gene4807,gene1915,gene1058,gene11652,gene7754,gene2485,gene7115,gene922,gene3726
biological_process	GO:0032409 regulation of transporter activity	3 out of 345 genes, 0.9%	45 out of 7388 genes, 0.6%	1	gene6502,gene14910,gene10073
molecular_function	GO:0022834 ligand-gated channel activity	3 out of 345 genes, 0.9%	68 out of 7388 genes, 0.9%	1	gene11417,gene8557,gene13433
biological_process	GO:0044711 single-organism biosynthetic process	16 out of 345 genes, 4.6%	378 out of 7388 genes, 5.1%	1	gene9343,gene4457,gene2637,gene2653,gene6502,gene13433,gene476,gene1058,gene5275,gene10219,gene4043,gene9945,gene14368,gene11377,gene2930,gene3726
molecular_function	GO:0004936 alpha-adrenergic receptor activity	2 out of 345 genes, 0.6%	5 out of 7388 genes, 0.1%	1	gene340,gene3851
biological_process	GO:0048546 digestive tract morphogenesis	2 out of 345 genes, 0.6%	18 out of 7388 genes, 0.2%	1	gene8635,gene9592
biological_process	GO:0042733 embryonic digit morphogenesis	2 out of 345 genes, 0.6%	34 out of 7388 genes, 0.5%	1	gene9592,gene3249
biological_process	GO:0060284 regulation of cell development	11 out of 345 genes, 3.2%	281 out of 7388 genes, 3.8%	1	gene10395,gene9479,gene15544,gene6587,gene15465,gene7754,gene5069,gene8971,gene9592,gene7703,gene15539
biological_process	GO:0043618 regulation of transcription from RNA polymerase II promoter in response to stress	2 out of 345 genes, 0.6%	17 out of 7388 genes, 0.2%	1	gene4043,gene9592
biological_process	GO:0015849 organic acid transport	6 out of 345 genes, 1.7%	99 out of 7388 genes, 1.3%	1	gene14456,gene5390,gene5242,gene8419,gene4640,gene1726
biological_process	GO:0042633 hair cycle	2 out of 345 genes, 0.6%	33 out of 7388 genes, 0.4%	1	gene15146,gene9592
biological_process	GO:0006974 cellular response to DNA damage stimulus	5 out of 345 genes, 1.4%	221 out of 7388 genes, 3.0%	1	gene10064,gene8111,gene470,gene14989,gene15539
biological_process	GO:1900182 positive regulation of protein localization to nucleus	8 out of 345 genes, 2.3%	56 out of 7388 genes, 0.8%	1	gene14185,gene3179,gene2033,gene9479,gene15867,gene9783,gene809,gene116
biological_process	GO:0030195 negative regulation of blood coagulation	3 out of 345 genes, 0.9%	14 out of 7388 genes, 0.2%	1	gene4701,gene13548,gene6482
biological_process	GO:0099536 synaptic signaling	3 out of 345 genes, 0.9%	98 out of 7388 genes, 1.3%	1	gene11417,gene343,gene13433
biological_process	GO:2000107 negative regulation of leukocyte apoptotic process	3 out of 345 genes, 0.9%	17 out of 7388 genes, 0.2%	1	gene4479,gene4807,gene9783
biological_process	GO:0050819 negative regulation of coagulation	3 out of 345 genes, 0.9%	17 out of 7388 genes, 0.2%	1	gene4701,gene13548,gene6482
biological_process	GO:0070838 divalent metal ion transport	8 out of 345 genes, 2.3%	91 out of 7388 genes, 1.2%	1	gene4807,gene1058,gene4593,gene7115,gene6502,gene8557,gene13433,gene9783
biological_process	GO:0072594 establishment of protein localization to organelle	4 out of 345 genes, 1.2%	102 out of 7388 genes, 1.4%	1	gene10395,gene6109,gene6890,gene15539
biological_process	GO:0001568 blood vessel development	11 out of 345 genes, 3.2%	167 out of 7388 genes, 2.3%	1	gene12624,gene8635,gene1872,gene279,gene2722,gene9592,gene12188,gene14757,gene7703,gene5400,gene7556
biological_process	GO:0017038 protein import	2 out of 345 genes, 0.6%	56 out of 7388 genes, 0.8%	1	gene10395,gene15539
biological_process	GO:0045668 negative regulation of osteoblast differentiation	2 out of 345 genes, 0.6%	14 out of 7388 genes, 0.2%	1	gene5069,gene9592
biological_process	GO:0071351 cellular response to interleukin-18	2 out of 345 genes, 0.6%	3 out of 7388 genes, 0.0%	1	gene13548,gene3179
biological_process	GO:0050710 negative regulation of cytokine secretion	3 out of 345 genes, 0.9%	11 out of 7388 genes, 0.1%	1	gene2033,gene15544,gene2048
biological_process	GO:0006796 phosphate-containing compound metabolic process	36 out of 345 genes, 10.4%	753 out of 7388 genes, 10.2%	1	gene2736,gene13317,gene14457,gene8076,gene13548,gene2033,gene4807,gene9479,gene1058,gene12519,gene5450,gene2273,gene14185,gene11377,gene7387,gene11746,gene3726,gene12739,gene2852,gene8500,gene15291,gene11972,gene6502,gene10514,gene13433,gene116,gene12132,gene15239,gene7486,gene5275,gene191,gene15416,gene1547,gene12188,gene2930,gene4005
cellular_component	GO:0098590 plasma membrane region	12 out of 345 genes, 3.5%	244 out of 7388 genes, 3.3%	1	gene1925,gene15867,gene5129,gene5390,gene8778,gene9592,gene3564,gene11417,gene12503,gene1726,gene5400,gene7556
biological_process	GO:0006520 cellular amino acid metabolic process	5 out of 345 genes, 1.4%	142 out of 7388 genes, 1.9%	1	gene9481,gene9343,gene9480,gene8419,gene2637
biological_process	GO:0014068 positive regulation of phosphatidylinositol 3-kinase signaling	6 out of 345 genes, 1.7%	24 out of 7388 genes, 0.3%	1	gene13548,gene5069,gene4807,gene9479,gene7754,gene5450
biological_process	GO:0046777 protein autophosphorylation	2 out of 345 genes, 0.6%	66 out of 7388 genes, 0.9%	1	gene8500,gene2273
biological_process	GO:0051726 regulation of cell cycle	12 out of 345 genes, 3.5%	297 out of 7388 genes, 4.0%	1	gene1915,gene341,gene9479,gene2048,gene15333,gene6109,gene7754,gene10040,gene5450,gene13548,gene3832,gene10510
molecular_function	GO:0019212 phosphatase inhibitor activity	2 out of 345 genes, 0.6%	5 out of 7388 genes, 0.1%	1	gene3560,gene10615
biological_process	GO:1905039 carboxylic acid transmembrane transport	4 out of 345 genes, 1.2%	40 out of 7388 genes, 0.5%	1	gene14456,gene5242,gene4640,gene1726
biological_process	GO:0006629 lipid metabolic process	17 out of 345 genes, 4.9%	366 out of 7388 genes, 5.0%	1	gene15291,gene4457,gene2653,gene6502,gene10514,gene8964,gene13433,gene476,gene12132,gene14606,gene10219,gene8569,gene9945,gene5839,gene14368,gene3726,gene1206
biological_process	GO:0032943 mononuclear cell proliferation	3 out of 345 genes, 0.9%	30 out of 7388 genes, 0.4%	1	gene5717,gene14457,gene13433
biological_process	GO:0071108 protein K48-linked deubiquitination	2 out of 345 genes, 0.6%	9 out of 7388 genes, 0.1%	1	gene6109,gene4004
biological_process	GO:0045926 negative regulation of growth	5 out of 345 genes, 1.4%	77 out of 7388 genes, 1.0%	1	gene5390,gene12132,gene341,gene2048,gene15539
biological_process	GO:0045937 positive regulation of phosphate metabolic process	28 out of 345 genes, 8.1%	339 out of 7388 genes, 4.6%	1	gene8500,gene15291,gene341,gene9875,gene14457,gene9335,gene5390,gene13548,gene5069,gene2033,gene3851,gene5400,gene13433,gene9783,gene116,gene8065,gene340,gene4807,gene9479,gene1058,gene7754,gene470,gene5275,gene6359,gene2273,gene6415,gene10790,gene3832
biological_process	GO:0070424 regulation of nucleotide-binding oligomerization domain containing signaling pathway	2 out of 345 genes, 0.6%	3 out of 7388 genes, 0.0%	1	gene2033,gene6109
biological_process	GO:0051494 negative regulation of cytoskeleton organization	4 out of 345 genes, 1.2%	79 out of 7388 genes, 1.1%	1	gene15420,gene8971,gene9521,gene5129
biological_process	GO:0098771 inorganic ion homeostasis	13 out of 345 genes, 3.8%	144 out of 7388 genes, 1.9%	1	gene4807,gene1058,gene7754,gene7115,gene2485,gene5390,gene6502,gene8778,gene12503,gene8557,gene5400,gene13433,gene9783
biological_process	GO:0090257 regulation of muscle system process	7 out of 345 genes, 2.0%	51 out of 7388 genes, 0.7%	1	gene340,gene3851,gene9479,gene9875,gene7754,gene4593,gene5275
biological_process	GO:0050853 B cell receptor signaling pathway	4 out of 345 genes, 1.2%	14 out of 7388 genes, 0.2%	1	gene6502,gene15239,gene186,gene5450
biological_process	GO:0046632 alpha-beta T cell differentiation	5 out of 345 genes, 1.4%	18 out of 7388 genes, 0.2%	1	gene9693,gene3179,gene341,gene15333,gene7860
biological_process	GO:0016202 regulation of striated muscle tissue development	2 out of 345 genes, 0.6%	46 out of 7388 genes, 0.6%	1	gene9479,gene9592
biological_process	GO:0060840 artery development	3 out of 345 genes, 0.9%	32 out of 7388 genes, 0.4%	1	gene12624,gene8635,gene9592
biological_process	GO:1902117 positive regulation of organelle assembly	3 out of 345 genes, 0.9%	34 out of 7388 genes, 0.5%	1	gene11063,gene10412,gene15465
molecular_function	GO:0005543 phospholipid binding	11 out of 345 genes, 3.2%	145 out of 7388 genes, 2.0%	1	gene6132,gene15213,gene15465,gene12519,gene9160,gene8444,gene3154,gene2028,gene5129,gene4919,gene11377
biological_process	GO:1902105 regulation of leukocyte differentiation	9 out of 345 genes, 2.6%	75 out of 7388 genes, 1.0%	1	gene15291,gene12624,gene341,gene15333,gene14457,gene5450,gene4479,gene5717,gene15539
cellular_component	GO:0030176 integral component of endoplasmic reticulum membrane	3 out of 345 genes, 0.9%	35 out of 7388 genes, 0.5%	1	gene5127,gene15054,gene10790
molecular_function	GO:0008134 transcription factor binding	6 out of 345 genes, 1.7%	159 out of 7388 genes, 2.2%	1	gene11981,gene5814,gene6079,gene14757,gene14150,gene809
biological_process	GO:0046425 regulation of JAK-STAT cascade	7 out of 345 genes, 2.0%	33 out of 7388 genes, 0.4%	1	gene8065,gene4807,gene341,gene9479,gene9592,gene12965,gene1872
cellular_component	GO:0005783 endoplasmic reticulum	16 out of 345 genes, 4.6%	423 out of 7388 genes, 5.7%	1	gene5127,gene9160,gene7754,gene15054,gene4457,gene2028,gene13342,gene11081,gene14185,gene4389,gene10315,gene9592,gene7924,gene10790,gene476,gene809
biological_process	GO:0002704 negative regulation of leukocyte mediated immunity	3 out of 345 genes, 0.9%	11 out of 7388 genes, 0.1%	1	gene5717,gene15539,gene5450
biological_process	GO:0043065 positive regulation of apoptotic process	17 out of 345 genes, 4.9%	167 out of 7388 genes, 2.3%	1	gene341,gene2048,gene14457,gene9335,gene5400,gene13433,gene10847,gene10510,gene8065,gene4807,gene12132,gene470,gene5129,gene4043,gene9592,gene5727,gene15539
molecular_function	GO:0004721 phosphoprotein phosphatase activity	3 out of 345 genes, 0.9%	79 out of 7388 genes, 1.1%	1	gene2033,gene7486,gene5450
biological_process	GO:1904589 regulation of protein import	9 out of 345 genes, 2.6%	68 out of 7388 genes, 0.9%	1	gene9479,gene15867,gene2033,gene3179,gene14185,gene5390,gene116,gene809,gene9783
biological_process	GO:0002286 T cell activation involved in immune response	4 out of 345 genes, 1.2%	15 out of 7388 genes, 0.2%	1	gene11063,gene9693,gene3179,gene341
biological_process	GO:0007218 neuropeptide signaling pathway	2 out of 345 genes, 0.6%	35 out of 7388 genes, 0.5%	1	gene6415,gene9237
cellular_component	GO:0055037 recycling endosome	2 out of 345 genes, 0.6%	45 out of 7388 genes, 0.6%	1	gene8115,gene7754
molecular_function	GO:0099516 ion antiporter activity	3 out of 345 genes, 0.9%	18 out of 7388 genes, 0.2%	1	gene12503,gene7115,gene922
biological_process	GO:0030149 sphingolipid catabolic process	2 out of 345 genes, 0.6%	7 out of 7388 genes, 0.1%	1	gene14606,gene1206
biological_process	GO:0060323 head morphogenesis	3 out of 345 genes, 0.9%	14 out of 7388 genes, 0.2%	1	gene8635,gene6166,gene13172
biological_process	GO:0016032 viral process	2 out of 345 genes, 0.6%	52 out of 7388 genes, 0.7%	1	gene10395,gene7924
molecular_function	GO:0030414 peptidase inhibitor activity	2 out of 345 genes, 0.6%	39 out of 7388 genes, 0.5%	1	gene7924,gene11585
biological_process	GO:0001666 response to hypoxia	4 out of 345 genes, 1.2%	58 out of 7388 genes, 0.8%	1	gene4701,gene9592,gene8419,gene4457
molecular_function	GO:0008022 protein C-terminus binding	2 out of 345 genes, 0.6%	50 out of 7388 genes, 0.7%	1	gene704,gene6890
biological_process	GO:0071453 cellular response to oxygen levels	3 out of 345 genes, 0.9%	35 out of 7388 genes, 0.5%	1	gene9592,gene5400,gene4457
biological_process	GO:0045595 regulation of cell differentiation	26 out of 345 genes, 7.5%	497 out of 7388 genes, 6.7%	1	gene10395,gene15291,gene12624,gene341,gene15333,gene6587,gene15465,gene14457,gene4457,gene4479,gene5390,gene13548,gene5069,gene8971,gene9479,gene15544,gene7754,gene1872,gene5450,gene5717,gene9592,gene14757,gene7703,gene15539,gene4005,gene14150
biological_process	GO:0032148 activation of protein kinase B activity	3 out of 345 genes, 0.9%	13 out of 7388 genes, 0.2%	1	gene13548,gene3851,gene9479
biological_process	GO:0032645 regulation of granulocyte macrophage colony-stimulating factor production	2 out of 345 genes, 0.6%	3 out of 7388 genes, 0.0%	1	gene341,gene15867
biological_process	GO:0050803 regulation of synapse structure or activity	2 out of 345 genes, 0.6%	74 out of 7388 genes, 1.0%	1	gene2993,gene5974
biological_process	GO:0050878 regulation of body fluid levels	7 out of 345 genes, 2.0%	101 out of 7388 genes, 1.4%	1	gene4701,gene5390,gene13548,gene3851,gene1925,gene6482,gene5450
biological_process	GO:0061590 calcium activated phosphatidylcholine scrambling	2 out of 345 genes, 0.6%	4 out of 7388 genes, 0.1%	1	gene3717,gene14910
biological_process	GO:0072164 mesonephric tubule development	3 out of 345 genes, 0.9%	37 out of 7388 genes, 0.5%	1	gene9343,gene6856,gene4005
molecular_function	GO:0000976 transcription regulatory region sequence-specific DNA binding	15 out of 345 genes, 4.3%	198 out of 7388 genes, 2.7%	1	gene9693,gene12624,gene15333,gene11652,gene11612,gene6079,gene326,gene6587,gene15465,gene4043,gene13671,gene14757,gene15539,gene14150,gene4005
biological_process	GO:0035556 intracellular signal transduction	35 out of 345 genes, 10.1%	497 out of 7388 genes, 6.7%	1	gene15213,gene14457,gene2735,gene9335,gene13548,gene12965,gene10847,gene4807,gene9479,gene11544,gene1058,gene1872,gene5450,gene14185,gene5660,gene11377,gene15465,gene3345,gene11063,gene6502,gene13294,gene5390,gene116,gene8934,gene11652,gene6747,gene12039,gene15867,gene5275,gene3307,gene4729,gene7035,gene12188,gene4005,gene15539
biological_process	GO:0051150 regulation of smooth muscle cell differentiation	2 out of 345 genes, 0.6%	11 out of 7388 genes, 0.1%	1	gene13548,gene7754
biological_process	GO:0002699 positive regulation of immune effector process	8 out of 345 genes, 2.3%	46 out of 7388 genes, 0.6%	1	gene8065,gene341,gene9875,gene15054,gene14457,gene2033,gene5390,gene13433
biological_process	GO:0042532 negative regulation of tyrosine phosphorylation of STAT protein	2 out of 345 genes, 0.6%	6 out of 7388 genes, 0.1%	1	gene12965,gene1872
biological_process	GO:0001934 positive regulation of protein phosphorylation	24 out of 345 genes, 7.0%	286 out of 7388 genes, 3.9%	1	gene8500,gene15291,gene341,gene14457,gene9335,gene5390,gene13548,gene5069,gene2033,gene3851,gene5400,gene13433,gene9783,gene116,gene8065,gene340,gene4807,gene9479,gene1058,gene7754,gene470,gene2273,gene3832,gene10790
biological_process	GO:0006470 protein dephosphorylation	3 out of 345 genes, 0.9%	84 out of 7388 genes, 1.1%	1	gene2033,gene7486,gene5450
biological_process	GO:0043933 macromolecular complex subunit organization	18 out of 345 genes, 5.2%	626 out of 7388 genes, 8.5%	1	gene9693,gene15420,gene14679,gene2637,gene11063,gene8557,gene186,gene13433,gene10615,gene4807,gene3742,gene4263,gene191,gene5129,gene2797,gene14757,gene3726,gene4005
biological_process	GO:0045619 regulation of lymphocyte differentiation	8 out of 345 genes, 2.3%	41 out of 7388 genes, 0.6%	1	gene15291,gene12624,gene15333,gene14457,gene5450,gene4479,gene5717,gene15539
biological_process	GO:0043085 positive regulation of catalytic activity	30 out of 345 genes, 8.7%	447 out of 7388 genes, 6.1%	1	gene8500,gene15291,gene15213,gene15465,gene9875,gene3345,gene2735,gene9335,gene13548,gene13294,gene5069,gene3851,gene4919,gene13433,gene10847,gene9783,gene3897,gene4807,gene9479,gene1058,gene7754,gene5129,gene6359,gene2273,gene15146,gene4729,gene8826,gene10790,gene3832,gene1206
molecular_function	GO:0032549 ribonucleoside binding	35 out of 345 genes, 10.1%	817 out of 7388 genes, 11.1%	1	gene2736,gene15054,gene14457,gene8076,gene5816,gene10847,gene12519,gene470,gene2273,gene11081,gene5660,gene7387,gene11746,gene10790,gene2852,gene8500,gene11961,gene15977,gene5127,gene11972,gene15465,gene3345,gene772,gene13294,gene2737,gene1295,gene13433,gene14989,gene15239,gene15867,gene191,gene15416,gene1547,gene11882,gene14150
biological_process	GO:0045598 regulation of fat cell differentiation	2 out of 345 genes, 0.6%	40 out of 7388 genes, 0.5%	1	gene7754,gene4457
biological_process	GO:1901701 cellular response to oxygen-containing compound	17 out of 345 genes, 4.9%	196 out of 7388 genes, 2.7%	1	gene341,gene13317,gene2048,gene14457,gene5390,gene2033,gene12965,gene8065,gene4807,gene1915,gene6079,gene6109,gene12039,gene7754,gene430,gene8419,gene11377
biological_process	GO:1900407 regulation of cellular response to oxidative stress	2 out of 345 genes, 0.6%	21 out of 7388 genes, 0.3%	1	gene5390,gene5400
biological_process	GO:0002573 myeloid leukocyte differentiation	4 out of 345 genes, 1.2%	36 out of 7388 genes, 0.5%	1	gene9693,gene14757,gene9160,gene15023
biological_process	GO:0071495 cellular response to endogenous stimulus	18 out of 345 genes, 5.2%	292 out of 7388 genes, 4.0%	1	gene8500,gene14457,gene2637,gene11981,gene5390,gene2033,gene3851,gene12965,gene4807,gene1915,gene6079,gene12039,gene7754,gene470,gene9592,gene7703,gene4005,gene14150
biological_process	GO:0006366 transcription from RNA polymerase II promoter	9 out of 345 genes, 2.6%	148 out of 7388 genes, 2.0%	1	gene9693,gene15333,gene6079,gene6587,gene4192,gene9592,gene14757,gene4005,gene14150
biological_process	GO:0042098 T cell proliferation	2 out of 345 genes, 0.6%	16 out of 7388 genes, 0.2%	1	gene14457,gene13433
biological_process	GO:0031327 negative regulation of cellular biosynthetic process	25 out of 345 genes, 7.2%	457 out of 7388 genes, 6.2%	1	gene14304,gene12624,gene15333,gene326,gene6587,gene15465,gene5390,gene13548,gene3851,gene5069,gene4389,gene13671,gene4807,gene6079,gene6109,gene12039,gene470,gene9,gene4043,gene8208,gene9592,gene14757,gene15539,gene14150,gene3344
molecular_function	GO:0044389 ubiquitin-like protein ligase binding	4 out of 345 genes, 1.2%	113 out of 7388 genes, 1.5%	1	gene8208,gene15867,gene10790,gene809
biological_process	GO:0043401 steroid hormone mediated signaling pathway	2 out of 345 genes, 0.6%	49 out of 7388 genes, 0.7%	1	gene7754,gene2637
biological_process	GO:0051058 negative regulation of small GTPase mediated signal transduction	2 out of 345 genes, 0.6%	15 out of 7388 genes, 0.2%	1	gene15465,gene15539
biological_process	GO:0044089 positive regulation of cellular component biogenesis	9 out of 345 genes, 2.6%	143 out of 7388 genes, 1.9%	1	gene10395,gene5974,gene15465,gene11063,gene5390,gene2993,gene8971,gene10412,gene13433
biological_process	GO:0060563 neuroepithelial cell differentiation	2 out of 345 genes, 0.6%	27 out of 7388 genes, 0.4%	1	gene9592,gene5974
biological_process	GO:2000351 regulation of endothelial cell apoptotic process	3 out of 345 genes, 0.9%	16 out of 7388 genes, 0.2%	1	gene2048,gene6109,gene12188
biological_process	GO:0032270 positive regulation of cellular protein metabolic process	29 out of 345 genes, 8.4%	442 out of 7388 genes, 6.0%	1	gene8500,gene15291,gene341,gene14457,gene9335,gene5390,gene13548,gene5069,gene2033,gene3851,gene5400,gene13433,gene10847,gene9783,gene116,gene8065,gene340,gene4807,gene9479,gene12039,gene1058,gene6109,gene7754,gene470,gene5129,gene2273,gene10790,gene3832,gene15539
biological_process	GO:0006518 peptide metabolic process	4 out of 345 genes, 1.2%	172 out of 7388 genes, 2.3%	1	gene12039,gene7924,gene7556,gene10219
cellular_component	GO:0033176 proton-transporting V-type ATPase complex	2 out of 345 genes, 0.6%	12 out of 7388 genes, 0.2%	1	gene8778,gene12824
biological_process	GO:0097035 regulation of membrane lipid distribution	4 out of 345 genes, 1.2%	19 out of 7388 genes, 0.3%	1	gene11081,gene3717,gene14910,gene13433
biological_process	GO:0051169 nuclear transport	2 out of 345 genes, 0.6%	81 out of 7388 genes, 1.1%	1	gene10395,gene15539
biological_process	GO:0070167 regulation of biomineral tissue development	2 out of 345 genes, 0.6%	28 out of 7388 genes, 0.4%	1	gene13433,gene7115
cellular_component	GO:0005604 basement membrane	2 out of 345 genes, 0.6%	28 out of 7388 genes, 0.4%	1	gene10395,gene1646
biological_process	GO:0070391 response to lipoteichoic acid	2 out of 345 genes, 0.6%	3 out of 7388 genes, 0.0%	1	gene5390,gene14457
biological_process	GO:0007610 behavior	8 out of 345 genes, 2.3%	194 out of 7388 genes, 2.6%	1	gene8635,gene5974,gene2273,gene5536,gene1726,gene12503,gene1206,gene12739
biological_process	GO:1903729 regulation of plasma membrane organization	3 out of 345 genes, 0.9%	37 out of 7388 genes, 0.5%	1	gene13294,gene7754,gene5400
biological_process	GO:0046390 ribose phosphate biosynthetic process	2 out of 345 genes, 0.6%	43 out of 7388 genes, 0.6%	1	gene1058,gene5275
biological_process	GO:0061515 myeloid cell development	2 out of 345 genes, 0.6%	20 out of 7388 genes, 0.3%	1	gene15539,gene5450
biological_process	GO:0050678 regulation of epithelial cell proliferation	12 out of 345 genes, 3.5%	102 out of 7388 genes, 1.4%	1	gene4807,gene9479,gene2048,gene11652,gene6109,gene1058,gene13548,gene15146,gene9592,gene12188,gene1171,gene476
biological_process	GO:1901522 positive regulation of transcription from RNA polymerase II promoter involved in cellular response to chemical stimulus	3 out of 345 genes, 0.9%	10 out of 7388 genes, 0.1%	1	gene9592,gene14150,gene4005
molecular_function	GO:0032559 adenyl ribonucleotide binding	31 out of 345 genes, 9.0%	665 out of 7388 genes, 9.0%	1	gene8500,gene11961,gene15977,gene2736,gene13317,gene5127,gene11972,gene15054,gene14457,gene8076,gene5816,gene2737,gene1295,gene14989,gene13433,gene10847,gene15239,gene12519,gene15867,gene470,gene15416,gene191,gene2273,gene11081,gene1547,gene7387,gene11746,gene10790,gene14150,gene2852,gene809
biological_process	GO:1901652 response to peptide	7 out of 345 genes, 2.0%	66 out of 7388 genes, 0.9%	1	gene1915,gene2033,gene9592,gene6109,gene6079,gene7754,gene14457
molecular_function	GO:0035586 purinergic receptor activity	3 out of 345 genes, 0.9%	18 out of 7388 genes, 0.2%	1	gene1845,gene9875,gene13433
biological_process	GO:0003006 developmental process involved in reproduction	9 out of 345 genes, 2.6%	202 out of 7388 genes, 2.7%	1	gene12624,gene8635,gene2048,gene4457,gene1872,gene9592,gene8315,gene14084,gene476
cellular_component	GO:0044430 cytoskeletal part	11 out of 345 genes, 3.2%	484 out of 7388 genes, 6.6%	1	gene15293,gene10314,gene15420,gene13317,gene15465,gene12519,gene9160,gene7754,gene11063,gene772,gene12557
biological_process	GO:0000302 response to reactive oxygen species	4 out of 345 genes, 1.2%	39 out of 7388 genes, 0.5%	1	gene8065,gene6109,gene8557,gene9783
biological_process	GO:0000122 negative regulation of transcription from RNA polymerase II promoter	13 out of 345 genes, 3.8%	236 out of 7388 genes, 3.2%	1	gene12624,gene6079,gene326,gene6587,gene15465,gene5390,gene4043,gene5069,gene13548,gene9592,gene13671,gene14757,gene15539
molecular_function	GO:0004553 hydrolase activity, hydrolyzing O-glycosyl compounds	3 out of 345 genes, 0.9%	41 out of 7388 genes, 0.6%	1	gene58,gene14606,gene1206
biological_process	GO:0060538 skeletal muscle organ development	3 out of 345 genes, 0.9%	45 out of 7388 genes, 0.6%	1	gene8635,gene4043,gene9592
biological_process	GO:0048513 animal organ development	59 out of 345 genes, 17.1%	919 out of 7388 genes, 12.4%	1	gene10395,gene9693,gene9343,gene12624,gene15420,gene2048,gene15333,gene11612,gene6587,gene9160,gene4457,gene6482,gene10040,gene4905,gene2033,gene3179,gene6856,gene10847,gene7860,gene6166,gene9479,gene1058,gene5450,gene1872,gene2273,gene10550,gene15146,gene5717,gene14757,gene10790,gene12739,gene8500,gene341,gene8635,gene15465,gene2637,gene6463,gene4479,gene5069,gene6502,gene9614,gene12503,gene1726…
biological_process	GO:0051090 regulation of sequence-specific DNA binding transcription factor activity	7 out of 345 genes, 2.0%	108 out of 7388 genes, 1.5%	1	gene8065,gene8208,gene4389,gene2048,gene6109,gene14457,gene116
biological_process	GO:2001244 positive regulation of intrinsic apoptotic signaling pathway	2 out of 345 genes, 0.6%	22 out of 7388 genes, 0.3%	1	gene5400,gene470
biological_process	GO:0006464 cellular protein modification process	39 out of 345 genes, 11.3%	1027 out of 7388 genes, 13.9%	1	gene9693,gene2736,gene14457,gene8076,gene13548,gene2033,gene9354,gene10781,gene4807,gene9479,gene1058,gene12519,gene470,gene5450,gene1872,gene2273,gene14185,gene14757,gene8419,gene7387,gene2852,gene8500,gene11972,gene2637,gene4389,gene13433,gene116,gene15239,gene1055,gene6109,gene7486,gene4058,gene15416,gene191,gene8208,gene1547,gene12188,gene4004,gene4005
biological_process	GO:0043537 negative regulation of blood vessel endothelial cell migration	2 out of 345 genes, 0.6%	9 out of 7388 genes, 0.1%	1	gene279,gene9592
biological_process	GO:0043068 positive regulation of programmed cell death	17 out of 345 genes, 4.9%	169 out of 7388 genes, 2.3%	1	gene341,gene2048,gene14457,gene9335,gene5400,gene13433,gene10847,gene10510,gene8065,gene4807,gene12132,gene470,gene5129,gene4043,gene9592,gene5727,gene15539
biological_process	GO:0001952 regulation of cell-matrix adhesion	3 out of 345 genes, 0.9%	41 out of 7388 genes, 0.6%	1	gene4701,gene5390,gene15539
biological_process	GO:0007259 JAK-STAT cascade	4 out of 345 genes, 1.2%	11 out of 7388 genes, 0.1%	1	gene8934,gene11652,gene12965,gene1872
biological_process	GO:0031399 regulation of protein modification process	37 out of 345 genes, 10.7%	568 out of 7388 genes, 7.7%	1	gene10395,gene14457,gene9335,gene13548,gene2033,gene1203,gene5400,gene12965,gene9783,gene8065,gene4807,gene9479,gene1058,gene7754,gene470,gene1872,gene5450,gene2273,gene14185,gene14757,gene9457,gene10790,gene8500,gene341,gene15291,gene5390,gene3851,gene5069,gene3560,gene13433,gene116,gene340,gene6109,gene7486,gene4043,gene3832,gene15539
biological_process	GO:1902593 single-organism nuclear import	2 out of 345 genes, 0.6%	39 out of 7388 genes, 0.5%	1	gene10395,gene15539
biological_process	GO:0017148 negative regulation of translation	2 out of 345 genes, 0.6%	42 out of 7388 genes, 0.6%	1	gene12039,gene3344
biological_process	GO:0071902 positive regulation of protein serine/threonine kinase activity	8 out of 345 genes, 2.3%	96 out of 7388 genes, 1.3%	1	gene2273,gene15291,gene13548,gene3851,gene9479,gene1058,gene13433,gene9335
biological_process	GO:0060249 anatomical structure homeostasis	4 out of 345 genes, 1.2%	108 out of 7388 genes, 1.5%	1	gene6166,gene15146,gene58,gene13433
biological_process	GO:2000662 regulation of interleukin-5 secretion	2 out of 345 genes, 0.6%	3 out of 7388 genes, 0.0%	1	gene8196,gene15544
molecular_function	GO:0016462 pyrophosphatase activity	12 out of 345 genes, 3.5%	314 out of 7388 genes, 4.3%	1	gene11961,gene5127,gene15054,gene470,gene11081,gene13294,gene772,gene5816,gene2737,gene12824,gene10790,gene11882
biological_process	GO:0010628 positive regulation of gene expression	35 out of 345 genes, 10.1%	618 out of 7388 genes, 8.4%	1	gene13302,gene9693,gene12624,gene2048,gene15333,gene11612,gene6587,gene14457,gene10040,gene13548,gene2033,gene8065,gene9479,gene7754,gene15146,gene5717,gene14757,gene809,gene326,gene2637,gene13294,gene11981,gene4389,gene13433,gene116,gene6079,gene11652,gene12039,gene15867,gene4043,gene9592,gene2722,gene3832,gene4005,gene14150
molecular_function	GO:0061135 endopeptidase regulator activity	2 out of 345 genes, 0.6%	42 out of 7388 genes, 0.6%	1	gene7924,gene11585
molecular_function	GO:0022890 inorganic cation transmembrane transporter activity	14 out of 345 genes, 4.1%	203 out of 7388 genes, 2.7%	1	gene4029,gene5242,gene14679,gene4593,gene7115,gene4263,gene8778,gene4429,gene12824,gene8557,gene1726,gene922,gene7051,gene14678
biological_process	GO:0090003 regulation of establishment of protein localization to plasma membrane	2 out of 345 genes, 0.6%	26 out of 7388 genes, 0.4%	1	gene13294,gene7754
biological_process	GO:0045787 positive regulation of cell cycle	5 out of 345 genes, 1.4%	101 out of 7388 genes, 1.4%	1	gene1915,gene13548,gene9479,gene2048,gene7754
molecular_function	GO:0005342 organic acid transmembrane transporter activity	4 out of 345 genes, 1.2%	59 out of 7388 genes, 0.8%	1	gene14456,gene5242,gene4640,gene1726
molecular_function	GO:0003723 RNA binding	11 out of 345 genes, 3.2%	606 out of 7388 genes, 8.2%	1	gene13302,gene12039,gene15867,gene15416,gene8783,gene14185,gene1986,gene4004,gene116,gene3344,gene4005
biological_process	GO:0051224 negative regulation of protein transport	6 out of 345 genes, 1.7%	63 out of 7388 genes, 0.9%	1	gene5390,gene3851,gene2033,gene9479,gene15544,gene2048
biological_process	GO:0003279 cardiac septum development	3 out of 345 genes, 0.9%	35 out of 7388 genes, 0.5%	1	gene12624,gene8635,gene9592
biological_process	GO:0060078 regulation of postsynaptic membrane potential	3 out of 345 genes, 0.9%	43 out of 7388 genes, 0.6%	1	gene11417,gene13433,gene7051
biological_process	GO:2001237 negative regulation of extrinsic apoptotic signaling pathway	4 out of 345 genes, 1.2%	42 out of 7388 genes, 0.6%	1	gene9479,gene6109,gene12188,gene3897
biological_process	GO:0097300 programmed necrotic cell death	2 out of 345 genes, 0.6%	8 out of 7388 genes, 0.1%	1	gene191,gene116
biological_process	GO:0061326 renal tubule development	2 out of 345 genes, 0.6%	39 out of 7388 genes, 0.5%	1	gene11652,gene9592
biological_process	GO:1902042 negative regulation of extrinsic apoptotic signaling pathway via death domain receptors	2 out of 345 genes, 0.6%	14 out of 7388 genes, 0.2%	1	gene6109,gene3897
biological_process	GO:0031330 negative regulation of cellular catabolic process	4 out of 345 genes, 1.2%	59 out of 7388 genes, 0.8%	1	gene2048,gene5816,gene7924,gene1058
biological_process	GO:0033160 positive regulation of protein import into nucleus, translocation	2 out of 345 genes, 0.6%	4 out of 7388 genes, 0.1%	1	gene9479,gene809
biological_process	GO:0006793 phosphorus metabolic process	36 out of 345 genes, 10.4%	765 out of 7388 genes, 10.4%	1	gene2736,gene13317,gene14457,gene8076,gene13548,gene2033,gene4807,gene9479,gene1058,gene12519,gene5450,gene2273,gene14185,gene11377,gene7387,gene11746,gene3726,gene12739,gene2852,gene8500,gene15291,gene11972,gene6502,gene10514,gene13433,gene116,gene12132,gene15239,gene7486,gene5275,gene191,gene15416,gene1547,gene12188,gene2930,gene4005
molecular_function	GO:0019208 phosphatase regulator activity	2 out of 345 genes, 0.6%	20 out of 7388 genes, 0.3%	1	gene3560,gene10615
biological_process	GO:0045346 regulation of MHC class II biosynthetic process	2 out of 345 genes, 0.6%	6 out of 7388 genes, 0.1%	1	gene2048,gene14757
biological_process	GO:0061024 membrane organization	8 out of 345 genes, 2.3%	236 out of 7388 genes, 3.2%	1	gene11081,gene6132,gene10514,gene3717,gene6890,gene14910,gene13433,gene5129
biological_process	GO:0045058 T cell selection	2 out of 345 genes, 0.6%	14 out of 7388 genes, 0.2%	1	gene9693,gene15023
biological_process	GO:0050769 positive regulation of neurogenesis	5 out of 345 genes, 1.4%	112 out of 7388 genes, 1.5%	1	gene5069,gene9592,gene15465,gene7754,gene15539
biological_process	GO:0048661 positive regulation of smooth muscle cell proliferation	4 out of 345 genes, 1.2%	15 out of 7388 genes, 0.2%	1	gene8065,gene13548,gene4807,gene9479
biological_process	GO:0002713 negative regulation of B cell mediated immunity	2 out of 345 genes, 0.6%	5 out of 7388 genes, 0.1%	1	gene15539,gene5450
cellular_component	GO:0044444 cytoplasmic part	90 out of 345 genes, 26.1%	2749 out of 7388 genes, 37.2%	1	gene15420,gene6587,gene9160,gene6890,gene4457,gene299,gene8964,gene9354,gene14691,gene613,gene704,gene12519,gene7754,gene4263,gene11081,gene3750,gene8419,gene5727,gene10790,gene809,gene3344,gene326,gene15125,gene11063,gene8778,gene6502,gene4389,gene10073,gene6236,gene476,gene116,gene8230,gene1055,gene5895,gene15867,gene14478,gene4058,gene4745,gene5129,gene13342,gene9592,gene12188,gene3832,gene293…
biological_process	GO:0035024 negative regulation of Rho protein signal transduction	2 out of 345 genes, 0.6%	7 out of 7388 genes, 0.1%	1	gene15465,gene15539
biological_process	GO:1902895 positive regulation of pri-miRNA transcription from RNA polymerase II promoter	3 out of 345 genes, 0.9%	8 out of 7388 genes, 0.1%	1	gene13548,gene14757,gene4005
biological_process	GO:0030833 regulation of actin filament polymerization	3 out of 345 genes, 0.9%	48 out of 7388 genes, 0.6%	1	gene15420,gene9521,gene5129
cellular_component	GO:0031090 organelle membrane	22 out of 345 genes, 6.4%	710 out of 7388 genes, 9.6%	1	gene10314,gene5127,gene9160,gene15054,gene299,gene8778,gene4389,gene12824,gene4919,gene9354,gene116,gene476,gene340,gene1055,gene7754,gene4058,gene10315,gene10790,gene7556,gene4005,gene809,gene12063
biological_process	GO:0032715 negative regulation of interleukin-6 production	3 out of 345 genes, 0.9%	13 out of 7388 genes, 0.2%	1	gene2033,gene2048,gene6109
biological_process	GO:0002922 positive regulation of humoral immune response	2 out of 345 genes, 0.6%	4 out of 7388 genes, 0.1%	1	gene430,gene15023
molecular_function	GO:0060589 nucleoside-triphosphatase regulator activity	2 out of 345 genes, 0.6%	95 out of 7388 genes, 1.3%	1	gene1058,gene15465
biological_process	GO:0061588 calcium activated phospholipid scrambling	2 out of 345 genes, 0.6%	4 out of 7388 genes, 0.1%	1	gene3717,gene14910
biological_process	GO:0071363 cellular response to growth factor stimulus	9 out of 345 genes, 2.6%	136 out of 7388 genes, 1.8%	1	gene8500,gene4807,gene2048,gene13548,gene9592,gene186,gene7703,gene4005,gene14150
biological_process	GO:0032674 regulation of interleukin-5 production	2 out of 345 genes, 0.6%	6 out of 7388 genes, 0.1%	1	gene8196,gene15544
biological_process	GO:1900125 regulation of hyaluronan biosynthetic process	2 out of 345 genes, 0.6%	3 out of 7388 genes, 0.0%	1	gene13548,gene6079
biological_process	GO:0046488 phosphatidylinositol metabolic process	4 out of 345 genes, 1.2%	58 out of 7388 genes, 0.8%	1	gene15291,gene12132,gene6502,gene10514
molecular_function	GO:0016811 hydrolase activity, acting on carbon-nitrogen (but not peptide) bonds, in linear amides	2 out of 345 genes, 0.6%	29 out of 7388 genes, 0.4%	1	gene511,gene510
biological_process	GO:0007252 I-kappaB phosphorylation	2 out of 345 genes, 0.6%	7 out of 7388 genes, 0.1%	1	gene14185,gene116
biological_process	GO:0060429 epithelium development	22 out of 345 genes, 6.4%	344 out of 7388 genes, 4.7%	1	gene10395,gene9343,gene12624,gene8635,gene2048,gene6587,gene15465,gene3345,gene10040,gene6856,gene1171,gene10847,gene476,gene5814,gene11652,gene5974,gene1872,gene15146,gene9592,gene10412,gene14757,gene4005
biological_process	GO:0035295 tube development	14 out of 345 genes, 4.1%	222 out of 7388 genes, 3.0%	1	gene10395,gene9343,gene12624,gene8635,gene5814,gene11652,gene6587,gene15465,gene6856,gene9592,gene10412,gene14757,gene10847,gene4005
biological_process	GO:0034614 cellular response to reactive oxygen species	2 out of 345 genes, 0.6%	25 out of 7388 genes, 0.3%	1	gene8065,gene6109
biological_process	GO:0098655 cation transmembrane transport	17 out of 345 genes, 4.9%	211 out of 7388 genes, 2.9%	1	gene14679,gene4593,gene6502,gene8778,gene4429,gene12824,gene12503,gene8557,gene13433,gene9783,gene1058,gene4029,gene5242,gene7115,gene4263,gene11417,gene922
biological_process	GO:0048639 positive regulation of developmental growth	3 out of 345 genes, 0.9%	55 out of 7388 genes, 0.7%	1	gene5069,gene9479,gene9592
molecular_function	GO:0030295 protein kinase activator activity	2 out of 345 genes, 0.6%	25 out of 7388 genes, 0.3%	1	gene4807,gene3832
biological_process	GO:0001704 formation of primary germ layer	2 out of 345 genes, 0.6%	48 out of 7388 genes, 0.6%	1	gene326,gene4005
biological_process	GO:0006664 glycolipid metabolic process	2 out of 345 genes, 0.6%	26 out of 7388 genes, 0.4%	1	gene14606,gene1206
biological_process	GO:0006511 ubiquitin-dependent protein catabolic process	2 out of 345 genes, 0.6%	148 out of 7388 genes, 2.0%	1	gene4389,gene4058
biological_process	GO:0006636 unsaturated fatty acid biosynthetic process	2 out of 345 genes, 0.6%	11 out of 7388 genes, 0.1%	1	gene4457,gene10219
biological_process	GO:0010623 developmental programmed cell death	2 out of 345 genes, 0.6%	11 out of 7388 genes, 0.1%	1	gene9592,gene14757
biological_process	GO:0051348 negative regulation of transferase activity	4 out of 345 genes, 1.2%	87 out of 7388 genes, 1.2%	1	gene6109,gene7486,gene9457,gene5450
molecular_function	GO:0043565 sequence-specific DNA binding	18 out of 345 genes, 5.2%	312 out of 7388 genes, 4.2%	1	gene9693,gene12624,gene15333,gene11612,gene326,gene6587,gene15465,gene13671,gene6079,gene11652,gene10123,gene4043,gene9592,gene14757,gene3249,gene4005,gene14150,gene15539
biological_process	GO:0001776 leukocyte homeostasis	5 out of 345 genes, 1.4%	32 out of 7388 genes, 0.4%	1	gene8065,gene4479,gene13317,gene6109,gene13433
biological_process	GO:0050830 defense response to Gram-positive bacterium	3 out of 345 genes, 0.9%	13 out of 7388 genes, 0.2%	1	gene5390,gene14457,gene13433
biological_process	GO:0051384 response to glucocorticoid	2 out of 345 genes, 0.6%	10 out of 7388 genes, 0.1%	1	gene8065,gene2048
biological_process	GO:0002792 negative regulation of peptide secretion	2 out of 345 genes, 0.6%	14 out of 7388 genes, 0.2%	1	gene3851,gene9479
biological_process	GO:0042832 defense response to protozoan	3 out of 345 genes, 0.9%	5 out of 7388 genes, 0.1%	1	gene9693,gene341,gene2048
biological_process	GO:0032268 regulation of cellular protein metabolic process	45 out of 345 genes, 13.0%	788 out of 7388 genes, 10.7%	1	gene10395,gene2048,gene14457,gene9335,gene13548,gene2033,gene1203,gene5400,gene12965,gene10847,gene9783,gene8065,gene4807,gene9479,gene1058,gene7754,gene470,gene5450,gene1872,gene2273,gene14185,gene14757,gene9457,gene10790,gene3344,gene8500,gene15291,gene341,gene5390,gene3851,gene5069,gene3560,gene11585,gene13433,gene116,gene340,gene6109,gene12039,gene7486,gene15416,gene5129,gene4043,gene7924,gen…
biological_process	GO:0034767 positive regulation of ion transmembrane transport	4 out of 345 genes, 1.2%	30 out of 7388 genes, 0.4%	1	gene13548,gene6502,gene7754,gene13433
biological_process	GO:0070432 regulation of nucleotide-binding oligomerization domain containing 2 signaling pathway	2 out of 345 genes, 0.6%	3 out of 7388 genes, 0.0%	1	gene2033,gene6109
biological_process	GO:0019220 regulation of phosphate metabolic process	40 out of 345 genes, 11.6%	545 out of 7388 genes, 7.4%	1	gene10395,gene9875,gene14457,gene9335,gene13548,gene2033,gene1203,gene5400,gene12965,gene9783,gene8065,gene4807,gene9479,gene1058,gene7754,gene470,gene1872,gene5450,gene6359,gene2273,gene14185,gene6415,gene9457,gene10790,gene8500,gene341,gene15291,gene5390,gene3851,gene5069,gene3560,gene13433,gene116,gene15293,gene340,gene6109,gene7486,gene5275,gene4043,gene3832
biological_process	GO:0052547 regulation of peptidase activity	5 out of 345 genes, 1.4%	102 out of 7388 genes, 1.4%	1	gene7924,gene11585,gene10847,gene9335,gene5129
cellular_component	GO:0031300 intrinsic component of organelle membrane	3 out of 345 genes, 0.9%	85 out of 7388 genes, 1.2%	1	gene5127,gene15054,gene10790
biological_process	GO:0051271 negative regulation of cellular component movement	6 out of 345 genes, 1.7%	82 out of 7388 genes, 1.1%	1	gene10395,gene279,gene9592,gene11585,gene2637,gene7860
biological_process	GO:0006725 cellular aromatic compound metabolic process	28 out of 345 genes, 8.1%	977 out of 7388 genes, 13.2%	1	gene9693,gene10064,gene13317,gene15333,gene11612,gene6587,gene4192,gene10040,gene13538,gene2737,gene14989,gene9480,gene1058,gene6079,gene8111,gene10123,gene11678,gene470,gene5275,gene4745,gene9481,gene9592,gene14757,gene2930,gene14150,gene4005,gene3344,gene12739
biological_process	GO:0006687 glycosphingolipid metabolic process	2 out of 345 genes, 0.6%	13 out of 7388 genes, 0.2%	1	gene14606,gene1206
biological_process	GO:0019219 regulation of nucleobase-containing compound metabolic process	53 out of 345 genes, 15.4%	1101 out of 7388 genes, 14.9%	1	gene13302,gene9693,gene12624,gene2048,gene15333,gene11612,gene6587,gene9875,gene14457,gene10040,gene13548,gene6856,gene10847,gene8065,gene4807,gene9479,gene10123,gene7754,gene470,gene6359,gene6415,gene14757,gene10790,gene3249,gene809,gene14304,gene326,gene4192,gene15465,gene2637,gene11981,gene5390,gene15770,gene3851,gene5069,gene13294,gene4389,gene13671,gene13433,gene116,gene6109,gene6079,gene116…
biological_process	GO:0008366 axon ensheathment	2 out of 345 genes, 0.6%	33 out of 7388 genes, 0.4%	1	gene10395,gene15544
biological_process	GO:0007015 actin filament organization	4 out of 345 genes, 1.2%	61 out of 7388 genes, 0.8%	1	gene11063,gene15420,gene186,gene10615
molecular_function	GO:0005515 protein binding	108 out of 345 genes, 31.3%	2095 out of 7388 genes, 28.4%	1	gene15420,gene6587,gene9160,gene6890,gene4457,gene9335,gene4350,gene14881,gene13548,gene2033,gene6856,gene14910,gene5454,gene9783,gene1301,gene8065,gene9479,gene11544,gene704,gene12519,gene4045,gene2273,gene3750,gene58,gene14757,gene8419,gene3726,gene10790,gene809,gene2637,gene3130,gene11063,gene15770,gene8778,gene5069,gene10073,gene186,gene116,gene6109,gene15867,gene5129,gene9,gene14621,gene8208…
biological_process	GO:0006959 humoral immune response	5 out of 345 genes, 1.4%	21 out of 7388 genes, 0.3%	1	gene14881,gene5455,gene15544,gene9592,gene5454
biological_process	GO:0009452 7-methylguanosine RNA capping	2 out of 345 genes, 0.6%	5 out of 7388 genes, 0.1%	1	gene11678,gene4745
biological_process	GO:0051017 actin filament bundle assembly	3 out of 345 genes, 0.9%	16 out of 7388 genes, 0.2%	1	gene11063,gene15420,gene10615
biological_process	GO:0002827 positive regulation of T-helper 1 type immune response	2 out of 345 genes, 0.6%	4 out of 7388 genes, 0.1%	1	gene341,gene14457
biological_process	GO:0090101 negative regulation of transmembrane receptor protein serine/threonine kinase signaling pathway	5 out of 345 genes, 1.4%	49 out of 7388 genes, 0.7%	1	gene11981,gene5814,gene6856,gene9592,gene10790
biological_process	GO:0007411 axon guidance	2 out of 345 genes, 0.6%	51 out of 7388 genes, 0.7%	1	gene10395,gene15465
biological_process	GO:0018205 peptidyl-lysine modification	2 out of 345 genes, 0.6%	84 out of 7388 genes, 1.1%	1	gene9693,gene14757
biological_process	GO:1903322 positive regulation of protein modification by small protein conjugation or removal	3 out of 345 genes, 0.9%	42 out of 7388 genes, 0.6%	1	gene2033,gene14457,gene10790
biological_process	GO:0006936 muscle contraction	3 out of 345 genes, 0.9%	57 out of 7388 genes, 0.8%	1	gene9343,gene2447,gene1058
biological_process	GO:0042326 negative regulation of phosphorylation	13 out of 345 genes, 3.8%	154 out of 7388 genes, 2.1%	1	gene10395,gene6109,gene7754,gene7486,gene5450,gene1872,gene2033,gene4043,gene5069,gene1203,gene9457,gene13433,gene12965
cellular_component	GO:0097708 intracellular vesicle	15 out of 345 genes, 4.3%	282 out of 7388 genes, 3.8%	1	gene15420,gene13317,gene704,gene7754,gene6890,gene8076,gene5129,gene14185,gene3750,gene7096,gene7924,gene9592,gene12188,gene10073,gene7556
biological_process	GO:0051897 positive regulation of protein kinase B signaling	2 out of 345 genes, 0.6%	22 out of 7388 genes, 0.3%	1	gene9,gene9783
biological_process	GO:0003002 regionalization	5 out of 345 genes, 1.4%	114 out of 7388 genes, 1.5%	1	gene6856,gene11612,gene9592,gene326,gene6587
molecular_function	GO:0019887 protein kinase regulator activity	2 out of 345 genes, 0.6%	49 out of 7388 genes, 0.7%	1	gene4807,gene3832
molecular_function	GO:0017171 serine hydrolase activity	4 out of 345 genes, 1.2%	60 out of 7388 genes, 0.8%	1	gene4701,gene5455,gene7924,gene5454
biological_process	GO:0002637 regulation of immunoglobulin production	2 out of 345 genes, 0.6%	16 out of 7388 genes, 0.2%	1	gene8065,gene15539
cellular_component	GO:0005774 vacuolar membrane	6 out of 345 genes, 1.7%	99 out of 7388 genes, 1.3%	1	gene8778,gene5127,gene12824,gene7556,gene299,gene116
biological_process	GO:0090066 regulation of anatomical structure size	13 out of 345 genes, 3.8%	158 out of 7388 genes, 2.1%	1	gene340,gene15420,gene1058,gene15465,gene9875,gene9521,gene5275,gene5129,gene3851,gene5069,gene5717,gene9710,gene13433
biological_process	GO:0051128 regulation of cellular component organization	29 out of 345 genes, 8.4%	787 out of 7388 genes, 10.7%	1	gene10395,gene15420,gene6587,gene15465,gene2637,gene11063,gene11981,gene5390,gene13548,gene13294,gene5069,gene6502,gene2993,gene8971,gene5400,gene13433,gene10847,gene12132,gene9479,gene12019,gene5974,gene7754,gene9521,gene5129,gene9592,gene10412,gene14757,gene3726,gene15539
biological_process	GO:0003081 regulation of systemic arterial blood pressure by renin-angiotensin	2 out of 345 genes, 0.6%	9 out of 7388 genes, 0.1%	1	gene5400,gene7556
biological_process	GO:0051604 protein maturation	6 out of 345 genes, 1.7%	85 out of 7388 genes, 1.2%	1	gene7924,gene13433,gene10847,gene7556,gene9335,gene5129
biological_process	GO:0022604 regulation of cell morphogenesis	5 out of 345 genes, 1.4%	185 out of 7388 genes, 2.5%	1	gene10395,gene5069,gene9592,gene6587,gene15465
biological_process	GO:0046700 heterocycle catabolic process	4 out of 345 genes, 1.2%	90 out of 7388 genes, 1.2%	1	gene13317,gene470,gene2930,gene12739
biological_process	GO:0044085 cellular component biogenesis	17 out of 345 genes, 4.9%	572 out of 7388 genes, 7.7%	1	gene15420,gene14679,gene3345,gene11063,gene8557,gene13433,gene10615,gene4807,gene5974,gene3742,gene191,gene5129,gene4263,gene8115,gene2797,gene7703,gene4005
cellular_component	GO:0019867 outer membrane	2 out of 345 genes, 0.6%	43 out of 7388 genes, 0.6%	1	gene10395,gene809
biological_process	GO:0032885 regulation of polysaccharide biosynthetic process	3 out of 345 genes, 0.9%	10 out of 7388 genes, 0.1%	1	gene13548,gene9479,gene6079
molecular_function	GO:0005085 guanyl-nucleotide exchange factor activity	4 out of 345 genes, 1.2%	72 out of 7388 genes, 1.0%	1	gene15213,gene4729,gene8826,gene2735
biological_process	GO:0007272 ensheathment of neurons	2 out of 345 genes, 0.6%	33 out of 7388 genes, 0.4%	1	gene10395,gene15544
cellular_component	GO:0005737 cytoplasm	116 out of 345 genes, 33.6%	3273 out of 7388 genes, 44.3%	1	gene15420,gene15333,gene6587,gene9160,gene6890,gene4457,gene299,gene2033,gene8964,gene9354,gene4901,gene14691,gene613,gene704,gene12519,gene11678,gene7754,gene8444,gene4263,gene11081,gene3750,gene8419,gene5727,gene10790,gene3344,gene809,gene10064,gene326,gene15465,gene15125,gene2637,gene11063,gene8778,gene6502,gene4389,gene10073,gene186,gene6236,gene476,gene116,gene8230,gene5895,gene1055,gene6109…
biological_process	GO:0002698 negative regulation of immune effector process	4 out of 345 genes, 1.2%	27 out of 7388 genes, 0.4%	1	gene5717,gene2048,gene15539,gene5450
biological_process	GO:0001892 embryonic placenta development	3 out of 345 genes, 0.9%	37 out of 7388 genes, 0.5%	1	gene12624,gene2048,gene1872
biological_process	GO:0030004 cellular monovalent inorganic cation homeostasis	3 out of 345 genes, 0.9%	18 out of 7388 genes, 0.2%	1	gene12503,gene5400,gene7115
biological_process	GO:0071875 adrenergic receptor signaling pathway	2 out of 345 genes, 0.6%	8 out of 7388 genes, 0.1%	1	gene340,gene3851
biological_process	GO:0006914 autophagy	4 out of 345 genes, 1.2%	48 out of 7388 genes, 0.6%	1	gene8115,gene12019,gene6890,gene9757
biological_process	GO:0010594 regulation of endothelial cell migration	4 out of 345 genes, 1.2%	45 out of 7388 genes, 0.6%	1	gene279,gene13548,gene9592,gene186
biological_process	GO:0048754 branching morphogenesis of an epithelial tube	3 out of 345 genes, 0.9%	55 out of 7388 genes, 0.7%	1	gene10395,gene9592,gene14757
biological_process	GO:1900015 regulation of cytokine production involved in inflammatory response	2 out of 345 genes, 0.6%	8 out of 7388 genes, 0.1%	1	gene8196,gene8419
biological_process	GO:0014743 regulation of muscle hypertrophy	2 out of 345 genes, 0.6%	12 out of 7388 genes, 0.2%	1	gene9479,gene4593
biological_process	GO:0070664 negative regulation of leukocyte proliferation	5 out of 345 genes, 1.4%	28 out of 7388 genes, 0.4%	1	gene12624,gene15544,gene2048,gene10412,gene5450
molecular_function	GO:0043566 structure-specific DNA binding	2 out of 345 genes, 0.6%	42 out of 7388 genes, 0.6%	1	gene9592,gene15539
biological_process	GO:0055017 cardiac muscle tissue growth	2 out of 345 genes, 0.6%	10 out of 7388 genes, 0.1%	1	gene9592,gene4005
molecular_function	GO:0004497 monooxygenase activity	6 out of 345 genes, 1.7%	43 out of 7388 genes, 0.6%	1	gene9481,gene9480,gene14368,gene10315,gene8419,gene476
biological_process	GO:0090596 sensory organ morphogenesis	5 out of 345 genes, 1.4%	92 out of 7388 genes, 1.2%	1	gene12624,gene10550,gene8635,gene11612,gene5974
molecular_function	GO:0015276 ligand-gated ion channel activity	3 out of 345 genes, 0.9%	68 out of 7388 genes, 0.9%	1	gene11417,gene8557,gene13433
biological_process	GO:0003044 regulation of systemic arterial blood pressure mediated by a chemical signal	2 out of 345 genes, 0.6%	15 out of 7388 genes, 0.2%	1	gene5400,gene7556
biological_process	GO:0042325 regulation of phosphorylation	35 out of 345 genes, 10.1%	466 out of 7388 genes, 6.3%	1	gene10395,gene14457,gene9335,gene13548,gene2033,gene1203,gene5400,gene12965,gene9783,gene8065,gene4807,gene9479,gene1058,gene7754,gene470,gene1872,gene5450,gene2273,gene14185,gene9457,gene10790,gene8500,gene341,gene15291,gene5390,gene3851,gene5069,gene13433,gene116,gene15293,gene340,gene6109,gene7486,gene4043,gene3832
biological_process	GO:0060350 endochondral bone morphogenesis	2 out of 345 genes, 0.6%	23 out of 7388 genes, 0.3%	1	gene6856,gene14150
biological_process	GO:0030307 positive regulation of cell growth	2 out of 345 genes, 0.6%	46 out of 7388 genes, 0.6%	1	gene5069,gene9479
biological_process	GO:0045354 regulation of interferon-alpha biosynthetic process	2 out of 345 genes, 0.6%	2 out of 7388 genes, 0.0%	1	gene14185,gene116
cellular_component	GO:0070161 anchoring junction	10 out of 345 genes, 2.9%	206 out of 7388 genes, 2.8%	1	gene10395,gene4701,gene11063,gene13294,gene15146,gene9592,gene186,gene7703,gene10790,gene15306
biological_process	GO:0008202 steroid metabolic process	4 out of 345 genes, 1.2%	52 out of 7388 genes, 0.7%	1	gene14368,gene8964,gene3726,gene476
biological_process	GO:0002335 mature B cell differentiation	2 out of 345 genes, 0.6%	11 out of 7388 genes, 0.1%	1	gene6502,gene4905
biological_process	GO:0097306 cellular response to alcohol	2 out of 345 genes, 0.6%	24 out of 7388 genes, 0.3%	1	gene12039,gene7754
biological_process	GO:0071396 cellular response to lipid	14 out of 345 genes, 4.1%	129 out of 7388 genes, 1.7%	1	gene8065,gene4807,gene341,gene13317,gene2048,gene6109,gene6079,gene7754,gene14457,gene2637,gene5390,gene430,gene11377,gene8419
biological_process	GO:0000165 MAPK cascade	5 out of 345 genes, 1.4%	58 out of 7388 genes, 0.8%	1	gene4807,gene9479,gene1058,gene12188,gene4005
biological_process	GO:0010243 response to organonitrogen compound	12 out of 345 genes, 3.5%	147 out of 7388 genes, 2.0%	1	gene1915,gene12039,gene6109,gene6079,gene7754,gene14457,gene4593,gene2033,gene9592,gene1726,gene13433,gene12965
biological_process	GO:0080135 regulation of cellular response to stress	12 out of 345 genes, 3.5%	236 out of 7388 genes, 3.2%	1	gene12039,gene12019,gene6890,gene14457,gene470,gene5390,gene2033,gene4389,gene5400,gene15539,gene116,gene9783
biological_process	GO:0044260 cellular macromolecule metabolic process	63 out of 345 genes, 18.3%	1919 out of 7388 genes, 26.0%	1	gene9693,gene2736,gene2048,gene15333,gene11612,gene6587,gene14457,gene8076,gene10040,gene13548,gene2033,gene1203,gene9354,gene10781,gene4807,gene9479,gene8111,gene1058,gene12519,gene11678,gene10123,gene470,gene5450,gene1872,gene2273,gene14185,gene14757,gene8419,gene7387,gene3726,gene10790,gene2852,gene3344,gene8500,gene10064,gene11972,gene4192,gene2637,gene5390,gene4389,gene14989,gene13433,gene11…
molecular_function	GO:0070011 peptidase activity, acting on L-amino acid peptides	16 out of 345 genes, 4.6%	239 out of 7388 genes, 3.2%	1	gene5455,gene6482,gene4820,gene299,gene1203,gene1578,gene1171,gene5454,gene3897,gene4701,gene6109,gene1597,gene10219,gene7924,gene4004,gene7556
biological_process	GO:0043367 CD4-positive, alpha-beta T cell differentiation	3 out of 345 genes, 0.9%	11 out of 7388 genes, 0.1%	1	gene9693,gene3179,gene341
biological_process	GO:0042307 positive regulation of protein import into nucleus	8 out of 345 genes, 2.3%	41 out of 7388 genes, 0.6%	1	gene14185,gene3179,gene2033,gene9479,gene15867,gene9783,gene809,gene116
biological_process	GO:0006509 membrane protein ectodomain proteolysis	2 out of 345 genes, 0.6%	13 out of 7388 genes, 0.2%	1	gene10395,gene13433
biological_process	GO:0055001 muscle cell development	2 out of 345 genes, 0.6%	53 out of 7388 genes, 0.7%	1	gene9479,gene9592
cellular_component	GO:0016023 cytoplasmic, membrane-bounded vesicle	11 out of 345 genes, 3.2%	219 out of 7388 genes, 3.0%	1	gene13317,gene704,gene7754,gene8076,gene5129,gene14185,gene3750,gene7096,gene7924,gene12188,gene10073
biological_process	GO:0050880 regulation of blood vessel size	6 out of 345 genes, 1.7%	41 out of 7388 genes, 0.6%	1	gene340,gene3851,gene1058,gene9875,gene9710,gene5275
biological_process	GO:1903076 regulation of protein localization to plasma membrane	2 out of 345 genes, 0.6%	32 out of 7388 genes, 0.4%	1	gene13294,gene7754
biological_process	GO:1901700 response to oxygen-containing compound	25 out of 345 genes, 7.2%	300 out of 7388 genes, 4.1%	1	gene341,gene13317,gene2048,gene14457,gene4593,gene5390,gene6502,gene2033,gene8557,gene1726,gene13433,gene12965,gene9783,gene8065,gene1915,gene4807,gene12039,gene6079,gene6109,gene7754,gene15023,gene430,gene9592,gene8419,gene11377
biological_process	GO:0007389 pattern specification process	7 out of 345 genes, 2.0%	150 out of 7388 genes, 2.0%	1	gene6856,gene11612,gene9592,gene326,gene6587,gene14757,gene3249
molecular_function	GO:0005044 scavenger receptor activity	2 out of 345 genes, 0.6%	19 out of 7388 genes, 0.3%	1	gene10314,gene9208
biological_process	GO:0051898 negative regulation of protein kinase B signaling	2 out of 345 genes, 0.6%	16 out of 7388 genes, 0.2%	1	gene10395,gene7754
biological_process	GO:0051817 modification of morphology or physiology of other organism involved in symbiotic interaction	3 out of 345 genes, 0.9%	19 out of 7388 genes, 0.3%	1	gene10395,gene4807,gene1203
biological_process	GO:0009187 cyclic nucleotide metabolic process	4 out of 345 genes, 1.2%	19 out of 7388 genes, 0.3%	1	gene13317,gene1058,gene5275,gene12739
biological_process	GO:0042493 response to drug	6 out of 345 genes, 1.7%	59 out of 7388 genes, 0.8%	1	gene13317,gene1058,gene8419,gene8557,gene1726,gene13433
biological_process	GO:0061098 positive regulation of protein tyrosine kinase activity	4 out of 345 genes, 1.2%	21 out of 7388 genes, 0.3%	1	gene13548,gene4807,gene3851,gene3832
biological_process	GO:0042518 negative regulation of tyrosine phosphorylation of Stat3 protein	2 out of 345 genes, 0.6%	4 out of 7388 genes, 0.1%	1	gene12965,gene1872
biological_process	GO:0060541 respiratory system development	3 out of 345 genes, 0.9%	75 out of 7388 genes, 1.0%	1	gene10395,gene8635,gene9592
cellular_component	GO:0031227 intrinsic component of endoplasmic reticulum membrane	3 out of 345 genes, 0.9%	36 out of 7388 genes, 0.5%	1	gene5127,gene15054,gene10790
molecular_function	GO:0004620 phospholipase activity	2 out of 345 genes, 0.6%	32 out of 7388 genes, 0.4%	1	gene6502,gene4807
biological_process	GO:0010518 positive regulation of phospholipase activity	3 out of 345 genes, 0.9%	13 out of 7388 genes, 0.2%	1	gene8500,gene4807,gene1058
biological_process	GO:0070588 calcium ion transmembrane transport	7 out of 345 genes, 2.0%	58 out of 7388 genes, 0.8%	1	gene6502,gene1058,gene8557,gene4593,gene13433,gene7115,gene9783
biological_process	GO:0006986 response to unfolded protein	2 out of 345 genes, 0.6%	22 out of 7388 genes, 0.3%	1	gene4043,gene10790
cellular_component	GO:0043232 intracellular non-membrane-bounded organelle	39 out of 345 genes, 11.3%	1325 out of 7388 genes, 17.9%	1	gene10314,gene9693,gene15420,gene13317,gene15333,gene9160,gene14457,gene12965,gene613,gene704,gene12519,gene7754,gene470,gene5450,gene2447,gene14757,gene2797,gene8419,gene3344,gene15465,gene4640,gene2637,gene11063,gene772,gene9614,gene8971,gene13671,gene186,gene15293,gene12132,gene5953,gene11652,gene12039,gene15867,gene5129,gene4043,gene12557,gene15539,gene14150
biological_process	GO:0071634 regulation of transforming growth factor beta production	2 out of 345 genes, 0.6%	8 out of 7388 genes, 0.1%	1	gene15146,gene7924
biological_process	GO:0051960 regulation of nervous system development	9 out of 345 genes, 2.6%	243 out of 7388 genes, 3.3%	1	gene15544,gene5974,gene15465,gene7754,gene5069,gene2993,gene8971,gene9592,gene15539
molecular_function	GO:0043177 organic acid binding	3 out of 345 genes, 0.9%	59 out of 7388 genes, 0.8%	1	gene9481,gene8419,gene2028
biological_process	GO:0032970 regulation of actin filament-based process	5 out of 345 genes, 1.4%	112 out of 7388 genes, 1.5%	1	gene15420,gene8971,gene15465,gene9521,gene5129
biological_process	GO:1903508 positive regulation of nucleic acid-templated transcription	28 out of 345 genes, 8.1%	512 out of 7388 genes, 6.9%	1	gene13302,gene9693,gene2048,gene15333,gene11612,gene326,gene6587,gene14457,gene10040,gene2637,gene11981,gene13548,gene13294,gene4389,gene116,gene8065,gene9479,gene11652,gene6079,gene7754,gene15867,gene4043,gene9592,gene14757,gene3832,gene14150,gene4005,gene809
molecular_function	GO:0022838 substrate-specific channel activity	13 out of 345 genes, 3.8%	195 out of 7388 genes, 2.6%	1	gene4029,gene14679,gene4593,gene4263,gene4429,gene5996,gene11417,gene8557,gene14910,gene5400,gene922,gene7051,gene13433
biological_process	GO:0061041 regulation of wound healing	5 out of 345 genes, 1.4%	45 out of 7388 genes, 0.6%	1	gene4701,gene5390,gene13548,gene3851,gene6482
biological_process	GO:1904064 positive regulation of cation transmembrane transport	2 out of 345 genes, 0.6%	20 out of 7388 genes, 0.3%	1	gene6502,gene7754
cellular_component	GO:0005802 trans-Golgi network	5 out of 345 genes, 1.4%	57 out of 7388 genes, 0.8%	1	gene8115,gene5895,gene7924,gene7754,gene6890
biological_process	GO:0031325 positive regulation of cellular metabolic process	60 out of 345 genes, 17.4%	969 out of 7388 genes, 13.1%	1	gene13302,gene9693,gene2048,gene15333,gene11612,gene6587,gene9875,gene6890,gene14457,gene10040,gene9335,gene13548,gene2033,gene5400,gene10847,gene9783,gene8065,gene4807,gene9479,gene12019,gene1058,gene7754,gene470,gene6359,gene2273,gene14185,gene6415,gene15146,gene14757,gene10790,gene809,gene8500,gene15291,gene341,gene326,gene2637,gene11981,gene5390,gene13294,gene3851,gene5069,gene6502,gene4389,g…
biological_process	GO:0019637 organophosphate metabolic process	12 out of 345 genes, 3.5%	269 out of 7388 genes, 3.6%	1	gene15291,gene12132,gene13317,gene1058,gene5275,gene6502,gene10514,gene11377,gene11746,gene3726,gene2930,gene12739
biological_process	GO:0007423 sensory organ development	10 out of 345 genes, 2.9%	189 out of 7388 genes, 2.6%	1	gene12624,gene8635,gene11612,gene5974,gene15465,gene6482,gene6463,gene10550,gene9592,gene10412
biological_process	GO:0043467 regulation of generation of precursor metabolites and energy	2 out of 345 genes, 0.6%	25 out of 7388 genes, 0.3%	1	gene9479,gene13433
biological_process	GO:0060113 inner ear receptor cell differentiation	3 out of 345 genes, 0.9%	27 out of 7388 genes, 0.4%	1	gene10412,gene9592,gene5974
biological_process	GO:0010633 negative regulation of epithelial cell migration	2 out of 345 genes, 0.6%	19 out of 7388 genes, 0.3%	1	gene279,gene9592
biological_process	GO:0045637 regulation of myeloid cell differentiation	2 out of 345 genes, 0.6%	67 out of 7388 genes, 0.9%	1	gene341,gene14757
biological_process	GO:0009058 biosynthetic process	40 out of 345 genes, 11.6%	981 out of 7388 genes, 13.3%	1	gene9693,gene9343,gene2048,gene15333,gene11612,gene6587,gene4457,gene10040,gene1203,gene9354,gene9479,gene1058,gene10123,gene470,gene10219,gene9945,gene3750,gene14757,gene11377,gene8419,gene3726,gene4192,gene2637,gene2653,gene6502,gene13538,gene13433,gene476,gene5895,gene1055,gene6079,gene12039,gene5275,gene4043,gene7924,gene9592,gene14368,gene2930,gene4005,gene14150
molecular_function	GO:0019956 chemokine binding	3 out of 345 genes, 0.9%	9 out of 7388 genes, 0.1%	1	gene10314,gene9208,gene15023
biological_process	GO:0031400 negative regulation of protein modification process	14 out of 345 genes, 4.1%	206 out of 7388 genes, 2.8%	1	gene10395,gene6109,gene7754,gene7486,gene5450,gene1872,gene2033,gene4043,gene5069,gene1203,gene14757,gene9457,gene13433,gene12965
biological_process	GO:0030968 endoplasmic reticulum unfolded protein response	2 out of 345 genes, 0.6%	19 out of 7388 genes, 0.3%	1	gene4043,gene10790
biological_process	GO:0031396 regulation of protein ubiquitination	4 out of 345 genes, 1.2%	75 out of 7388 genes, 1.0%	1	gene2033,gene6109,gene14457,gene10790
biological_process	GO:2001141 regulation of RNA biosynthetic process	44 out of 345 genes, 12.8%	943 out of 7388 genes, 12.8%	1	gene13302,gene9693,gene12624,gene2048,gene15333,gene11612,gene6587,gene14457,gene10040,gene13548,gene6856,gene8065,gene4807,gene9479,gene10123,gene7754,gene14757,gene3249,gene809,gene14304,gene326,gene4192,gene15465,gene2637,gene11981,gene5390,gene15770,gene5069,gene13294,gene4389,gene13671,gene116,gene6109,gene6079,gene11652,gene15867,gene1789,gene8208,gene4043,gene9592,gene3832,gene15539,gene40…
biological_process	GO:1904375 regulation of protein localization to cell periphery	2 out of 345 genes, 0.6%	32 out of 7388 genes, 0.4%	1	gene13294,gene7754
biological_process	GO:1901653 cellular response to peptide	5 out of 345 genes, 1.4%	43 out of 7388 genes, 0.6%	1	gene1915,gene2033,gene6079,gene7754,gene14457
biological_process	GO:0032846 positive regulation of homeostatic process	5 out of 345 genes, 1.4%	78 out of 7388 genes, 1.1%	1	gene9,gene7754,gene4593,gene4457,gene13433
biological_process	GO:0046824 positive regulation of nucleocytoplasmic transport	8 out of 345 genes, 2.3%	48 out of 7388 genes, 0.6%	1	gene14185,gene3179,gene2033,gene9479,gene15867,gene9783,gene809,gene116
biological_process	GO:0050777 negative regulation of immune response	6 out of 345 genes, 1.7%	32 out of 7388 genes, 0.4%	1	gene341,gene5717,gene2048,gene6109,gene15539,gene5450
molecular_function	GO:0030554 adenyl nucleotide binding	31 out of 345 genes, 9.0%	667 out of 7388 genes, 9.0%	1	gene8500,gene11961,gene15977,gene2736,gene13317,gene5127,gene11972,gene15054,gene14457,gene8076,gene5816,gene2737,gene1295,gene14989,gene13433,gene10847,gene15239,gene12519,gene15867,gene470,gene15416,gene191,gene2273,gene11081,gene1547,gene7387,gene11746,gene10790,gene14150,gene2852,gene809
biological_process	GO:0072044 collecting duct development	2 out of 345 genes, 0.6%	6 out of 7388 genes, 0.1%	1	gene5814,gene9592
biological_process	GO:0010827 regulation of glucose transport	3 out of 345 genes, 0.9%	21 out of 7388 genes, 0.3%	1	gene9,gene9479,gene1726
biological_process	GO:0002708 positive regulation of lymphocyte mediated immunity	3 out of 345 genes, 0.9%	18 out of 7388 genes, 0.2%	1	gene341,gene15054,gene13433
biological_process	GO:0001562 response to protozoan	3 out of 345 genes, 0.9%	5 out of 7388 genes, 0.1%	1	gene9693,gene341,gene2048
biological_process	GO:0048525 negative regulation of viral process	5 out of 345 genes, 1.4%	19 out of 7388 genes, 0.3%	1	gene4807,gene4389,gene11652,gene15416,gene10510
biological_process	GO:0055024 regulation of cardiac muscle tissue development	2 out of 345 genes, 0.6%	27 out of 7388 genes, 0.4%	1	gene9479,gene9592
biological_process	GO:0097553 calcium ion transmembrane import into cytosol	5 out of 345 genes, 1.4%	17 out of 7388 genes, 0.2%	1	gene6502,gene1058,gene8557,gene13433,gene9783
biological_process	GO:0051279 regulation of release of sequestered calcium ion into cytosol	2 out of 345 genes, 0.6%	24 out of 7388 genes, 0.3%	1	gene7754,gene5450
biological_process	GO:0043112 receptor metabolic process	3 out of 345 genes, 0.9%	44 out of 7388 genes, 0.6%	1	gene5390,gene2048,gene1058
biological_process	GO:2000116 regulation of cysteine-type endopeptidase activity	3 out of 345 genes, 0.9%	58 out of 7388 genes, 0.8%	1	gene10847,gene9335,gene5129
cellular_component	GO:0005576 extracellular region	79 out of 345 genes, 22.9%	1380 out of 7388 genes, 18.7%	1	gene6482,gene9335,gene299,gene4350,gene6856,gene8964,gene9354,gene1171,gene5454,gene9783,gene1301,gene8065,gene9479,gene11544,gene4045,gene2273,gene58,gene3726,gene10790,gene3344,gene15125,gene2637,gene3130,gene11063,gene8778,gene5069,gene6502,gene13171,gene6236,gene6109,gene9,gene14621,gene10412,gene2722,gene5996,gene12188,gene14084,gene2930,gene15539,gene1206,gene10395,gene2048,gene15213,gene10…
biological_process	GO:0010038 response to metal ion	2 out of 345 genes, 0.6%	58 out of 7388 genes, 0.8%	1	gene4593,gene13433
biological_process	GO:1902582 single-organism intracellular transport	12 out of 345 genes, 3.5%	381 out of 7388 genes, 5.2%	1	gene10395,gene6132,gene1058,gene6890,gene5129,gene6502,gene8557,gene8826,gene13433,gene15539,gene9783,gene12063
biological_process	GO:0010942 positive regulation of cell death	18 out of 345 genes, 5.2%	176 out of 7388 genes, 2.4%	1	gene341,gene2048,gene14457,gene9335,gene4389,gene5400,gene13433,gene10847,gene10510,gene8065,gene4807,gene12132,gene470,gene5129,gene4043,gene9592,gene5727,gene15539
biological_process	GO:0002820 negative regulation of adaptive immune response	3 out of 345 genes, 0.9%	12 out of 7388 genes, 0.2%	1	gene5717,gene15539,gene5450
biological_process	GO:0045664 regulation of neuron differentiation	5 out of 345 genes, 1.4%	162 out of 7388 genes, 2.2%	1	gene5069,gene9592,gene8971,gene15465,gene15539
biological_process	GO:0065009 regulation of molecular function	61 out of 345 genes, 17.7%	862 out of 7388 genes, 11.7%	1	gene9693,gene15420,gene15213,gene2048,gene9875,gene14457,gene2735,gene9335,gene4905,gene13548,gene4919,gene14910,gene12965,gene10847,gene10615,gene9783,gene3897,gene8065,gene4807,gene9479,gene1058,gene7754,gene470,gene5450,gene6359,gene2273,gene15146,gene9457,gene10790,gene809,gene8500,gene15291,gene341,gene15465,gene3154,gene3345,gene13294,gene3851,gene5069,gene6502,gene3560,gene4389,gene8971,ge…
biological_process	GO:0043087 regulation of GTPase activity	9 out of 345 genes, 2.6%	189 out of 7388 genes, 2.6%	1	gene13294,gene5069,gene15213,gene4729,gene1058,gene15465,gene8826,gene2735,gene15539
cellular_component	GO:1990904 ribonucleoprotein complex	4 out of 345 genes, 1.2%	266 out of 7388 genes, 3.6%	1	gene12039,gene613,gene12965,gene3344
biological_process	GO:0044092 negative regulation of molecular function	18 out of 345 genes, 5.2%	289 out of 7388 genes, 3.9%	1	gene2048,gene3154,gene13548,gene5069,gene3560,gene8971,gene11585,gene14910,gene10615,gene6079,gene6109,gene7486,gene470,gene5450,gene8208,gene7924,gene9592,gene9457
biological_process	GO:0018393 internal peptidyl-lysine acetylation	2 out of 345 genes, 0.6%	45 out of 7388 genes, 0.6%	1	gene9693,gene14757
biological_process	GO:0016043 cellular component organization	49 out of 345 genes, 14.2%	1554 out of 7388 genes, 21.0%	1	gene10395,gene9693,gene15420,gene9160,gene6890,gene14679,gene14910,gene5400,gene10615,gene8065,gene4807,gene9521,gene470,gene4263,gene5450,gene11081,gene8115,gene10550,gene5717,gene14757,gene2797,gene3726,gene12739,gene10064,gene15465,gene3345,gene2637,gene11063,gene5390,gene772,gene5069,gene13294,gene10514,gene8557,gene186,gene13433,gene6132,gene5814,gene5974,gene3742,gene5129,gene191,gene3717,g…
biological_process	GO:0043069 negative regulation of programmed cell death	17 out of 345 genes, 4.9%	268 out of 7388 genes, 3.6%	1	gene2048,gene4479,gene6502,gene12694,gene9783,gene3897,gene8065,gene4807,gene9479,gene1058,gene6109,gene1872,gene5129,gene9592,gene12188,gene10790,gene15539
[truncated: 771 more rows]

## Sheet: 24 hpi GO enrichment
Catergory	GO_Term	Cluster frequency	Genome frequency of use	Corrected P-value	Genes annotated to the term
[truncated: 5,300 more rows]
