# Supplementary material for: Comparative Transcriptomic Analysis of Immune-Related Gene Expression in Duck Embryo Fibroblasts Following Duck Tembusu Virus Infection
Source: Int J Mol Sci. 2018 Aug 8;19(8):2328. doi: 10.3390/ijms19082328 (PMC6121397; doi:10.3390/ijms19082328)
Supplement: Supplementary file 1 [file ijms-19-02328-s001.zip › supplement/Table S3 Detailed information of the KEGG pathways of the differentially expressed genes at 12 and 24 hpi.xlsx]

## Sheet: 12 hpi KEGG enrichment
Pathway_ID	Pathway	level1	level2	Up_Number	Down_Number	DEG_number	Total_number	pvalue	FDR	Up_Gene	Down_Gene	Up_KO	Down_KO	URL
ko04060	Cytokine-cytokine receptor interaction	Environmental Information Processing	Signaling molecules and interaction	42	2	44	165	1.02583e-17	1.94908e-15	gene8196,gene2048,gene15479,gene5987,gene9335,gene3179,gene13548,gene9783,gene7306,gene8065,gene16355,gene10653,gene3180,gene11544,gene11642,gene14462,gene5,gene6105,gene5717,gene3447,gene493,gene2721,gene48,gene341,gene4917,gene3130,gene4808,gene15513,gene1303,gene4274,gene8934,gene15544,gene5344,gene5960,gene15023,gene3883,gene2722,gene5342,gene6,gene13323,gene4918,gene6788	gene4350,gene5341	K05425,K12964,K05065,K05507,K05150,K05134,K05174,K05414,K05131,K05164,K05443,K05447,K05146,K05479,K05453,K04721,K04183,K04180,K04179,K05136,K04738,K05512,K17386,K10033,K05154,K14625,K05142,K04182,K05157,K03160,K05072,K05482,K05478,K05173,K04667,K05405,K10030,K05508	K04180,K05449	http://www.kegg.jp/kegg-bin/show_pathway?map04060/K05425%09%23FFFFFF,red/K12964%09%23FFFFFF,red/K05065%09%23FFFFFF,red/K05507%09%23FFFFFF,red/K05150%09%23FFFFFF,red/K05134%09%23FFFFFF,red/K05174%09%23FFFFFF,red/K05414%09%23FFFFFF,red/K05164%09%23FFFFFF,red/K05131%09%23FFFFFF,red/K05443%09%23FFFFFF,red/K05447%09%23FFFFFF,red/K05146%09%23FFFFFF,red/K05479%09%23FFFFFF,red/K05453%09%23FFFFFF,red/K047…
ko04620	Toll-like receptor signaling pathway	Organismal Systems	Immune system	26	1	27	76	1.01788e-14	9.66991e-13	gene341,gene13623,gene6059,gene3130,gene2043,gene4808,gene1303,gene5630,gene116,gene3985,gene8065,gene14527,gene16355,gene11642,gene11652,gene6079,gene1789,gene14185,gene12199,gene8208,gene2722,gene8383,gene3447,gene2721,gene9641,gene2852	gene2740	K05425,K05413,K03174,K10159,K12964,K02580,K05412,K04734,K03160,K04415,K05414,K05131,K09447,K02373,K05405,K11220,K05401,K05398,K07211,K10030,K05404,K09446	K06250	http://www.kegg.jp/kegg-bin/show_pathway?map04620/K05413%09%23FFFFFF,red/K05425%09%23FFFFFF,red/K10159%09%23FFFFFF,red/K03174%09%23FFFFFF,red/K02580%09%23FFFFFF,red/K12964%09%23FFFFFF,red/K05412%09%23FFFFFF,red/K04734%09%23FFFFFF,red/K04415%09%23FFFFFF,red/K03160%09%23FFFFFF,red/K05414%09%23FFFFFF,red/K05131%09%23FFFFFF,red/K09447%09%23FFFFFF,red/K02373%09%23FFFFFF,red/K05401%09%23FFFFFF,red/K054…
ko04064	NF-kappa B signaling pathway	Environmental Information Processing	Signal transduction	25	0	25	75	5.35844e-13	3.39368e-11	gene1164,gene4457,gene11325,gene6502,gene4808,gene5780,gene12694,gene1303,gene3985,gene3897,gene9783,gene16355,gene4701,gene11642,gene6109,gene6079,gene13755,gene15867,gene5082,gene2397,gene8208,gene2722,gene3307,gene6832,gene2721	-	K16060,K12646,K05859,K09849,K03174,K02580,K12964,K11987,K04469,K01348,K04734,K03160,K04724,K07369,K02162,K07371,K10652,K10030,K06527,K11859,K05512	-	http://www.kegg.jp/kegg-bin/show_pathway?map04064/K16060%09%23FFFFFF,red/K12646%09%23FFFFFF,red/K05859%09%23FFFFFF,red/K03174%09%23FFFFFF,red/K09849%09%23FFFFFF,red/K12964%09%23FFFFFF,red/K02580%09%23FFFFFF,red/K11987%09%23FFFFFF,red/K04469%09%23FFFFFF,red/K04734%09%23FFFFFF,red/K01348%09%23FFFFFF,red/K04724%09%23FFFFFF,red/K03160%09%23FFFFFF,red/K07369%09%23FFFFFF,red/K02162%09%23FFFFFF,red/K073…
ko04623	Cytosolic DNA-sensing pathway	Organismal Systems	Immune system	15	0	15	34	2.53598e-10	1.20459e-08	gene8065,gene16355,gene13872,gene15479,gene6079,gene15867,gene4820,gene3130,gene619,gene2043,gene4808,gene5630,gene1303,gene809,gene3985	-	K09447,K12646,K12968,K01370,K02580,K12964,K05405,K04734,K07211,K05414,K12654,K05482,K17834	-	http://www.kegg.jp/kegg-bin/show_pathway?map04623/K09447%09%23FFFFFF,red/K12646%09%23FFFFFF,red/K12968%09%23FFFFFF,red/K12964%09%23FFFFFF,red/K02580%09%23FFFFFF,red/K01370%09%23FFFFFF,red/K05405%09%23FFFFFF,red/K04734%09%23FFFFFF,red/K07211%09%23FFFFFF,red/K05414%09%23FFFFFF,red/K17834%09%23FFFFFF,red/K05482%09%23FFFFFF,red/K12654%09%23FFFFFF,red/
ko04668	TNF signaling pathway	Environmental Information Processing	Signal transduction	23	0	23	85	5.34875e-10	2.03253e-08	gene3840,gene1164,gene4457,gene11645,gene3179,gene1171,gene15513,gene3985,gene3897,gene8065,gene4274,gene11544,gene6109,gene6079,gene13755,gene5082,gene1872,gene191,gene8208,gene6832,gene8895,gene9641,gene2852	-	K16060,K09849,K04426,K03174,K02580,K14625,K04397,K11987,K01403,K04734,K04724,K04415,K05173,K08849,K05453,K01394,K02373,K05405,K06527,K05508,K11859,K04696	-	http://www.kegg.jp/kegg-bin/show_pathway?map04668/K16060%09%23FFFFFF,red/K03174%09%23FFFFFF,red/K04426%09%23FFFFFF,red/K09849%09%23FFFFFF,red/K02580%09%23FFFFFF,red/K11987%09%23FFFFFF,red/K04397%09%23FFFFFF,red/K14625%09%23FFFFFF,red/K01403%09%23FFFFFF,red/K04734%09%23FFFFFF,red/K04415%09%23FFFFFF,red/K04724%09%23FFFFFF,red/K05173%09%23FFFFFF,red/K08849%09%23FFFFFF,red/K05453%09%23FFFFFF,red/K013…
ko04622	RIG-I-like receptor signaling pathway	Organismal Systems	Immune system	14	0	14	43	1.04551e-07	3.31077e-06	gene341,gene6079,gene12507,gene15867,gene2397,gene3130,gene8208,gene2722,gene2043,gene5630,gene809,gene2721,gene9641,gene3985	-	K09447,K05425,K12646,K03174,K02580,K02373,K10652,K04734,K07211,K10030,K05414,K12647,K12654	-	http://www.kegg.jp/kegg-bin/show_pathway?map04622/K05425%09%23FFFFFF,red/K09447%09%23FFFFFF,red/K12646%09%23FFFFFF,red/K03174%09%23FFFFFF,red/K02580%09%23FFFFFF,red/K02373%09%23FFFFFF,red/K10652%09%23FFFFFF,red/K04734%09%23FFFFFF,red/K07211%09%23FFFFFF,red/K05414%09%23FFFFFF,red/K10030%09%23FFFFFF,red/K12647%09%23FFFFFF,red/K12654%09%23FFFFFF,red/
ko04062	Chemokine signaling pathway	Organismal Systems	Immune system	23	1	24	134	1.17479e-06	2.96748e-05	gene14908,gene4808,gene186,gene1303,gene15513,gene9783,gene3985,gene16355,gene6132,gene11544,gene5344,gene6079,gene11652,gene1789,gene14462,gene15023,gene15641,gene3883,gene1547,gene2722,gene5342,gene2721,gene6788	gene5341	K10033,K12964,K02580,K14625,K05726,K05871,K04439,K05507,K04734,K04182,K08893,K04183,K11220,K04180,K04179,K10030,K05508,K08011,K05512	K04180	http://www.kegg.jp/kegg-bin/show_pathway?map04062/K10033%09%23FFFFFF,red/K02580%09%23FFFFFF,red/K12964%09%23FFFFFF,red/K05726%09%23FFFFFF,red/K14625%09%23FFFFFF,red/K05871%09%23FFFFFF,red/K04439%09%23FFFFFF,red/K05507%09%23FFFFFF,red/K04182%09%23FFFFFF,red/K04734%09%23FFFFFF,red/K08893%09%23FFFFFF,red/K04183%09%23FFFFFF,red/K11220%09%23FFFFFF,red/K04180%09%23FFFFFF,purple/K04179%09%23FFFFFF,red/K…
ko04512	ECM-receptor interaction	Environmental Information Processing	Signaling molecules and interaction	13	4	17	74	1.24947e-06	2.96748e-05	gene10395,gene14183,gene14664,gene1926,gene5726,gene6136,gene12639,gene1725,gene10412,gene10904,gene12716,gene14084,gene4637	gene5390,gene1646,gene3564,gene2740	K06256,K06261,K06244,K06236,K06255,K06254,K06265,K06266,K06258,K16338,K08131,K06482,K06238	K05637,K06259,K06585,K06250	http://www.kegg.jp/kegg-bin/show_pathway?map04512/K06256%09%23FFFFFF,red/K06261%09%23FFFFFF,red/K06244%09%23FFFFFF,red/K06259%09%23FFFFFF,green/K06236%09%23FFFFFF,red/K06585%09%23FFFFFF,green/K06255%09%23FFFFFF,red/K06265%09%23FFFFFF,red/K06254%09%23FFFFFF,red/K06266%09%23FFFFFF,red/K16338%09%23FFFFFF,red/K06258%09%23FFFFFF,red/K05637%09%23FFFFFF,green/K08131%09%23FFFFFF,red/K06238%09%23FFFFFF,re…
ko04514	Cell adhesion molecules (CAMs)	Environmental Information Processing	Signaling molecules and interaction	18	2	20	106	3.98984e-06	8.423e-05	gene2944,gene2534,gene13623,gene6059,gene12825,gene15053,gene6052,gene2945,gene9750,gene11642,gene11488,gene12885,gene15872,gene15146,gene10412,gene14491,gene6832,gene11487	gene3564,gene7703	K05413,K06751,K05689,K06745,K06780,K16338,K06087,K06710,K05412,K06478,K06449,K06708,K03160,K06496,K06527,K06752	K06533,K06585	http://www.kegg.jp/kegg-bin/show_pathway?map04514/K05413%09%23FFFFFF,red/K05689%09%23FFFFFF,red/K06745%09%23FFFFFF,red/K16338%09%23FFFFFF,red/K06087%09%23FFFFFF,red/K06710%09%23FFFFFF,red/K06449%09%23FFFFFF,red/K05412%09%23FFFFFF,red/K03160%09%23FFFFFF,red/K06533%09%23FFFFFF,green/K06751%09%23FFFFFF,red/K06585%09%23FFFFFF,green/K06780%09%23FFFFFF,red/K06478%09%23FFFFFF,red/K06708%09%23FFFFFF,red/…
ko04621	NOD-like receptor signaling pathway	Organismal Systems	Immune system	11	0	11	37	6.76427e-06	0.000128521	gene8065,gene15479,gene1164,gene6109,gene11720,gene6079,gene14457,gene4820,gene2722,gene2721,gene3985	-	K16060,K01370,K02580,K04734,K08846,K05405,K10030,K11859,K05482	-	http://www.kegg.jp/kegg-bin/show_pathway?map04621/K16060%09%23FFFFFF,red/K02580%09%23FFFFFF,red/K01370%09%23FFFFFF,red/K04734%09%23FFFFFF,red/K08846%09%23FFFFFF,red/K05405%09%23FFFFFF,red/K10030%09%23FFFFFF,red/K11859%09%23FFFFFF,red/K05482%09%23FFFFFF,red/
ko04630	Jak-STAT signaling pathway	Environmental Information Processing	Signal transduction	20	0	20	111	8.28817e-06	0.000143159	gene341,gene2048,gene4917,gene3130,gene12965,gene8065,gene8934,gene11652,gene1789,gene1872,gene5450,gene6105,gene12213,gene5717,gene6431,gene3447,gene4918,gene493,gene13323,gene14753	-	K05425,K04377,K05065,K05134,K05072,K05414,K05131,K05443,K05447,K04694,K05697,K02539,K04701,K05405,K11220,K04738,K05136,K04696	-	http://www.kegg.jp/kegg-bin/show_pathway?map04630/K05425%09%23FFFFFF,red/K04377%09%23FFFFFF,red/K05065%09%23FFFFFF,red/K05134%09%23FFFFFF,red/K05072%09%23FFFFFF,red/K05414%09%23FFFFFF,red/K05131%09%23FFFFFF,red/K05443%09%23FFFFFF,red/K05447%09%23FFFFFF,red/K04694%09%23FFFFFF,red/K05697%09%23FFFFFF,red/K02539%09%23FFFFFF,red/K04701%09%23FFFFFF,red/K05405%09%23FFFFFF,red/K11220%09%23FFFFFF,red/K047…
ko04380	Osteoclast differentiation	Organismal Systems	Development	17	1	18	94	9.73751e-06	0.000154177	gene11325,gene6502,gene4919,gene5400,gene12965,gene3985,gene6132,gene4274,gene704,gene11652,gene6079,gene1789,gene1872,gene10528,gene3307,gene14757,gene3447	gene15502	K05859,K02580,K08091,K04469,K04734,K05131,K09438,K04694,K08010,K05453,K07371,K08012,K11220,K08011,K08008,K04696	K14378	http://www.kegg.jp/kegg-bin/show_pathway?map04380/K05859%09%23FFFFFF,red/K02580%09%23FFFFFF,red/K08091%09%23FFFFFF,red/K04469%09%23FFFFFF,red/K04734%09%23FFFFFF,red/K05131%09%23FFFFFF,red/K09438%09%23FFFFFF,red/K04694%09%23FFFFFF,red/K08010%09%23FFFFFF,red/K05453%09%23FFFFFF,red/K07371%09%23FFFFFF,red/K14378%09%23FFFFFF,green/K08012%09%23FFFFFF,red/K11220%09%23FFFFFF,red/K08011%09%23FFFFFF,red/K0…
ko04672	Intestinal immune network for IgA production	Organismal Systems	Immune system	9	0	9	29	3.21744e-05	0.000470241	gene8065,gene2534,gene13623,gene2048,gene6059,gene11488,gene11642,gene11487,gene7306	-	K06710,K05413,K05412,K05405,K05150,K03160,K06752,K05443	-	http://www.kegg.jp/kegg-bin/show_pathway?map04672/K05413%09%23FFFFFF,red/K06710%09%23FFFFFF,red/K05412%09%23FFFFFF,red/K05150%09%23FFFFFF,red/K05405%09%23FFFFFF,red/K03160%09%23FFFFFF,red/K06752%09%23FFFFFF,red/K05443%09%23FFFFFF,red/
ko04612	Antigen processing and presentation	Organismal Systems	Immune system	9	0	9	37	0.00025946	0.00352125	gene12969,gene15055,gene5762,gene11488,gene1195,gene15872,gene15054,gene15053,gene11487	-	K06505,K06751,K05654,K08055,K05653,K08060,K06752	-	http://www.kegg.jp/kegg-bin/show_pathway?map04612/K06505%09%23FFFFFF,red/K06751%09%23FFFFFF,red/K08055%09%23FFFFFF,red/K05654%09%23FFFFFF,red/K05653%09%23FFFFFF,red/K08060%09%23FFFFFF,red/K06752%09%23FFFFFF,red/
ko04640	Hematopoietic cell lineage	Organismal Systems	Immune system	10	1	11	55	0.000352736	0.00446798	gene8065,gene4274,gene702,gene299,gene1725,gene6267,gene5717,gene6052,gene12716,gene4637	gene5390	K06256,K06457,K06261,K05453,K11140,K06449,K05405,K06448,K05072,K06482	K06259	http://www.kegg.jp/kegg-bin/show_pathway?map04640/K06457%09%23FFFFFF,red/K06256%09%23FFFFFF,red/K06261%09%23FFFFFF,red/K06259%09%23FFFFFF,green/K11140%09%23FFFFFF,red/K05453%09%23FFFFFF,red/K06449%09%23FFFFFF,red/K05405%09%23FFFFFF,red/K05072%09%23FFFFFF,red/K06448%09%23FFFFFF,red/K06482%09%23FFFFFF,red/
ko04145	Phagosome	Cellular Processes	Transport and catabolism	16	1	17	119	0.00071146	0.00844859	gene15055,gene5455,gene15054,gene13909,gene8778,gene772,gene15053,gene4919,gene12824,gene5400,gene6132,gene704,gene11488,gene15872,gene8383,gene11487	gene5390	K01330,K07375,K06751,K08010,K05654,K10159,K05653,K02154,K07374,K08012,K06752,K08011,K08008,K02152	K06259	http://www.kegg.jp/kegg-bin/show_pathway?map04145/K01330%09%23FFFFFF,red/K08010%09%23FFFFFF,red/K06751%09%23FFFFFF,red/K07375%09%23FFFFFF,red/K06259%09%23FFFFFF,green/K10159%09%23FFFFFF,red/K05654%09%23FFFFFF,red/K05653%09%23FFFFFF,red/K07374%09%23FFFFFF,red/K02154%09%23FFFFFF,red/K08012%09%23FFFFFF,red/K08011%09%23FFFFFF,red/K06752%09%23FFFFFF,red/K02152%09%23FFFFFF,red/K08008%09%23FFFFFF,red/
ko04210	Apoptosis	Cellular Processes	Cell growth and death	15	1	16	120	0.00211462	0.0236339	gene3840,gene1164,gene6079,gene5960,gene4917,gene13996,gene772,gene12694,gene4918,gene10847,gene14753,gene3985,gene3897,gene9641,gene8895	gene12557	K16060,K02162,K01367,K04426,K04721,K02580,K02539,K04397,K02084,K07374,K02373,K04734,K04724,K04738	K07611	http://www.kegg.jp/kegg-bin/show_pathway?map04210/K16060%09%23FFFFFF,red/K07611%09%23FFFFFF,green/K04426%09%23FFFFFF,red/K01367%09%23FFFFFF,red/K02162%09%23FFFFFF,red/K02580%09%23FFFFFF,red/K04721%09%23FFFFFF,red/K02084%09%23FFFFFF,red/K04397%09%23FFFFFF,red/K02539%09%23FFFFFF,red/K07374%09%23FFFFFF,red/K02373%09%23FFFFFF,red/K04734%09%23FFFFFF,red/K04724%09%23FFFFFF,red/K04738%09%23FFFFFF,red/
ko04066	HIF-1 signaling pathway	Environmental Information Processing	Signal transduction	10	2	12	81	0.00307118	0.032418	gene8065,gene6079,gene15419,gene1192,gene6502,gene8419,gene12872,gene11746,gene5400,gene13348	gene279,gene9479	K04372,K05859,K13241,K14736,K02580,K00844,K05405,K04515,K01103,K08008	K05459,K05466	http://www.kegg.jp/kegg-bin/show_pathway?map04066/K04372%09%23FFFFFF,red/K05466%09%23FFFFFF,green/K05859%09%23FFFFFF,red/K02580%09%23FFFFFF,red/K14736%09%23FFFFFF,red/K13241%09%23FFFFFF,red/K00844%09%23FFFFFF,red/K05459%09%23FFFFFF,green/K05405%09%23FFFFFF,red/K04515%09%23FFFFFF,red/K01103%09%23FFFFFF,red/K08008%09%23FFFFFF,red/
ko04080	Neuroactive ligand-receptor interaction	Environmental Information Processing	Signaling molecules and interaction	17	12	29	286	0.00380887	0.0380887	gene12149,gene2193,gene12275,gene9875,gene3851,gene7350,gene9515,gene9381,gene13433,gene1058,gene343,gene2485,gene1845,gene6415,gene11377,gene11417,gene4402	gene16208,gene1915,gene340,gene162,gene1925,gene10187,gene9237,gene11714,gene2250,gene834,gene7035,gene9710	K04267,K04279,K04816,K04274,K04269,K04200,K05211,K04009,K04138,K04323,K04293,K04157,K05203,K08397,K04160,K04259,K05220	K04228,K04166,K04590,K04229,K04221,K04291,K04296,K04206,K04136,K04235,K04168,K04581	http://www.kegg.jp/kegg-bin/show_pathway?map04080/K04267%09%23FFFFFF,red/K04279%09%23FFFFFF,red/K04296%09%23FFFFFF,green/K04221%09%23FFFFFF,green/K04229%09%23FFFFFF,green/K04816%09%23FFFFFF,red/K04136%09%23FFFFFF,green/K04274%09%23FFFFFF,red/K04235%09%23FFFFFF,green/K04269%09%23FFFFFF,red/K04200%09%23FFFFFF,red/K05211%09%23FFFFFF,red/K04009%09%23FFFFFF,red/K04323%09%23FFFFFF,red/K04138%09%23FFFFF…
ko00360	Phenylalanine metabolism	Metabolism	Amino acid metabolism	3	1	4	16	0.0131041	0.124488	gene6524,gene1605,gene14310	gene9481	K03334,K00129	K00500	http://www.kegg.jp/kegg-bin/show_pathway?map00360/K00500%09%23FFFFFF,green/K03334%09%23FFFFFF,red/K00129%09%23FFFFFF,red/
ko00770	Pantothenate and CoA biosynthesis	Metabolism	Metabolism of cofactors and vitamins	3	1	4	17	0.0163394	0.147833	gene512,gene511,gene510	gene6305	K08069	K18966	http://www.kegg.jp/kegg-bin/show_pathway?map00770/K08069%09%23FFFFFF,red/K18966%09%23FFFFFF,green/
ko04650	Natural killer cell mediated cytotoxicity	Organismal Systems	Immune system	9	0	9	67	0.0180351	0.155758	gene5040,gene15872,gene5960,gene5450,gene3130,gene15641,gene6502,gene15053,gene3447	-	K07984,K06751,K05859,K05697,K04721,K05414,K05131,K05871	-	http://www.kegg.jp/kegg-bin/show_pathway?map04650/K05859%09%23FFFFFF,red/K06751%09%23FFFFFF,red/K07984%09%23FFFFFF,red/K05697%09%23FFFFFF,red/K04721%09%23FFFFFF,red/K05414%09%23FFFFFF,red/K05131%09%23FFFFFF,red/K05871%09%23FFFFFF,red/
ko04670	Leukocyte transendothelial migration	Organismal Systems	Immune system	11	1	12	106	0.0247135	0.201556	gene6132,gene704,gene15465,gene15641,gene11645,gene6502,gene14491,gene4919,gene6832,gene5400,gene186	gene7703	K05859,K08010,K05726,K05871,K06087,K01403,K08012,K05732,K06527,K08011,K08008	K06533	http://www.kegg.jp/kegg-bin/show_pathway?map04670/K06533%09%23FFFFFF,green/K08010%09%23FFFFFF,red/K05859%09%23FFFFFF,red/K05726%09%23FFFFFF,red/K05871%09%23FFFFFF,red/K06087%09%23FFFFFF,red/K01403%09%23FFFFFF,red/K08012%09%23FFFFFF,red/K05732%09%23FFFFFF,red/K06527%09%23FFFFFF,red/K08011%09%23FFFFFF,red/K08008%09%23FFFFFF,red/
ko04610	Complement and coagulation cascades	Organismal Systems	Immune system	8	1	9	71	0.0254597	0.201556	gene4701,gene5455,gene16248,gene4221,gene11585,gene5454,gene2485,gene11202	gene1925	K01330,K01348,K03986,K03983,K01331,K03994,K04009	K04235	http://www.kegg.jp/kegg-bin/show_pathway?map04610/K01330%09%23FFFFFF,red/K03994%09%23FFFFFF,red/K01348%09%23FFFFFF,red/K04235%09%23FFFFFF,green/K03986%09%23FFFFFF,red/K03983%09%23FFFFFF,red/K01331%09%23FFFFFF,red/K04009%09%23FFFFFF,red/
ko02010	ABC transporters	Environmental Information Processing	Membrane transport	6	0	6	39	0.0274011	0.208249	gene15055,gene11961,gene11960,gene5127,gene2737,gene15054	-	K05681,K05654,K05656,K05653,K05650,K05651	-	http://www.kegg.jp/kegg-bin/show_pathway?map02010/K05681%09%23FFFFFF,red/K05656%09%23FFFFFF,red/K05654%09%23FFFFFF,red/K05653%09%23FFFFFF,red/K05650%09%23FFFFFF,red/K05651%09%23FFFFFF,red/
ko00400	Phenylalanine, tyrosine and tryptophan biosynthesis	Metabolism	Amino acid metabolism	1	1	2	5	0.031857	0.22625	gene6524	gene9481	K03334	K00500	http://www.kegg.jp/kegg-bin/show_pathway?map00400/K00500%09%23FFFFFF,green/K03334%09%23FFFFFF,red/
ko04020	Calcium signaling pathway	Environmental Information Processing	Signal transduction	12	4	16	161	0.0321513	0.22625	gene2193,gene1058,gene9875,gene343,gene7115,gene15641,gene1192,gene6502,gene11377,gene8419,gene13433,gene4402	gene2250,gene340,gene9710,gene7074	K04267,K04279,K05859,K13241,K05871,K04157,K05849,K04515,K05211,K04160,K05220,K04323	K04166,K04851,K04229,K04136	http://www.kegg.jp/kegg-bin/show_pathway?map04020/K04166%09%23FFFFFF,green/K04267%09%23FFFFFF,red/K04279%09%23FFFFFF,red/K05859%09%23FFFFFF,red/K04229%09%23FFFFFF,green/K13241%09%23FFFFFF,red/K04136%09%23FFFFFF,green/K05871%09%23FFFFFF,red/K04851%09%23FFFFFF,green/K04157%09%23FFFFFF,red/K05849%09%23FFFFFF,red/K04515%09%23FFFFFF,red/K04160%09%23FFFFFF,red/K05211%09%23FFFFFF,red/K04323%09%23FFFFFF,…
ko04917	Prolactin signaling pathway	Organismal Systems	Endocrine system	7	1	8	65	0.0397295	0.269593	gene12213,gene11652,gene15333,gene6079,gene1789,gene12965,gene1872	gene9480	K04701,K04694,K09444,K11220,K02580,K04696	K00501	http://www.kegg.jp/kegg-bin/show_pathway?map04917/K09444%09%23FFFFFF,red/K04694%09%23FFFFFF,red/K04701%09%23FFFFFF,red/K00501%09%23FFFFFF,green/K11220%09%23FFFFFF,red/K02580%09%23FFFFFF,red/K04696%09%23FFFFFF,red/
ko04151	PI3K-Akt signaling pathway	Environmental Information Processing	Signal transduction	15	8	23	268	0.0526846	0.345175	gene8065,gene4274,gene6079,gene5726,gene3130,gene12639,gene13548,gene5717,gene6431,gene8383,gene10904,gene3447,gene14084,gene12716,gene14753	gene16208,gene8500,gene279,gene1646,gene4350,gene9479,gene3564,gene2740	K17386,K06244,K04377,K05453,K06236,K10159,K02580,K02539,K08131,K05405,K05072,K06482,K06238,K05414,K05131	K05093,K05466,K05637,K05459,K04291,K06585,K05449,K06250	http://www.kegg.jp/kegg-bin/show_pathway?map04151/K17386%09%23FFFFFF,red/K06244%09%23FFFFFF,red/K10159%09%23FFFFFF,red/K06236%09%23FFFFFF,red/K04377%09%23FFFFFF,red/K02580%09%23FFFFFF,red/K05459%09%23FFFFFF,green/K05637%09%23FFFFFF,green/K05072%09%23FFFFFF,red/K05414%09%23FFFFFF,red/K05131%09%23FFFFFF,red/K05466%09%23FFFFFF,green/K04291%09%23FFFFFF,green/K05453%09%23FFFFFF,red/K06585%09%23FFFFFF,…
ko00120	Primary bile acid biosynthesis	Metabolism	Lipid metabolism	3	0	3	15	0.0570516	0.361327	gene10315,gene14368,gene476	-	K10223,K07431,K07430	-	http://www.kegg.jp/kegg-bin/show_pathway?map00120/K10223%09%23FFFFFF,red/K07431%09%23FFFFFF,red/K07430%09%23FFFFFF,red/
ko00460	Cyanoamino acid metabolism	Metabolism	Metabolism of other amino acids	2	0	2	7	0.0617619	0.37854	gene10219,gene1903	-	K18592,K00600	-	http://www.kegg.jp/kegg-bin/show_pathway?map00460/K18592%09%23FFFFFF,red/K00600%09%23FFFFFF,red/
ko04666	Fc gamma R-mediated phagocytosis	Organismal Systems	Immune system	8	0	8	72	0.0657754	0.383753	gene6132,gene7572,gene10078,gene12825,gene8014,gene6502,gene10528,gene1547	-	K13536,K05859,K08091,K01080,K06478,K12488,K08893,K08011	-	http://www.kegg.jp/kegg-bin/show_pathway?map04666/K13536%09%23FFFFFF,red/K05859%09%23FFFFFF,red/K08091%09%23FFFFFF,red/K01080%09%23FFFFFF,red/K06478%09%23FFFFFF,red/K12488%09%23FFFFFF,red/K08893%09%23FFFFFF,red/K08011%09%23FFFFFF,red/
ko04662	B cell receptor signaling pathway	Organismal Systems	Immune system	7	0	7	60	0.0666518	0.383753	gene6502,gene3307,gene12788,gene6079,gene5780,gene5450,gene3985	-	K05859,K04734,K12229,K05697,K07371,K07369,K02580	-	http://www.kegg.jp/kegg-bin/show_pathway?map04662/K04734%09%23FFFFFF,red/K05859%09%23FFFFFF,red/K05697%09%23FFFFFF,red/K12229%09%23FFFFFF,red/K02580%09%23FFFFFF,red/K07369%09%23FFFFFF,red/K07371%09%23FFFFFF,red/
ko00430	Taurine and hypotaurine metabolism	Metabolism	Metabolism of other amino acids	1	1	2	8	0.0791499	0.442308	gene10219	gene6305	K18592	K18966	http://www.kegg.jp/kegg-bin/show_pathway?map00430/K18966%09%23FFFFFF,green/K18592%09%23FFFFFF,red/
ko04215	Apoptosis - multiple species	Cellular Processes	Cell growth and death	4	0	4	28	0.0839176	0.455553	gene3840,gene1164,gene10847,gene9641	-	K02373,K16060,K02084,K04397	-	http://www.kegg.jp/kegg-bin/show_pathway?map04215/K16060%09%23FFFFFF,red/K02373%09%23FFFFFF,red/K04397%09%23FFFFFF,red/K02084%09%23FFFFFF,red/
ko04024	cAMP signaling pathway	Environmental Information Processing	Signal transduction	10	5	15	172	0.0928311	0.489942	gene2193,gene12275,gene15741,gene13317,gene6079,gene11079,gene343,gene1192,gene6415,gene3985	gene2250,gene1915,gene162,gene10187,gene7074	K01539,K02580,K13293,K04734,K04200,K04515,K05211,K04160,K04950,K04259	K04851,K04590,K04229,K04221,K04581	http://www.kegg.jp/kegg-bin/show_pathway?map04024/K04590%09%23FFFFFF,green/K04221%09%23FFFFFF,green/K04229%09%23FFFFFF,green/K01539%09%23FFFFFF,red/K02580%09%23FFFFFF,red/K13293%09%23FFFFFF,red/K04851%09%23FFFFFF,green/K04734%09%23FFFFFF,red/K04200%09%23FFFFFF,red/K04515%09%23FFFFFF,red/K05211%09%23FFFFFF,red/K04160%09%23FFFFFF,red/K04581%09%23FFFFFF,green/K04950%09%23FFFFFF,red/K04259%09%23FFFFF…
ko04614	Renin-angiotensin system	Organismal Systems	Endocrine system	1	2	3	19	0.101983	0.51215	gene299	gene9710,gene7556	K11140	K04166,K11141	http://www.kegg.jp/kegg-bin/show_pathway?map04614/K04166%09%23FFFFFF,green/K11140%09%23FFFFFF,red/K11141%09%23FFFFFF,green/
ko00051	Fructose and mannose metabolism	Metabolism	Carbohydrate metabolism	4	0	4	30	0.10243	0.51215	gene13538,gene15419,gene11746,gene770	-	K00011,K00844,K02377,K01103	-	http://www.kegg.jp/kegg-bin/show_pathway?map00051/K02377%09%23FFFFFF,red/K00844%09%23FFFFFF,red/K00011%09%23FFFFFF,red/K01103%09%23FFFFFF,red/
ko04924	Renin secretion	Organismal Systems	Endocrine system	2	4	6	55	0.110281	0.537268	gene12275,gene2736	gene378,gene5275,gene9710,gene7074	K04259,K19477	K04166,K04851,K12318,K05262	http://www.kegg.jp/kegg-bin/show_pathway?map04924/K04851%09%23FFFFFF,green/K04166%09%23FFFFFF,green/K12318%09%23FFFFFF,green/K05262%09%23FFFFFF,green/K19477%09%23FFFFFF,red/K04259%09%23FFFFFF,red/
ko00660	C5-Branched dibasic acid metabolism	Metabolism	Carbohydrate metabolism	1	0	1	2	0.116452	0.553147	gene430	-	K17724	-	http://www.kegg.jp/kegg-bin/show_pathway?map00660/K17724%09%23FFFFFF,red/
ko04320	Dorso-ventral axis formation	Organismal Systems	Development	3	0	3	21	0.128369	0.589109	gene10466,gene326,gene9592	-	K02599,K03211,K02678	-	http://www.kegg.jp/kegg-bin/show_pathway?map04320/K02599%09%23FFFFFF,red/K03211%09%23FFFFFF,red/K02678%09%23FFFFFF,red/
ko00590	Arachidonic acid metabolism	Metabolism	Lipid metabolism	5	0	5	45	0.130686	0.589109	gene4229,gene4457,gene10219,gene15106,gene14437	-	K00509,K18592,K16342,K11987,K01047	-	http://www.kegg.jp/kegg-bin/show_pathway?map00590/K00509%09%23FFFFFF,red/K18592%09%23FFFFFF,red/K11987%09%23FFFFFF,red/K16342%09%23FFFFFF,red/K01047%09%23FFFFFF,red/
ko00350	Tyrosine metabolism	Metabolism	Amino acid metabolism	3	1	4	33	0.133325	0.589109	gene6524,gene1605,gene14310	gene9480	K03334,K00129	K00501	http://www.kegg.jp/kegg-bin/show_pathway?map00350/K03334%09%23FFFFFF,red/K00501%09%23FFFFFF,green/K00129%09%23FFFFFF,red/
ko04214	Apoptosis - fly	Cellular Processes	Cell growth and death	5	1	6	60	0.149386	0.645074	gene3856,gene3840,gene7486,gene10847,gene8895	gene12557	K04459,K04426,K02084,K04397	K07611	http://www.kegg.jp/kegg-bin/show_pathway?map04214/K07611%09%23FFFFFF,green/K04459%09%23FFFFFF,red/K04426%09%23FFFFFF,red/K04397%09%23FFFFFF,red/K02084%09%23FFFFFF,red/
ko04966	Collecting duct acid secretion	Organismal Systems	Excretory system	3	0	3	23	0.156864	0.659117	gene8778,gene12824,gene5417	-	K18245,K02154,K02152	-	http://www.kegg.jp/kegg-bin/show_pathway?map04966/K18245%09%23FFFFFF,red/K02154%09%23FFFFFF,red/K02152%09%23FFFFFF,red/
ko00950	Isoquinoline alkaloid biosynthesis	Metabolism	Biosynthesis of other secondary metabolites	1	1	2	12	0.159576	0.659117	gene6524	gene9480	K03334	K00501	http://www.kegg.jp/kegg-bin/show_pathway?map00950/K03334%09%23FFFFFF,red/K00501%09%23FFFFFF,green/
ko04260	Cardiac muscle contraction	Organismal Systems	Circulatory system	3	2	5	49	0.168959	0.683027	gene14484,gene15741,gene3375	gene7070,gene7074	K17751,K01539,K12045	K04851,K04860	http://www.kegg.jp/kegg-bin/show_pathway?map04260/K04851%09%23FFFFFF,green/K17751%09%23FFFFFF,red/K04860%09%23FFFFFF,green/K01539%09%23FFFFFF,red/K12045%09%23FFFFFF,red/
ko04072	Phospholipase D signaling pathway	Environmental Information Processing	Signal transduction	8	3	11	133	0.174771	0.6918	gene7572,gene15106,gene15641,gene13548,gene6502,gene10528,gene2722,gene2721	gene16208,gene7035,gene9710	K17386,K05859,K10030,K16342,K08091,K01080,K05871	K04228,K04166,K04291	http://www.kegg.jp/kegg-bin/show_pathway?map04072/K04166%09%23FFFFFF,green/K04228%09%23FFFFFF,green/K17386%09%23FFFFFF,red/K05859%09%23FFFFFF,red/K04291%09%23FFFFFF,green/K08091%09%23FFFFFF,red/K16342%09%23FFFFFF,red/K01080%09%23FFFFFF,red/K05871%09%23FFFFFF,red/K10030%09%23FFFFFF,red/
ko04750	Inflammatory mediator regulation of TRP channels	Organismal Systems	Sensory system	6	2	8	92	0.186564	0.72341	gene1192,gene12275,gene6502,gene1058,gene9515,gene15106	gene9479,gene8557	K04157,K04269,K05859,K04515,K16342,K04259	K04984,K05459	http://www.kegg.jp/kegg-bin/show_pathway?map04750/K05859%09%23FFFFFF,red/K16342%09%23FFFFFF,red/K04157%09%23FFFFFF,red/K04984%09%23FFFFFF,green/K04269%09%23FFFFFF,red/K05459%09%23FFFFFF,green/K04515%09%23FFFFFF,red/K04259%09%23FFFFFF,red/
ko04962	Vasopressin-regulated water reabsorption	Organismal Systems	Excretory system	2	2	4	39	0.204388	0.776676	gene8882,gene10724	gene7035,gene12364	K09876,K07904	K04228,K10418	http://www.kegg.jp/kegg-bin/show_pathway?map04962/K04228%09%23FFFFFF,green/K09876%09%23FFFFFF,red/K07904%09%23FFFFFF,red/K10418%09%23FFFFFF,green/
ko04978	Mineral absorption	Organismal Systems	Digestive system	3	0	3	27	0.218634	0.792432	gene15741,gene2243,gene13348	-	K01539,K14736,K08539	-	http://www.kegg.jp/kegg-bin/show_pathway?map04978/K01539%09%23FFFFFF,red/K14736%09%23FFFFFF,red/K08539%09%23FFFFFF,red/
ko00524	Butirosin and neomycin biosynthesis	Metabolism	Biosynthesis of other secondary metabolites	1	0	1	4	0.219363	0.792432	gene15419	-	K00844	-	http://www.kegg.jp/kegg-bin/show_pathway?map00524/K00844%09%23FFFFFF,red/
ko04510	Focal adhesion	Cellular Processes	Cellular commiunity	9	5	14	185	0.221047	0.792432	gene1164,gene5726,gene15465,gene12639,gene13548,gene10904,gene186,gene14084,gene12716	gene1646,gene4350,gene9479,gene3564,gene2740	K16060,K17386,K06244,K06236,K05726,K05732,K08131,K06238,K06482	K05637,K05459,K06585,K05449,K06250	http://www.kegg.jp/kegg-bin/show_pathway?map04510/K17386%09%23FFFFFF,red/K16060%09%23FFFFFF,red/K06244%09%23FFFFFF,red/K06236%09%23FFFFFF,red/K06585%09%23FFFFFF,green/K05726%09%23FFFFFF,red/K05449%09%23FFFFFF,green/K05732%09%23FFFFFF,red/K05459%09%23FFFFFF,green/K05637%09%23FFFFFF,green/K08131%09%23FFFFFF,red/K06238%09%23FFFFFF,red/K06482%09%23FFFFFF,red/K06250%09%23FFFFFF,green/
ko00410	beta-Alanine metabolism	Metabolism	Metabolism of other amino acids	2	1	3	28	0.2348	0.826149	gene1605,gene14310	gene6305	K00129	K18966	http://www.kegg.jp/kegg-bin/show_pathway?map00410/K00129%09%23FFFFFF,red/K18966%09%23FFFFFF,green/
ko04013	MAPK signaling pathway - fly	Environmental Information Processing	Signal transduction	2	0	2	16	0.249064	0.852378	gene10466,gene326	-	K03211,K02678	-	http://www.kegg.jp/kegg-bin/show_pathway?map04013/K03211%09%23FFFFFF,red/K02678%09%23FFFFFF,red/
ko04740	Olfactory transduction	Organismal Systems	Sensory system	7	1	8	100	0.251227	0.852378	gene15746,gene1192,gene14908,gene2952,gene2736,gene11079,gene7115	gene8720	K04439,K04257,K05849,K04515,K04950,K19477	K13752	http://www.kegg.jp/kegg-bin/show_pathway?map04740/K04439%09%23FFFFFF,red/K04257%09%23FFFFFF,red/K13752%09%23FFFFFF,green/K05849%09%23FFFFFF,red/K04515%09%23FFFFFF,red/K04950%09%23FFFFFF,red/K19477%09%23FFFFFF,red/
ko00220	Arginine biosynthesis	Metabolism	Amino acid metabolism	2	0	2	17	0.27186	0.885684	gene9343,gene8419	-	K13241,K01476	-	http://www.kegg.jp/kegg-bin/show_pathway?map00220/K13241%09%23FFFFFF,red/K01476%09%23FFFFFF,red/
ko04730	Long-term depression	Organismal Systems	Nervous system	3	2	5	59	0.279292	0.885684	gene2736,gene3560,gene15106	gene9479,gene5275	K08067,K16342,K19477	K12318,K05459	http://www.kegg.jp/kegg-bin/show_pathway?map04730/K05459%09%23FFFFFF,green/K12318%09%23FFFFFF,green/K08067%09%23FFFFFF,red/K16342%09%23FFFFFF,red/K19477%09%23FFFFFF,red/
ko04920	Adipocytokine signaling pathway	Organismal Systems	Endocrine system	4	1	5	59	0.279292	0.885684	gene13435,gene6079,gene1872,gene3985	gene5390	K07359,K04734,K02580,K04696	K06259	http://www.kegg.jp/kegg-bin/show_pathway?map04920/K07359%09%23FFFFFF,red/K04734%09%23FFFFFF,red/K06259%09%23FFFFFF,green/K02580%09%23FFFFFF,red/K04696%09%23FFFFFF,red/
ko00100	Steroid biosynthesis	Metabolism	Lipid metabolism	2	0	2	18	0.29463	0.885684	gene9945,gene5839	-	K01052,K00227	-	http://www.kegg.jp/kegg-bin/show_pathway?map00100/K01052%09%23FFFFFF,red/K00227%09%23FFFFFF,red/
ko04919	Thyroid hormone signaling pathway	Organismal Systems	Endocrine system	8	0	8	105	0.29482	0.885684	gene15741,gene11652,gene1789,gene10519,gene6502,gene8222,gene9592,gene6431	-	K07754,K11220,K05859,K01539,K04377,K02599,K09101	-	http://www.kegg.jp/kegg-bin/show_pathway?map04919/K07754%09%23FFFFFF,red/K05859%09%23FFFFFF,red/K11220%09%23FFFFFF,red/K04377%09%23FFFFFF,red/K01539%09%23FFFFFF,red/K02599%09%23FFFFFF,red/K09101%09%23FFFFFF,red/
ko04722	Neurotrophin signaling pathway	Organismal Systems	Nervous system	8	0	8	105	0.29482	0.885684	gene1192,gene6502,gene11720,gene6079,gene15017,gene14457,gene8895,gene3985	-	K12459,K08846,K05859,K04734,K04426,K02580,K04515	-	http://www.kegg.jp/kegg-bin/show_pathway?map04722/K12459%09%23FFFFFF,red/K04734%09%23FFFFFF,red/K05859%09%23FFFFFF,red/K08846%09%23FFFFFF,red/K04426%09%23FFFFFF,red/K04515%09%23FFFFFF,red/K02580%09%23FFFFFF,red/
ko04660	T cell receptor signaling pathway	Organismal Systems	Immune system	7	0	7	90	0.295207	0.885684	gene2048,gene6079,gene5780,gene12825,gene5450,gene2852,gene3985	-	K06478,K04734,K05697,K04415,K07369,K02580,K05443	-	http://www.kegg.jp/kegg-bin/show_pathway?map04660/K06478%09%23FFFFFF,red/K04734%09%23FFFFFF,red/K04415%09%23FFFFFF,red/K05697%09%23FFFFFF,red/K02580%09%23FFFFFF,red/K07369%09%23FFFFFF,red/K05443%09%23FFFFFF,red/
ko00512	Mucin type O-Glycan biosynthesis	Metabolism	Glycan biosynthesis and metabolism	2	1	3	32	0.301068	0.885684	gene5895,gene15248	gene9354	K00727,K00710	K00710	http://www.kegg.jp/kegg-bin/show_pathway?map00512/K00727%09%23FFFFFF,red/K00710%09%23FFFFFF,purple/
ko04970	Salivary secretion	Organismal Systems	Digestive system	3	2	5	61	0.302997	0.885684	gene2736,gene58,gene15741	gene340,gene5275	K01539,K13915,K19477	K12318,K04136	http://www.kegg.jp/kegg-bin/show_pathway?map04970/K12318%09%23FFFFFF,green/K01539%09%23FFFFFF,red/K13915%09%23FFFFFF,red/K04136%09%23FFFFFF,green/K19477%09%23FFFFFF,red/
ko04270	Vascular smooth muscle contraction	Organismal Systems	Circulatory system	4	4	8	107	0.31275	0.890614	gene4229,gene9875,gene1714,gene15106	gene340,gene5275,gene9710,gene7074	K04267,K08449,K16342,K01047	K04166,K04851,K12318,K04136	http://www.kegg.jp/kegg-bin/show_pathway?map04270/K04851%09%23FFFFFF,green/K04166%09%23FFFFFF,green/K04267%09%23FFFFFF,red/K12318%09%23FFFFFF,green/K08449%09%23FFFFFF,red/K16342%09%23FFFFFF,red/K04136%09%23FFFFFF,green/K01047%09%23FFFFFF,red/
ko04964	Proximal tubule bicarbonate reclamation	Organismal Systems	Excretory system	2	0	2	19	0.317294	0.890614	gene15741,gene5417	-	K18245,K01539	-	http://www.kegg.jp/kegg-bin/show_pathway?map04964/K01539%09%23FFFFFF,red/K18245%09%23FFFFFF,red/
ko04550	Signaling pathways regulating pluripotency of stem cells	Cellular Processes	Cellular commiunity	5	4	9	123	0.318746	0.890614	gene14431,gene6431,gene5987,gene1380,gene4005	gene8500,gene3274,gene9479,gene3341	K04676,K02085,K04377,K04667,K18484	K05093,K05459,K11488,K00182	http://www.kegg.jp/kegg-bin/show_pathway?map04550/K11488%09%23FFFFFF,green/K04377%09%23FFFFFF,red/K02085%09%23FFFFFF,red/K04667%09%23FFFFFF,red/K18484%09%23FFFFFF,red/K04676%09%23FFFFFF,red/K05093%09%23FFFFFF,green/K05459%09%23FFFFFF,green/K00182%09%23FFFFFF,green/
ko04975	Fat digestion and absorption	Organismal Systems	Digestive system	2	1	3	35	0.351396	0.922257	gene4229,gene7572	gene5390	K01080,K01047	K06259	http://www.kegg.jp/kegg-bin/show_pathway?map04975/K06259%09%23FFFFFF,green/K01080%09%23FFFFFF,red/K01047%09%23FFFFFF,red/
ko04973	Carbohydrate digestion and absorption	Organismal Systems	Digestive system	2	1	3	35	0.351396	0.922257	gene15741,gene15419	gene7074	K01539,K00844	K04851	http://www.kegg.jp/kegg-bin/show_pathway?map04973/K04851%09%23FFFFFF,green/K01539%09%23FFFFFF,red/K00844%09%23FFFFFF,red/
ko04961	Endocrine and other factor-regulated calcium reabsorption	Organismal Systems	Excretory system	3	0	3	35	0.351396	0.922257	gene8882,gene15741,gene2243	-	K07904,K01539,K08539	-	http://www.kegg.jp/kegg-bin/show_pathway?map04961/K07904%09%23FFFFFF,red/K01539%09%23FFFFFF,red/K08539%09%23FFFFFF,red/
ko04010	MAPK signaling pathway	Environmental Information Processing	Signal transduction	11	3	14	207	0.361258	0.922257	gene14908,gene3856,gene6079,gene7486,gene15106,gene11325,gene13548,gene6431,gene12872,gene2852,gene8895	gene8500,gene7070,gene7074	K17386,K04372,K04426,K04377,K02580,K16342,K04469,K04439,K04459,K04415	K04851,K04860,K05093	http://www.kegg.jp/kegg-bin/show_pathway?map04010/K04372%09%23FFFFFF,red/K17386%09%23FFFFFF,red/K04860%09%23FFFFFF,green/K04377%09%23FFFFFF,red/K04426%09%23FFFFFF,red/K02580%09%23FFFFFF,red/K16342%09%23FFFFFF,red/K04469%09%23FFFFFF,red/K04851%09%23FFFFFF,green/K04439%09%23FFFFFF,red/K05093%09%23FFFFFF,green/K04459%09%23FFFFFF,red/K04415%09%23FFFFFF,red/
ko00340	Histidine metabolism	Metabolism	Amino acid metabolism	2	0	2	21	0.362038	0.922257	gene1605,gene14310	-	K00129	-	http://www.kegg.jp/kegg-bin/show_pathway?map00340/K00129%09%23FFFFFF,red/
ko04911	Insulin secretion	Organismal Systems	Endocrine system	2	3	5	66	0.3633	0.922257	gene1192,gene15741	gene378,gene10187,gene7074	K01539,K04515	K04851,K05262,K04581	http://www.kegg.jp/kegg-bin/show_pathway?map04911/K04851%09%23FFFFFF,green/K01539%09%23FFFFFF,red/K05262%09%23FFFFFF,green/K04515%09%23FFFFFF,red/K04581%09%23FFFFFF,green/
ko04726	Serotonergic synapse	Organismal Systems	Nervous system	6	1	7	97	0.364049	0.922257	gene11623,gene1058,gene343,gene4457,gene15106,gene14437	gene7074	K04157,K00509,K05037,K04160,K16342,K11987	K04851	http://www.kegg.jp/kegg-bin/show_pathway?map04726/K04851%09%23FFFFFF,green/K05037%09%23FFFFFF,red/K00509%09%23FFFFFF,red/K04157%09%23FFFFFF,red/K11987%09%23FFFFFF,red/K16342%09%23FFFFFF,red/K04160%09%23FFFFFF,red/
ko04540	Gap junction	Cellular Processes	Cellular commiunity	5	1	6	82	0.369766	0.924414	gene13909,gene772,gene13548,gene2736,gene1058	gene5275	K17386,K04157,K07375,K07374,K19477	K12318	http://www.kegg.jp/kegg-bin/show_pathway?map04540/K17386%09%23FFFFFF,red/K04157%09%23FFFFFF,red/K12318%09%23FFFFFF,green/K07375%09%23FFFFFF,red/K07374%09%23FFFFFF,red/K19477%09%23FFFFFF,red/
ko00521	Streptomycin biosynthesis	Metabolism	Biosynthesis of other secondary metabolites	1	0	1	8	0.390671	0.963248	gene15419	-	K00844	-	http://www.kegg.jp/kegg-bin/show_pathway?map00521/K00844%09%23FFFFFF,red/
ko04611	Platelet activation	Organismal Systems	Immune system	7	1	8	116	0.395439	0.963248	gene2736,gene6502,gene15465,gene10904,gene4637,gene15106,gene14437	gene5275	K06261,K05732,K00509,K05859,K06236,K16342,K19477	K12318	http://www.kegg.jp/kegg-bin/show_pathway?map04611/K00509%09%23FFFFFF,red/K06261%09%23FFFFFF,red/K12318%09%23FFFFFF,green/K05859%09%23FFFFFF,red/K06236%09%23FFFFFF,red/K16342%09%23FFFFFF,red/K05732%09%23FFFFFF,red/K19477%09%23FFFFFF,red/
ko00592	alpha-Linolenic acid metabolism	Metabolism	Lipid metabolism	2	0	2	24	0.426896	0.998137	gene4229,gene15106	-	K16342,K01047	-	http://www.kegg.jp/kegg-bin/show_pathway?map00592/K16342%09%23FFFFFF,red/K01047%09%23FFFFFF,red/
ko04330	Notch signaling pathway	Environmental Information Processing	Signal transduction	3	0	3	40	0.433955	0.998137	gene9592,gene14172,gene4905	-	K02599,K06051,K05948	-	http://www.kegg.jp/kegg-bin/show_pathway?map04330/K06051%09%23FFFFFF,red/K02599%09%23FFFFFF,red/K05948%09%23FFFFFF,red/
ko00565	Ether lipid metabolism	Metabolism	Lipid metabolism	3	0	3	40	0.433955	0.998137	gene4229,gene7572,gene15106	-	K16342,K01080,K01047	-	http://www.kegg.jp/kegg-bin/show_pathway?map00565/K16342%09%23FFFFFF,red/K01080%09%23FFFFFF,red/K01047%09%23FFFFFF,red/
ko04261	Adrenergic signaling in cardiomyocytes	Organismal Systems	Circulatory system	4	4	8	121	0.44178	0.998137	gene14484,gene1192,gene15741,gene3375	gene340,gene9710,gene7070,gene7074	K17751,K01539,K04515,K12045	K04166,K04851,K04860,K04136	http://www.kegg.jp/kegg-bin/show_pathway?map04261/K04166%09%23FFFFFF,green/K17751%09%23FFFFFF,red/K04860%09%23FFFFFF,green/K01539%09%23FFFFFF,red/K04136%09%23FFFFFF,green/K04851%09%23FFFFFF,green/K04515%09%23FFFFFF,red/K12045%09%23FFFFFF,red/
ko00591	Linoleic acid metabolism	Metabolism	Lipid metabolism	2	0	2	25	0.44775	0.998137	gene4229,gene15106	-	K16342,K01047	-	http://www.kegg.jp/kegg-bin/show_pathway?map00591/K16342%09%23FFFFFF,red/K01047%09%23FFFFFF,red/
ko04310	Wnt signaling pathway	Environmental Information Processing	Signal transduction	4	4	8	123	0.460207	0.998137	gene14431,gene1192,gene6428,gene6431	gene11981,gene6856,gene10361,gene3341	K02085,K04377,K04515,K04490	K16834,K02185,K00182,K01645	http://www.kegg.jp/kegg-bin/show_pathway?map04310/K02185%09%23FFFFFF,green/K04377%09%23FFFFFF,red/K02085%09%23FFFFFF,red/K01645%09%23FFFFFF,green/K04490%09%23FFFFFF,red/K16834%09%23FFFFFF,green/K00182%09%23FFFFFF,green/K04515%09%23FFFFFF,red/
ko00790	Folate biosynthesis	Metabolism	Metabolism of cofactors and vitamins	1	0	1	10	0.461685	0.998137	gene14343	-	K01495	-	http://www.kegg.jp/kegg-bin/show_pathway?map00790/K01495%09%23FFFFFF,red/
ko04130	SNARE interactions in vesicular transport	Genetic Information Processing	Folding, sorting and degradation	2	0	2	26	0.468169	0.998137	gene4831,gene13110	-	K08487,K08491	-	http://www.kegg.jp/kegg-bin/show_pathway?map04130/K08487%09%23FFFFFF,red/K08491%09%23FFFFFF,red/
ko04974	Protein digestion and absorption	Organismal Systems	Digestive system	5	0	5	75	0.471517	0.998137	gene12639,gene15741,gene10904,gene14084,gene7115	-	K08131,K05849,K01539,K06236,K06238	-	http://www.kegg.jp/kegg-bin/show_pathway?map04974/K08131%09%23FFFFFF,red/K06236%09%23FFFFFF,red/K01539%09%23FFFFFF,red/K05849%09%23FFFFFF,red/K06238%09%23FFFFFF,red/
ko04971	Gastric acid secretion	Organismal Systems	Digestive system	4	0	4	60	0.489415	0.998137	gene1192,gene15741,gene4029,gene5417	-	K01539,K18245,K04515,K04913	-	http://www.kegg.jp/kegg-bin/show_pathway?map04971/K18245%09%23FFFFFF,red/K01539%09%23FFFFFF,red/K04515%09%23FFFFFF,red/K04913%09%23FFFFFF,red/
ko00760	Nicotinate and nicotinamide metabolism	Metabolism	Metabolism of cofactors and vitamins	2	0	2	28	0.507619	0.998137	gene11679,gene2930	-	K19970,K03783	-	http://www.kegg.jp/kegg-bin/show_pathway?map00760/K03783%09%23FFFFFF,red/K19970%09%23FFFFFF,red/
ko04022	cGMP-PKG signaling pathway	Environmental Information Processing	Signal transduction	5	4	9	146	0.51675	0.998137	gene3851,gene2736,gene15741,gene8875,gene7115	gene340,gene5275,gene9710,gene7074	K05849,K01539,K09262,K04138,K19477	K04166,K04851,K12318,K04136	http://www.kegg.jp/kegg-bin/show_pathway?map04022/K04851%09%23FFFFFF,green/K04166%09%23FFFFFF,green/K12318%09%23FFFFFF,green/K01539%09%23FFFFFF,red/K05849%09%23FFFFFF,red/K09262%09%23FFFFFF,red/K04136%09%23FFFFFF,green/K19477%09%23FFFFFF,red/K04138%09%23FFFFFF,red/
ko04014	Ras signaling pathway	Environmental Information Processing	Signal transduction	8	4	12	197	0.522135	0.998137	gene4274,gene326,gene6079,gene15106,gene4229,gene13548,gene6502,gene10528	gene8500,gene279,gene4350,gene9479	K17386,K05859,K05453,K02580,K08091,K16342,K02678,K01047	K05093,K05466,K05459,K05449	http://www.kegg.jp/kegg-bin/show_pathway?map04014/K17386%09%23FFFFFF,red/K05466%09%23FFFFFF,green/K05859%09%23FFFFFF,red/K05453%09%23FFFFFF,red/K02580%09%23FFFFFF,red/K16342%09%23FFFFFF,red/K08091%09%23FFFFFF,red/K05449%09%23FFFFFF,green/K05093%09%23FFFFFF,green/K05459%09%23FFFFFF,green/K02678%09%23FFFFFF,red/K01047%09%23FFFFFF,red/
ko00982	Drug metabolism - cytochrome P450	Metabolism	Xenobiotics biodegradation and metabolism	2	0	2	29	0.526616	0.998137	gene1605,gene14310	-	K00129	-	http://www.kegg.jp/kegg-bin/show_pathway?map00982/K00129%09%23FFFFFF,red/
ko04068	FoxO signaling pathway	Environmental Information Processing	Signal transduction	6	1	7	115	0.540725	0.998137	gene8065,gene5717,gene2048,gene7350,gene5960,gene15539	gene9479	K15618,K04293,K05405,K05072,K04721,K05443	K05459	http://www.kegg.jp/kegg-bin/show_pathway?map04068/K04293%09%23FFFFFF,red/K15618%09%23FFFFFF,red/K05459%09%23FFFFFF,green/K05405%09%23FFFFFF,red/K05072%09%23FFFFFF,red/K04721%09%23FFFFFF,red/K05443%09%23FFFFFF,red/
ko04925	Aldosterone synthesis and secretion	Organismal Systems	Endocrine system	2	2	4	64	0.540815	0.998137	gene1192,gene6415	gene9710,gene7074	K04515,K04200	K04166,K04851	http://www.kegg.jp/kegg-bin/show_pathway?map04925/K04851%09%23FFFFFF,green/K04166%09%23FFFFFF,green/K04200%09%23FFFFFF,red/K04515%09%23FFFFFF,red/
ko04913	Ovarian steroidogenesis	Organismal Systems	Endocrine system	2	1	3	47	0.542055	0.998137	gene4457,gene15106	gene9479	K16342,K11987	K05459	http://www.kegg.jp/kegg-bin/show_pathway?map04913/K05459%09%23FFFFFF,green/K11987%09%23FFFFFF,red/K16342%09%23FFFFFF,red/
ko00052	Galactose metabolism	Metabolism	Carbohydrate metabolism	2	0	2	30	0.54511	0.998137	gene15419,gene770	-	K00011,K00844	-	http://www.kegg.jp/kegg-bin/show_pathway?map00052/K00844%09%23FFFFFF,red/K00011%09%23FFFFFF,red/
ko04724	Glutamatergic synapse	Organismal Systems	Nervous system	5	1	6	100	0.56052	0.998137	gene2193,gene11417,gene4640,gene1726,gene15106	gene7074	K05203,K05613,K05211,K16342,K05617	K04851	http://www.kegg.jp/kegg-bin/show_pathway?map04724/K04851%09%23FFFFFF,green/K05613%09%23FFFFFF,red/K05203%09%23FFFFFF,red/K16342%09%23FFFFFF,red/K05211%09%23FFFFFF,red/K05617%09%23FFFFFF,red/
ko04713	Circadian entrainment	Organismal Systems	Environmental adaptation	3	2	5	83	0.562436	0.998137	gene2193,gene1192,gene2736	gene5275,gene7074	K04515,K05211,K19477	K04851,K12318	http://www.kegg.jp/kegg-bin/show_pathway?map04713/K04851%09%23FFFFFF,green/K12318%09%23FFFFFF,green/K04515%09%23FFFFFF,red/K05211%09%23FFFFFF,red/K19477%09%23FFFFFF,red/
ko04960	Aldosterone-regulated sodium reabsorption	Organismal Systems	Excretory system	1	1	2	31	0.563094	0.998137	gene15741	gene9479	K01539	K05459	http://www.kegg.jp/kegg-bin/show_pathway?map04960/K05459%09%23FFFFFF,green/K01539%09%23FFFFFF,red/
ko00980	Metabolism of xenobiotics by cytochrome P450	Metabolism	Xenobiotics biodegradation and metabolism	2	0	2	31	0.563094	0.998137	gene1605,gene14310	-	K00129	-	http://www.kegg.jp/kegg-bin/show_pathway?map00980/K00129%09%23FFFFFF,red/
ko04921	Oxytocin signaling pathway	Organismal Systems	Endocrine system	4	4	8	135	0.567125	0.998137	gene1192,gene13435,gene4457,gene15106	gene2250,gene5275,gene7070,gene7074	K07359,K04515,K16342,K11987	K04851,K04860,K12318,K04229	http://www.kegg.jp/kegg-bin/show_pathway?map04921/K04851%09%23FFFFFF,green/K07359%09%23FFFFFF,red/K04860%09%23FFFFFF,green/K12318%09%23FFFFFF,green/K04229%09%23FFFFFF,green/K04515%09%23FFFFFF,red/K11987%09%23FFFFFF,red/K16342%09%23FFFFFF,red/
ko04923	Regulation of lipolysis in adipocytes	Organismal Systems	Endocrine system	3	0	3	49	0.570698	0.998137	gene2736,gene4457,gene14437	-	K00509,K11987,K19477	-	http://www.kegg.jp/kegg-bin/show_pathway?map04923/K00509%09%23FFFFFF,red/K11987%09%23FFFFFF,red/K19477%09%23FFFFFF,red/
ko00910	Nitrogen metabolism	Metabolism	Energy metabolism	1	0	1	14	0.579882	0.998137	gene5417	-	K18245	-	http://www.kegg.jp/kegg-bin/show_pathway?map00910/K18245%09%23FFFFFF,red/
ko00140	Steroid hormone biosynthesis	Metabolism	Lipid metabolism	2	0	2	32	0.580563	0.998137	gene8964,gene476	-	K07430,K01015	-	http://www.kegg.jp/kegg-bin/show_pathway?map00140/K07430%09%23FFFFFF,red/K01015%09%23FFFFFF,red/
ko00010	Glycolysis / Gluconeogenesis	Metabolism	Carbohydrate metabolism	3	0	3	50	0.584597	0.998137	gene1605,gene15419,gene14310	-	K00129,K00844	-	http://www.kegg.jp/kegg-bin/show_pathway?map00010/K00129%09%23FFFFFF,red/K00844%09%23FFFFFF,red/
ko04142	Lysosome	Cellular Processes	Transport and catabolism	6	0	6	106	0.61812	0.998137	gene10873,gene8778,gene5839,gene5127,gene10936,gene1206	-	K01052,K12383,K05656,K12392,K02154,K06562	-	http://www.kegg.jp/kegg-bin/show_pathway?map04142/K01052%09%23FFFFFF,red/K12383%09%23FFFFFF,red/K05656%09%23FFFFFF,red/K12392%09%23FFFFFF,red/K06562%09%23FFFFFF,red/K02154%09%23FFFFFF,red/
ko04360	Axon guidance	Organismal Systems	Development	8	1	9	160	0.628507	0.998137	gene15393,gene4593,gene13579,gene8885,gene1192,gene6502,gene5069,gene12633	gene1925	K06521,K04966,K06529,K05859,K04515,K06840,K07521	K04235	http://www.kegg.jp/kegg-bin/show_pathway?map04360/K06521%09%23FFFFFF,red/K04966%09%23FFFFFF,red/K05859%09%23FFFFFF,red/K06840%09%23FFFFFF,red/K06529%09%23FFFFFF,red/K04235%09%23FFFFFF,green/K04515%09%23FFFFFF,red/K07521%09%23FFFFFF,red/
ko04015	Rap1 signaling pathway	Environmental Information Processing	Signal transduction	6	5	11	195	0.628788	0.998137	gene13548,gene4274,gene15146,gene9875,gene186,gene2591	gene16208,gene8500,gene279,gene4350,gene9479	K17386,K04267,K17698,K05453,K05689,K05726	K05093,K05466,K05459,K04291,K05449	http://www.kegg.jp/kegg-bin/show_pathway?map04015/K04267%09%23FFFFFF,red/K17386%09%23FFFFFF,red/K05466%09%23FFFFFF,green/K17698%09%23FFFFFF,red/K04291%09%23FFFFFF,green/K05453%09%23FFFFFF,red/K05689%09%23FFFFFF,red/K05726%09%23FFFFFF,red/K05449%09%23FFFFFF,green/K05093%09%23FFFFFF,green/K05459%09%23FFFFFF,green/
ko00533	Glycosaminoglycan biosynthesis - keratan sulfate	Metabolism	Glycan biosynthesis and metabolism	1	0	1	16	0.628874	0.998137	gene1055	-	K09664	-	http://www.kegg.jp/kegg-bin/show_pathway?map00533/K09664%09%23FFFFFF,red/
ko00480	Glutathione metabolism	Metabolism	Metabolism of other amino acids	2	0	2	35	0.629855	0.998137	gene10219,gene299	-	K11140,K18592	-	http://www.kegg.jp/kegg-bin/show_pathway?map00480/K11140%09%23FFFFFF,red/K18592%09%23FFFFFF,red/
ko00564	Glycerophospholipid metabolism	Metabolism	Lipid metabolism	3	2	5	90	0.63503	0.998137	gene4229,gene7572,gene15106	gene7544,gene3726	K16342,K01080,K01047	K14286,K00650	http://www.kegg.jp/kegg-bin/show_pathway?map00564/K14286%09%23FFFFFF,green/K16342%09%23FFFFFF,red/K00650%09%23FFFFFF,green/K01080%09%23FFFFFF,red/K01047%09%23FFFFFF,red/
ko04370	VEGF signaling pathway	Environmental Information Processing	Signal transduction	3	0	3	54	0.63725	0.998137	gene6502,gene4457,gene15106	-	K05859,K16342,K11987	-	http://www.kegg.jp/kegg-bin/show_pathway?map04370/K05859%09%23FFFFFF,red/K11987%09%23FFFFFF,red/K16342%09%23FFFFFF,red/
ko04114	Oocyte meiosis	Cellular Processes	Cell growth and death	3	2	5	91	0.644777	0.998137	gene1192,gene15199,gene15880	gene9479,gene1158	K04515,K06636	K05459,K08556	http://www.kegg.jp/kegg-bin/show_pathway?map04114/K05459%09%23FFFFFF,green/K04515%09%23FFFFFF,red/K06636%09%23FFFFFF,red/K08556%09%23FFFFFF,green/
ko00270	Cysteine and methionine metabolism	Metabolism	Amino acid metabolism	2	0	2	36	0.645251	0.998137	gene6524,gene15602	-	K03334,K00558	-	http://www.kegg.jp/kegg-bin/show_pathway?map00270/K03334%09%23FFFFFF,red/K00558%09%23FFFFFF,red/
ko01230	Biosynthesis of amino acids	Metabolism	Overview	2	1	3	55	0.64966	0.998137	gene9343,gene1903	gene9481	K01476,K00600	K00500	http://www.kegg.jp/kegg-bin/show_pathway?map01230/K00500%09%23FFFFFF,green/K01476%09%23FFFFFF,red/K00600%09%23FFFFFF,red/
ko00670	One carbon pool by folate	Metabolism	Metabolism of cofactors and vitamins	1	0	1	17	0.651187	0.998137	gene1903	-	K00600	-	http://www.kegg.jp/kegg-bin/show_pathway?map00670/K00600%09%23FFFFFF,red/
ko04350	TGF-beta signaling pathway	Environmental Information Processing	Signal transduction	4	0	4	75	0.666828	0.998137	gene6431,gene5987,gene4045,gene4005	-	K04676,K04377,K04667,K04668	-	http://www.kegg.jp/kegg-bin/show_pathway?map04350/K04676%09%23FFFFFF,red/K04377%09%23FFFFFF,red/K04667%09%23FFFFFF,red/K04668%09%23FFFFFF,red/
ko04115	p53 signaling pathway	Cellular Processes	Cell growth and death	2	1	3	57	0.673564	0.998137	gene14691,gene10847	gene9479	K02084,K10142	K05459	http://www.kegg.jp/kegg-bin/show_pathway?map04115/K05459%09%23FFFFFF,green/K10142%09%23FFFFFF,red/K02084%09%23FFFFFF,red/
ko00330	Arginine and proline metabolism	Metabolism	Amino acid metabolism	2	0	2	38	0.674517	0.998137	gene9343,gene8419	-	K13241,K01476	-	http://www.kegg.jp/kegg-bin/show_pathway?map00330/K13241%09%23FFFFFF,red/K01476%09%23FFFFFF,red/
ko04972	Pancreatic secretion	Organismal Systems	Digestive system	4	0	4	76	0.677026	0.998137	gene4229,gene8882,gene15741,gene5417	-	K07904,K01539,K18245,K01047	-	http://www.kegg.jp/kegg-bin/show_pathway?map04972/K07904%09%23FFFFFF,red/K18245%09%23FFFFFF,red/K01539%09%23FFFFFF,red/K01047%09%23FFFFFF,red/
ko04976	Bile secretion	Organismal Systems	Digestive system	3	0	3	58	0.685058	0.998137	gene15741,gene2737,gene5417	-	K05681,K01539,K18245	-	http://www.kegg.jp/kegg-bin/show_pathway?map04976/K05681%09%23FFFFFF,red/K18245%09%23FFFFFF,red/K01539%09%23FFFFFF,red/
ko04664	Fc epsilon RI signaling pathway	Organismal Systems	Immune system	3	0	3	58	0.685058	0.998137	gene10528,gene6502,gene15106	-	K05859,K08091,K16342	-	http://www.kegg.jp/kegg-bin/show_pathway?map04664/K05859%09%23FFFFFF,red/K16342%09%23FFFFFF,red/K08091%09%23FFFFFF,red/
ko03060	Protein export	Genetic Information Processing	Folding, sorting and degradation	1	0	1	19	0.691876	0.998137	gene10790	-	K09490	-	http://www.kegg.jp/kegg-bin/show_pathway?map03060/K09490%09%23FFFFFF,red/
ko00040	Pentose and glucuronate interconversions	Metabolism	Carbohydrate metabolism	1	0	1	19	0.691876	0.998137	gene770	-	K00011	-	http://www.kegg.jp/kegg-bin/show_pathway?map00040/K00011%09%23FFFFFF,red/
ko00511	Other glycan degradation	Metabolism	Glycan biosynthesis and metabolism	1	0	1	20	0.710407	0.998137	gene14606	-	K12357	-	http://www.kegg.jp/kegg-bin/show_pathway?map00511/K12357%09%23FFFFFF,red/
ko03430	Mismatch repair	Genetic Information Processing	Replication and repair	1	0	1	20	0.710407	0.998137	gene14989	-	K10747	-	http://www.kegg.jp/kegg-bin/show_pathway?map03430/K10747%09%23FFFFFF,red/
ko04120	Ubiquitin mediated proteolysis	Genetic Information Processing	Folding, sorting and degradation	6	0	6	117	0.711696	0.998137	gene7384,gene13994,gene1164,gene12965,gene8639,gene1872	-	K16060,K10054,K04694,K10614,K10601,K04696	-	http://www.kegg.jp/kegg-bin/show_pathway?map04120/K10054%09%23FFFFFF,red/K16060%09%23FFFFFF,red/K10614%09%23FFFFFF,red/K04694%09%23FFFFFF,red/K10601%09%23FFFFFF,red/K04696%09%23FFFFFF,red/
ko03320	PPAR signaling pathway	Organismal Systems	Endocrine system	2	1	3	61	0.717718	0.998137	gene10315,gene12747	gene5390	K08767,K07431	K06259	http://www.kegg.jp/kegg-bin/show_pathway?map03320/K08767%09%23FFFFFF,red/K06259%09%23FFFFFF,green/K07431%09%23FFFFFF,red/
ko04912	GnRH signaling pathway	Organismal Systems	Endocrine system	3	1	4	81	0.724732	0.998137	gene1192,gene15641,gene15106	gene7074	K04515,K16342,K05871	K04851	http://www.kegg.jp/kegg-bin/show_pathway?map04912/K04851%09%23FFFFFF,green/K04515%09%23FFFFFF,red/K16342%09%23FFFFFF,red/K05871%09%23FFFFFF,red/
ko00520	Amino sugar and nucleotide sugar metabolism	Metabolism	Carbohydrate metabolism	2	0	2	42	0.727139	0.998137	gene13538,gene15419	-	K00844,K02377	-	http://www.kegg.jp/kegg-bin/show_pathway?map00520/K02377%09%23FFFFFF,red/K00844%09%23FFFFFF,red/
ko04810	Regulation of actin cytoskeleton	Cellular Processes	Cell motility	7	2	9	177	0.743254	0.998137	gene14431,gene4162,gene13548,gene9890,gene15465,gene186,gene12716	gene8500,gene3564	K17386,K05732,K02085,K06482,K05726,K05737,K05750	K05093,K06585	http://www.kegg.jp/kegg-bin/show_pathway?map04810/K17386%09%23FFFFFF,red/K02085%09%23FFFFFF,red/K06585%09%23FFFFFF,green/K05737%09%23FFFFFF,red/K05726%09%23FFFFFF,red/K05732%09%23FFFFFF,red/K05093%09%23FFFFFF,green/K06482%09%23FFFFFF,red/K05750%09%23FFFFFF,red/
ko04140	Regulation of autophagy	Cellular Processes	Transport and catabolism	1	0	1	22	0.744198	0.998137	gene3130	-	K05414	-	http://www.kegg.jp/kegg-bin/show_pathway?map04140/K05414%09%23FFFFFF,red/
ko00601	Glycosphingolipid biosynthesis - lacto and neolacto series	Metabolism	Glycan biosynthesis and metabolism	0	1	1	22	0.744198	0.998137	-	gene11590	-	K03766	http://www.kegg.jp/kegg-bin/show_pathway?map00601/K03766%09%23FFFFFF,green/
ko00680	Methane metabolism	Metabolism	Energy metabolism	1	0	1	22	0.744198	0.998137	gene1903	-	K00600	-	http://www.kegg.jp/kegg-bin/show_pathway?map00680/K00600%09%23FFFFFF,red/
ko04977	Vitamin digestion and absorption	Organismal Systems	Digestive system	1	0	1	22	0.744198	0.998137	gene15643	-	K14620	-	http://www.kegg.jp/kegg-bin/show_pathway?map04977/K14620%09%23FFFFFF,red/
ko04391	Hippo signaling pathway - fly	Environmental Information Processing	Signal transduction	3	0	3	65	0.757099	0.998137	gene5968,gene6431,gene4005	-	K04676,K04377,K16675	-	http://www.kegg.jp/kegg-bin/show_pathway?map04391/K04676%09%23FFFFFF,red/K16675%09%23FFFFFF,red/K04377%09%23FFFFFF,red/
ko04390	Hippo signaling pathway	Environmental Information Processing	Signal transduction	5	2	7	144	0.769131	0.998137	gene14431,gene6428,gene15146,gene6431,gene4005	gene3341,gene5815	K04676,K02085,K04377,K05689,K04490	K00182,K16821	http://www.kegg.jp/kegg-bin/show_pathway?map04390/K04676%09%23FFFFFF,red/K00182%09%23FFFFFF,green/K04377%09%23FFFFFF,red/K02085%09%23FFFFFF,red/K16821%09%23FFFFFF,green/K05689%09%23FFFFFF,red/K04490%09%23FFFFFF,red/
ko00630	Glyoxylate and dicarboxylate metabolism	Metabolism	Carbohydrate metabolism	1	0	1	24	0.774052	0.998137	gene1903	-	K00600	-	http://www.kegg.jp/kegg-bin/show_pathway?map00630/K00600%09%23FFFFFF,red/
ko00650	Butanoate metabolism	Metabolism	Carbohydrate metabolism	0	1	1	25	0.787648	0.998137	-	gene6668	-	K01896	http://www.kegg.jp/kegg-bin/show_pathway?map00650/K01896%09%23FFFFFF,green/
ko00062	Fatty acid elongation	Metabolism	Lipid metabolism	1	0	1	25	0.787648	0.998137	gene2653	-	K10249	-	http://www.kegg.jp/kegg-bin/show_pathway?map00062/K10249%09%23FFFFFF,red/
ko03410	Base excision repair	Genetic Information Processing	Replication and repair	1	0	1	26	0.800427	0.998137	gene14989	-	K10747	-	http://www.kegg.jp/kegg-bin/show_pathway?map03410/K10747%09%23FFFFFF,red/
ko00600	Sphingolipid metabolism	Metabolism	Lipid metabolism	2	0	2	49	0.801881	0.998137	gene7572,gene14606	-	K01080,K12357	-	http://www.kegg.jp/kegg-bin/show_pathway?map00600/K01080%09%23FFFFFF,red/K12357%09%23FFFFFF,red/
ko00240	Pyrimidine metabolism	Metabolism	Nucleotide metabolism	3	1	4	91	0.804023	0.998137	gene11679,gene2930,gene6701	gene3198	K13809,K19970,K03783	K01510	http://www.kegg.jp/kegg-bin/show_pathway?map00240/K01510%09%23FFFFFF,green/K03783%09%23FFFFFF,red/K19970%09%23FFFFFF,red/K13809%09%23FFFFFF,red/
ko04914	Progesterone-mediated oocyte maturation	Organismal Systems	Endocrine system	1	2	3	73	0.822502	0.998137	gene14028	gene9479,gene1158	K06645	K05459,K08556	http://www.kegg.jp/kegg-bin/show_pathway?map04914/K05459%09%23FFFFFF,green/K06645%09%23FFFFFF,red/K08556%09%23FFFFFF,green/
ko04012	ErbB signaling pathway	Environmental Information Processing	Signal transduction	3	0	3	73	0.822502	0.998137	gene1192,gene6502,gene6431	-	K05859,K04377,K04515	-	http://www.kegg.jp/kegg-bin/show_pathway?map04012/K05859%09%23FFFFFF,red/K04377%09%23FFFFFF,red/K04515%09%23FFFFFF,red/
ko03030	DNA replication	Genetic Information Processing	Replication and repair	1	0	1	28	0.823728	0.998137	gene14989	-	K10747	-	http://www.kegg.jp/kegg-bin/show_pathway?map03030/K10747%09%23FFFFFF,red/
ko04113	Meiosis - yeast	Cellular Processes	Cell growth and death	2	0	2	52	0.827941	0.998137	gene15199,gene15880	-	K06636	-	http://www.kegg.jp/kegg-bin/show_pathway?map04113/K06636%09%23FFFFFF,red/
ko04721	Synaptic vesicle cycle	Organismal Systems	Nervous system	2	0	2	52	0.827941	0.998137	gene8778,gene12824	-	K02154,K02152	-	http://www.kegg.jp/kegg-bin/show_pathway?map04721/K02154%09%23FFFFFF,red/K02152%09%23FFFFFF,red/
ko04520	Adherens junction	Cellular Processes	Cellular commiunity	3	0	3	74	0.829519	0.998137	gene6428,gene15146,gene5450	-	K05697,K05689,K04490	-	http://www.kegg.jp/kegg-bin/show_pathway?map04520/K05697%09%23FFFFFF,red/K05689%09%23FFFFFF,red/K04490%09%23FFFFFF,red/
ko04745	Phototransduction - fly	Organismal Systems	Sensory system	1	0	1	29	0.834339	0.998137	gene1192	-	K04515	-	http://www.kegg.jp/kegg-bin/show_pathway?map04745/K04515%09%23FFFFFF,red/
ko04211	Longevity regulating pathway	Organismal Systems	Aging	2	1	3	76	0.842844	0.998137	gene13435,gene6079	gene9479	K07359,K02580	K05459	http://www.kegg.jp/kegg-bin/show_pathway?map04211/K07359%09%23FFFFFF,red/K05459%09%23FFFFFF,green/K02580%09%23FFFFFF,red/
ko04918	Thyroid hormone synthesis	Organismal Systems	Endocrine system	2	0	2	54	0.843558	0.998137	gene15741,gene10790	-	K09490,K01539	-	http://www.kegg.jp/kegg-bin/show_pathway?map04918/K09490%09%23FFFFFF,red/K01539%09%23FFFFFF,red/
ko00514	Other types of O-glycan biosynthesis	Metabolism	Glycan biosynthesis and metabolism	1	0	1	31	0.853686	0.998137	gene4905	-	K05948	-	http://www.kegg.jp/kegg-bin/show_pathway?map00514/K05948%09%23FFFFFF,red/
ko04144	Endocytosis	Cellular Processes	Transport and catabolism	8	3	11	238	0.853696	0.998137	gene14908,gene15053,gene8882,gene9890,gene15872,gene10078,gene5342,gene8639	gene8500,gene2593,gene5341	K04439,K10054,K07904,K04180,K06751,K12488,K05737	K05093,K04180,K12475	http://www.kegg.jp/kegg-bin/show_pathway?map04144/K07904%09%23FFFFFF,red/K06751%09%23FFFFFF,red/K05737%09%23FFFFFF,red/K12475%09%23FFFFFF,green/K04439%09%23FFFFFF,red/K10054%09%23FFFFFF,red/K05093%09%23FFFFFF,green/K04180%09%23FFFFFF,purple/K12488%09%23FFFFFF,red/
ko00561	Glycerolipid metabolism	Metabolism	Lipid metabolism	2	0	2	56	0.857879	0.998137	gene7572,gene770	-	K00011,K01080	-	http://www.kegg.jp/kegg-bin/show_pathway?map00561/K00011%09%23FFFFFF,red/K01080%09%23FFFFFF,red/
ko00260	Glycine, serine and threonine metabolism	Metabolism	Amino acid metabolism	1	0	1	32	0.862497	0.998137	gene1903	-	K00600	-	http://www.kegg.jp/kegg-bin/show_pathway?map00260/K00600%09%23FFFFFF,red/
ko04720	Long-term potentiation	Organismal Systems	Nervous system	2	0	2	57	0.864582	0.998137	gene2193,gene1192	-	K04515,K05211	-	http://www.kegg.jp/kegg-bin/show_pathway?map04720/K04515%09%23FFFFFF,red/K05211%09%23FFFFFF,red/
ko04152	AMPK signaling pathway	Environmental Information Processing	Signal transduction	2	2	4	102	0.868738	0.998137	gene13435,gene11746	gene5390,gene9479	K07359,K01103	K05459,K06259	http://www.kegg.jp/kegg-bin/show_pathway?map04152/K07359%09%23FFFFFF,red/K05459%09%23FFFFFF,green/K06259%09%23FFFFFF,green/K01103%09%23FFFFFF,red/
ko00500	Starch and sucrose metabolism	Metabolism	Carbohydrate metabolism	1	0	1	33	0.870778	0.998137	gene15419	-	K00844	-	http://www.kegg.jp/kegg-bin/show_pathway?map00500/K00844%09%23FFFFFF,red/
ko00250	Alanine, aspartate and glutamate metabolism	Metabolism	Amino acid metabolism	1	0	1	34	0.87856	0.998137	gene6524	-	K03334	-	http://www.kegg.jp/kegg-bin/show_pathway?map00250/K03334%09%23FFFFFF,red/
ko04071	Sphingolipid signaling pathway	Environmental Information Processing	Signal transduction	4	0	4	106	0.887242	0.998137	gene10528,gene6079,gene7350,gene8895	-	K04293,K04426,K02580,K08091	-	http://www.kegg.jp/kegg-bin/show_pathway?map04071/K04293%09%23FFFFFF,red/K04426%09%23FFFFFF,red/K02580%09%23FFFFFF,red/K08091%09%23FFFFFF,red/
ko00380	Tryptophan metabolism	Metabolism	Amino acid metabolism	1	0	1	36	0.89275	0.998137	gene6524	-	K03334	-	http://www.kegg.jp/kegg-bin/show_pathway?map00380/K03334%09%23FFFFFF,red/
ko03420	Nucleotide excision repair	Genetic Information Processing	Replication and repair	1	0	1	37	0.899212	0.998137	gene14989	-	K10747	-	http://www.kegg.jp/kegg-bin/show_pathway?map03420/K10747%09%23FFFFFF,red/
ko00513	Various types of N-glycan biosynthesis	Metabolism	Glycan biosynthesis and metabolism	1	0	1	38	0.905285	0.998137	gene14913	-	K09657	-	http://www.kegg.jp/kegg-bin/show_pathway?map00513/K09657%09%23FFFFFF,red/
ko04110	Cell cycle	Cellular Processes	Cell growth and death	4	0	4	111	0.907141	0.998137	gene14028,gene15199,gene15880,gene6431	-	K04377,K06645,K06636	-	http://www.kegg.jp/kegg-bin/show_pathway?map04110/K04377%09%23FFFFFF,red/K06645%09%23FFFFFF,red/K06636%09%23FFFFFF,red/
ko04910	Insulin signaling pathway	Organismal Systems	Endocrine system	4	0	4	113	0.914188	0.998137	gene15419,gene12872,gene12965,gene1872	-	K04372,K04694,K00844,K04696	-	http://www.kegg.jp/kegg-bin/show_pathway?map04910/K04372%09%23FFFFFF,red/K04694%09%23FFFFFF,red/K00844%09%23FFFFFF,red/K04696%09%23FFFFFF,red/
ko04916	Melanogenesis	Organismal Systems	Endocrine system	2	1	3	94	0.927185	0.998137	gene1192,gene6428	gene3341	K04515,K04490	K00182	http://www.kegg.jp/kegg-bin/show_pathway?map04916/K00182%09%23FFFFFF,green/K04515%09%23FFFFFF,red/K04490%09%23FFFFFF,red/
ko04141	Protein processing in endoplasmic reticulum	Genetic Information Processing	Folding, sorting and degradation	5	0	5	140	0.928863	0.998137	gene13994,gene9241,gene10790,gene13996,gene8895	-	K09490,K10601,K01367,K04426,K16195	-	http://www.kegg.jp/kegg-bin/show_pathway?map04141/K10601%09%23FFFFFF,red/K09490%09%23FFFFFF,red/K04426%09%23FFFFFF,red/K01367%09%23FFFFFF,red/K16195%09%23FFFFFF,red/
ko04111	Cell cycle - yeast	Cellular Processes	Cell growth and death	2	0	2	70	0.928891	0.998137	gene15199,gene15880	-	K06636	-	http://www.kegg.jp/kegg-bin/show_pathway?map04111/K06636%09%23FFFFFF,red/
ko04727	GABAergic synapse	Organismal Systems	Nervous system	0	2	2	73	0.938941	0.998137	-	gene3409,gene7074	-	K04851,K05034	http://www.kegg.jp/kegg-bin/show_pathway?map04727/K04851%09%23FFFFFF,green/K05034%09%23FFFFFF,green/
ko04146	Peroxisome	Cellular Processes	Transport and catabolism	1	1	2	74	0.94198	0.998137	gene8419	gene6483	K13241	K17879	http://www.kegg.jp/kegg-bin/show_pathway?map04146/K17879%09%23FFFFFF,green/K13241%09%23FFFFFF,red/
ko04340	Hedgehog signaling pathway	Environmental Information Processing	Signal transduction	0	1	1	46	0.942403	0.998137	-	gene3341	-	K00182	http://www.kegg.jp/kegg-bin/show_pathway?map04340/K00182%09%23FFFFFF,green/
ko00280	Valine, leucine and isoleucine degradation	Metabolism	Amino acid metabolism	1	0	1	46	0.942403	0.998137	gene6524	-	K03334	-	http://www.kegg.jp/kegg-bin/show_pathway?map00280/K03334%09%23FFFFFF,red/
ko00230	Purine metabolism	Metabolism	Nucleotide metabolism	3	2	5	147	0.945465	0.998137	gene13317,gene11679,gene2930	gene3198,gene5275	K03783,K19970,K13293	K01510,K12318	http://www.kegg.jp/kegg-bin/show_pathway?map00230/K01510%09%23FFFFFF,green/K12318%09%23FFFFFF,green/K19970%09%23FFFFFF,red/K03783%09%23FFFFFF,red/K13293%09%23FFFFFF,red/
ko04150	mTOR signaling pathway	Environmental Information Processing	Signal transduction	0	1	1	50	0.955092	0.998137	-	gene9479	-	K05459	http://www.kegg.jp/kegg-bin/show_pathway?map04150/K05459%09%23FFFFFF,green/
ko04213	Longevity regulating pathway - multiple species	Organismal Systems	Aging	0	1	1	50	0.955092	0.998137	-	gene9479	-	K05459	http://www.kegg.jp/kegg-bin/show_pathway?map04213/K05459%09%23FFFFFF,green/
ko04915	Estrogen signaling pathway	Organismal Systems	Endocrine system	2	0	2	84	0.965416	0.998137	gene11645,gene7754	-	K01403,K04246	-	http://www.kegg.jp/kegg-bin/show_pathway?map04915/K01403%09%23FFFFFF,red/K04246%09%23FFFFFF,red/
ko04728	Dopaminergic synapse	Organismal Systems	Nervous system	1	2	3	111	0.96649	0.998137	gene1192	gene9480,gene7074	K04515	K04851,K00501	http://www.kegg.jp/kegg-bin/show_pathway?map04728/K04851%09%23FFFFFF,green/K00501%09%23FFFFFF,green/K04515%09%23FFFFFF,red/
ko04070	Phosphatidylinositol signaling system	Environmental Information Processing	Signal transduction	2	0	2	86	0.968858	0.998137	gene6502,gene12132	-	K05859,K07756	-	http://www.kegg.jp/kegg-bin/show_pathway?map04070/K07756%09%23FFFFFF,red/K05859%09%23FFFFFF,red/
ko00190	Oxidative phosphorylation	Metabolism	Energy metabolism	2	0	2	90	0.97478	0.998137	gene8778,gene12824	-	K02154,K02152	-	http://www.kegg.jp/kegg-bin/show_pathway?map00190/K02154%09%23FFFFFF,red/K02152%09%23FFFFFF,red/
ko01200	Carbon metabolism	Metabolism	Overview	2	0	2	93	0.978491	0.998137	gene15419,gene1903	-	K00844,K00600	-	http://www.kegg.jp/kegg-bin/show_pathway?map01200/K00844%09%23FFFFFF,red/K00600%09%23FFFFFF,red/
ko04723	Retrograde endocannabinoid signaling	Organismal Systems	Nervous system	1	1	2	93	0.978491	0.998137	gene4457	gene7074	K11987	K04851	http://www.kegg.jp/kegg-bin/show_pathway?map04723/K04851%09%23FFFFFF,green/K11987%09%23FFFFFF,red/
ko00562	Inositol phosphate metabolism	Metabolism	Carbohydrate metabolism	1	0	1	62	0.978728	0.998137	gene6502	-	K05859	-	http://www.kegg.jp/kegg-bin/show_pathway?map00562/K05859%09%23FFFFFF,red/
ko04725	Cholinergic synapse	Organismal Systems	Nervous system	1	1	2	95	0.980666	0.998137	gene1192	gene7074	K04515	K04851	http://www.kegg.jp/kegg-bin/show_pathway?map04725/K04851%09%23FFFFFF,green/K04515%09%23FFFFFF,red/
ko03018	RNA degradation	Genetic Information Processing	Folding, sorting and degradation	1	0	1	65	0.982355	0.998137	gene5763	-	K12617	-	http://www.kegg.jp/kegg-bin/show_pathway?map03018/K12617%09%23FFFFFF,red/
ko03015	mRNA surveillance pathway	Genetic Information Processing	Translation	1	0	1	68	0.985364	0.998137	gene15491	-	K14323	-	http://www.kegg.jp/kegg-bin/show_pathway?map03015/K14323%09%23FFFFFF,red/
ko03013	RNA transport	Genetic Information Processing	Translation	3	0	3	130	0.986519	0.998137	gene14988,gene14987,gene15491	-	K14323,K12172	-	http://www.kegg.jp/kegg-bin/show_pathway?map03013/K14323%09%23FFFFFF,red/K12172%09%23FFFFFF,red/
ko04922	Glucagon signaling pathway	Organismal Systems	Endocrine system	1	0	1	76	0.991114	0.998137	gene1192	-	K04515	-	http://www.kegg.jp/kegg-bin/show_pathway?map04922/K04515%09%23FFFFFF,red/
ko04530	Tight junction	Cellular Processes	Cellular commiunity	2	0	2	130	0.997148	0.998137	gene14484,gene14491	-	K17751,K06087	-	http://www.kegg.jp/kegg-bin/show_pathway?map04530/K06087%09%23FFFFFF,red/K17751%09%23FFFFFF,red/
ko03040	Spliceosome	Genetic Information Processing	Transcription	1	0	1	101	0.998137	0.998137	gene3554	-	K19604	-	http://www.kegg.jp/kegg-bin/show_pathway?map03040/K19604%09%23FFFFFF,red/

## Sheet: 24 hpi KKEGG enrichment 
Pathway_ID	Pathway	level1	level2	Up_Number	Down_Number	DEG_number	Total_number	pvalue	FDR	Up_Gene	Down_Gene	Up_KO	Down_KO	URL
ko04064	NF-kappa B signaling pathway	Environmental Information Processing	Signal transduction	33	3	36	75	1.02284e-08	1.93429e-06	gene4457,gene10091,gene5780,gene12694,gene3985,gene3897,gene9783,gene2299,gene16355,gene11642,gene13755,gene13850,gene2721,gene1734,gene1164,gene6502,gene11325,gene4808,gene15918,gene4701,gene6079,gene6109,gene15867,gene5082,gene2397,gene8547,gene8208,gene7780,gene4078,gene11586,gene3307,gene2722,gene6832	gene11667,gene10431,gene1303	K16060,K07367,K12646,K05859,K09849,K03174,K02580,K12964,K11987,K04469,K04729,K03175,K01348,K04734,K03160,K04724,K07369,K05854,K02162,K05400,K07371,K02161,K10652,K10030,K06527,K11859,K03172,K05512,K03173	K10160,K12964,K01116	http://www.kegg.jp/kegg-bin/show_pathway?map04064/K07367%09%23FFFFFF,red/K16060%09%23FFFFFF,red/K12646%09%23FFFFFF,red/K05859%09%23FFFFFF,red/K03174%09%23FFFFFF,red/K09849%09%23FFFFFF,red/K12964%09%23FFFFFF,purple/K02580%09%23FFFFFF,red/K11987%09%23FFFFFF,red/K04469%09%23FFFFFF,red/K04729%09%23FFFFFF,red/K03175%09%23FFFFFF,red/K04734%09%23FFFFFF,red/K01348%09%23FFFFFF,red/K04724%09%23FFFFFF,red/K…
ko04620	Toll-like receptor signaling pathway	Organismal Systems	Immune system	30	6	36	76	1.592e-08	1.93429e-06	gene341,gene13623,gene6059,gene10953,gene4504,gene3130,gene9737,gene2043,gene4808,gene15918,gene5630,gene116,gene3985,gene8065,gene14527,gene16355,gene11642,gene11652,gene6079,gene13021,gene1789,gene8547,gene12199,gene8208,gene2722,gene3447,gene2721,gene1734,gene9641,gene2852	gene11667,gene4550,gene2740,gene1303,gene3466,gene11958	K05425,K05413,K03174,K12964,K02580,K05406,K04448,K04729,K03175,K05412,K04734,K03160,K04415,K00922,K05414,K05131,K09447,K05400,K02373,K05405,K05401,K11220,K05398,K07211,K10030,K09446	K10160,K04379,K12964,K10168,K04433,K06250	http://www.kegg.jp/kegg-bin/show_pathway?map04620/K05413%09%23FFFFFF,red/K05425%09%23FFFFFF,red/K04379%09%23FFFFFF,green/K03174%09%23FFFFFF,red/K10168%09%23FFFFFF,green/K02580%09%23FFFFFF,red/K12964%09%23FFFFFF,purple/K04448%09%23FFFFFF,red/K05406%09%23FFFFFF,red/K04729%09%23FFFFFF,red/K05412%09%23FFFFFF,red/K03175%09%23FFFFFF,red/K04734%09%23FFFFFF,red/K00922%09%23FFFFFF,red/K04415%09%23FFFFFF,r…
ko04060	Cytokine-cytokine receptor interaction	Environmental Information Processing	Signaling molecules and interaction	42	18	60	165	9.18646e-08	7.44103e-06	gene6086,gene13325,gene5948,gene5987,gene9335,gene11285,gene10142,gene3179,gene13548,gene9411,gene9783,gene8065,gene16355,gene10653,gene3180,gene11544,gene2696,gene11642,gene5,gene7903,gene1188,gene3447,gene493,gene2721,gene48,gene4184,gene341,gene4917,gene8619,gene3130,gene4808,gene15513,gene8934,gene15544,gene13021,gene15023,gene2722,gene11226,gene13323,gene4918,gene6,gene2589	gene981,gene6306,gene6014,gene1186,gene14533,gene2695,gene8101,gene4350,gene9781,gene5341,gene10779,gene1303,gene7372,gene791,gene3883,gene7554,gene3175,gene5342	K05461,K05425,K12964,K05406,K05065,K10032,K05134,K05174,K05414,K05131,K05447,K05146,K05479,K05057,K04738,K05512,K04722,K05092,K17386,K05154,K05148,K14625,K05064,K05142,K04189,K04182,K05157,K03160,K05141,K05478,K05173,K04667,K05091,K05460,K05089,K05405,K10030,K05508	K05090,K04363,K13578,K12964,K05480,K05439,K05059,K05449,K04388,K04387,K04180,K04179,K04357,K05066,K02583	http://www.kegg.jp/kegg-bin/show_pathway?map04060/K05425%09%23FFFFFF,red/K05461%09%23FFFFFF,red/K13578%09%23FFFFFF,green/K05480%09%23FFFFFF,green/K12964%09%23FFFFFF,purple/K05406%09%23FFFFFF,red/K05065%09%23FFFFFF,red/K04388%09%23FFFFFF,green/K10032%09%23FFFFFF,red/K05134%09%23FFFFFF,red/K05414%09%23FFFFFF,red/K05174%09%23FFFFFF,red/K05131%09%23FFFFFF,red/K05447%09%23FFFFFF,red/K05146%09%23FFFFFF…
ko04151	PI3K-Akt signaling pathway	Environmental Information Processing	Signal transduction	39	44	83	268	1.18522e-06	7.20022e-05	gene12833,gene4362,gene8825,gene4504,gene11827,gene7567,gene12639,gene13548,gene4158,gene9411,gene8065,gene2696,gene15458,gene7326,gene1188,gene13850,gene4998,gene3447,gene401,gene14753,gene16171,gene5023,gene9484,gene10953,gene4600,gene2947,gene3130,gene5923,gene10462,gene6079,gene2628,gene1476,gene3604,gene2015,gene8443,gene1482,gene9298,gene11226,gene2589	gene171,gene14623,gene8293,gene10888,gene6008,gene14533,gene14499,gene11667,gene279,gene4350,gene10904,gene9774,gene6986,gene791,gene1646,gene13595,gene9373,gene9479,gene15132,gene2241,gene170,gene9666,gene12832,gene7554,gene5225,gene1186,gene1002,gene2695,gene3059,gene8101,gene12671,gene6220,gene2232,gene7218,gene708,gene2740,gene6445,gene12531,gene11987,gene7825,gene14876,gene4384,gene3564,gene…	K05461,K04447,K02091,K02580,K06625,K04374,K04546,K05414,K05131,K16340,K09047,K09487,K02539,K04358,K05057,K03099,K17386,K05103,K04294,K06481,K00922,K02677,K02582,K09048,K05725,K05091,K05089,K05460,K05465,K05094,K02161,K05405,K18497,K06238,K06240,K09420,K05121	K08270,K06247,K06236,K06241,K05637,K06626,K04659,K10160,K04363,K06237,K05466,K04291,K06585,K05439,K06588,K09408,K04358,K06525,K01084,K05636,K06584,K06250,K04465,K05090,K13304,K05635,K05459,K04354,K06243,K02583,K10605,K07198,K05449,K06480,K19719,K06587,K04357,K06238	http://www.kegg.jp/kegg-bin/show_pathway?map04151/K06625%09%23FFFFFF,red/K04546%09%23FFFFFF,red/K06626%09%23FFFFFF,green/K05637%09%23FFFFFF,green/K09047%09%23FFFFFF,red/K05131%09%23FFFFFF,red/K16340%09%23FFFFFF,red/K10160%09%23FFFFFF,green/K09487%09%23FFFFFF,red/K06237%09%23FFFFFF,green/K05466%09%23FFFFFF,green/K05439%09%23FFFFFF,green/K06588%09%23FFFFFF,green/K09408%09%23FFFFFF,green/K06525%09%2…
ko04512	ECM-receptor interaction	Environmental Information Processing	Signaling molecules and interaction	6	25	31	74	4.26181e-06	0.000207124	gene12639,gene1725,gene12833,gene10412,gene401,gene6136	gene171,gene14183,gene10888,gene14623,gene6008,gene1002,gene3059,gene5390,gene12671,gene6220,gene2232,gene10904,gene9774,gene1646,gene708,gene2241,gene2740,gene170,gene12531,gene9666,gene12832,gene7825,gene14876,gene4384,gene3564	K16338,K06256,K06481,K06238,K06240,K06266	K06236,K06247,K06255,K05635,K06241,K05637,K04659,K06243,K06237,K06259,K06585,K06588,K06480,K19719,K06525,K06587,K06238,K05636,K06584,K06250	http://www.kegg.jp/kegg-bin/show_pathway?map04512/K06256%09%23FFFFFF,red/K06247%09%23FFFFFF,green/K06236%09%23FFFFFF,green/K06255%09%23FFFFFF,green/K05635%09%23FFFFFF,green/K06266%09%23FFFFFF,red/K06241%09%23FFFFFF,green/K16338%09%23FFFFFF,red/K05637%09%23FFFFFF,green/K06481%09%23FFFFFF,red/K04659%09%23FFFFFF,green/K06243%09%23FFFFFF,green/K06237%09%23FFFFFF,green/K06259%09%23FFFFFF,green/K06585%…
ko04640	Hematopoietic cell lineage	Organismal Systems	Immune system	14	11	25	55	6.30819e-06	0.000255482	gene8065,gene2055,gene702,gene12833,gene2696,gene485,gene3205,gene5948,gene2061,gene3308,gene299,gene1725,gene6267,gene11226	gene981,gene1186,gene5440,gene14533,gene9648,gene13496,gene5390,gene12832,gene6052,gene3175,gene13495	K04011,K06256,K05461,K06457,K11140,K05091,K00977,K06474,K06450,K05405,K06481,K06448,K05092	K05090,K04008,K06259,K06454,K06480,K04387,K06449,K06448,K05066	http://www.kegg.jp/kegg-bin/show_pathway?map04640/K05090%09%23FFFFFF,green/K05461%09%23FFFFFF,red/K06256%09%23FFFFFF,red/K11140%09%23FFFFFF,red/K06454%09%23FFFFFF,green/K06474%09%23FFFFFF,red/K04387%09%23FFFFFF,green/K06449%09%23FFFFFF,green/K06448%09%23FFFFFF,purple/K06481%09%23FFFFFF,red/K04011%09%23FFFFFF,red/K06457%09%23FFFFFF,red/K04008%09%23FFFFFF,green/K06259%09%23FFFFFF,green/K05091%09%23…
ko04514	Cell adhesion molecules (CAMs)	Environmental Information Processing	Signaling molecules and interaction	23	16	39	106	1.16163e-05	0.00040325	gene2944,gene2534,gene13623,gene6059,gene1798,gene10098,gene11440,gene15053,gene3498,gene10747,gene2945,gene11642,gene12885,gene15872,gene2061,gene2091,gene9764,gene5608,gene6796,gene5956,gene10412,gene14582,gene6832	gene14779,gene5440,gene1651,gene6220,gene6052,gene5528,gene4529,gene5745,gene13736,gene6462,gene5488,gene3780,gene3866,gene3564,gene2415,gene11487	K05413,K06567,K06745,K06735,K06494,K06474,K16338,K07523,K06087,K06710,K05412,K03160,K06491,K06751,K07378,K16351,K06492,K06708,K06496,K07377,K06527	K07379,K06585,K06766,K06454,K06471,K06087,K06449,K06464,K07522,K16360,K06584,K06538,K06752,K16337	http://www.kegg.jp/kegg-bin/show_pathway?map04514/K06567%09%23FFFFFF,red/K05413%09%23FFFFFF,red/K06471%09%23FFFFFF,green/K06474%09%23FFFFFF,red/K06710%09%23FFFFFF,red/K06087%09%23FFFFFF,purple/K07523%09%23FFFFFF,red/K05412%09%23FFFFFF,red/K06464%09%23FFFFFF,green/K16360%09%23FFFFFF,green/K06766%09%23FFFFFF,green/K06585%09%23FFFFFF,green/K16351%09%23FFFFFF,red/K06492%09%23FFFFFF,red/K06708%09%23FF…
ko04668	TNF signaling pathway	Environmental Information Processing	Signal transduction	30	3	33	85	1.48564e-05	0.000451262	gene16171,gene3840,gene10953,gene1164,gene4504,gene7567,gene4457,gene8619,gene11440,gene3179,gene9737,gene1171,gene15513,gene3985,gene3897,gene8065,gene11544,gene6109,gene6079,gene15458,gene13755,gene14967,gene5082,gene4078,gene8208,gene11586,gene6832,gene2852,gene9641,gene8895	gene14446,gene3466,gene11958	K16060,K09849,K04426,K03174,K02580,K14625,K04397,K04448,K11987,K06494,K04374,K04734,K04724,K00922,K04415,K05141,K09047,K05173,K09048,K01394,K04445,K02373,K05405,K06527,K11859,K05508,K03173,K03172	K04379,K19901,K04433	http://www.kegg.jp/kegg-bin/show_pathway?map04668/K16060%09%23FFFFFF,red/K04379%09%23FFFFFF,green/K03174%09%23FFFFFF,red/K04426%09%23FFFFFF,red/K09849%09%23FFFFFF,red/K02580%09%23FFFFFF,red/K19901%09%23FFFFFF,green/K11987%09%23FFFFFF,red/K04448%09%23FFFFFF,red/K04397%09%23FFFFFF,red/K14625%09%23FFFFFF,red/K06494%09%23FFFFFF,red/K04374%09%23FFFFFF,red/K04734%09%23FFFFFF,red/K04415%09%23FFFFFF,red/…
ko04080	Neuroactive ligand-receptor interaction	Environmental Information Processing	Signaling molecules and interaction	50	30	80	286	0.000108351	0.00292549	gene12149,gene8250,gene1590,gene9875,gene11555,gene4845,gene3275,gene3200,gene5574,gene12974,gene6601,gene7016,gene3502,gene8396,gene10652,gene4909,gene12935,gene6950,gene599,gene6415,gene259,gene3412,gene9866,gene2193,gene514,gene5310,gene11902,gene2452,gene2451,gene4849,gene9515,gene6195,gene9262,gene13433,gene11084,gene14400,gene5281,gene10785,gene11082,gene343,gene6266,gene15000,gene1254,gene…	gene4486,gene6036,gene9237,gene10094,gene12461,gene7137,gene1177,gene11606,gene10810,gene1480,gene905,gene5051,gene10278,gene9967,gene9710,gene791,gene340,gene4013,gene15600,gene1023,gene162,gene15875,gene6445,gene13572,gene11714,gene2250,gene9964,gene11417,gene7035,gene10077	K04267,K04249,K04163,K05248,K04200,K01315,K04323,K05051,K05186,K05219,K04230,K04226,K04261,K05201,K04814,K05196,K04216,K04241,K04294,K05184,K03916,K04274,K05190,K04269,K05211,K04617,K05181,K04608,K04150,K04219,K05209,K04239,K05175,K04214,K04157,K04307,K05189,K05226,K05257,K08397,K04160,K04198,K05207,K04222,K04615,K05220	K04137,K04229,K04296,K04213,K05213,K04136,K05190,K04277,K05547,K04135,K04589,K04587,K08387,K05770,K04228,K04576,K04166,K05224,K04590,K04197,K04291,K08388,K04206,K05439,K04140,K04262,K04260,K05203,K08386,K04288	http://www.kegg.jp/kegg-bin/show_pathway?map04080/K04267%09%23FFFFFF,red/K04249%09%23FFFFFF,red/K04296%09%23FFFFFF,green/K04229%09%23FFFFFF,green/K04277%09%23FFFFFF,green/K05547%09%23FFFFFF,green/K05248%09%23FFFFFF,red/K04200%09%23FFFFFF,red/K04323%09%23FFFFFF,red/K04166%09%23FFFFFF,green/K05051%09%23FFFFFF,red/K05439%09%23FFFFFF,green/K04262%09%23FFFFFF,green/K04226%09%23FFFFFF,red/K05201%09%23F…
ko04622	RIG-I-like receptor signaling pathway	Organismal Systems	Immune system	19	0	19	43	0.000129763	0.00315324	gene6896,gene341,gene12507,gene3130,gene2043,gene5630,gene3985,gene6079,gene13021,gene15867,gene2397,gene4078,gene8208,gene8810,gene2722,gene809,gene2721,gene1734,gene9641	-	K05425,K12646,K03174,K02580,K05406,K08601,K03175,K04734,K05414,K04416,K09447,K10652,K02373,K07211,K10030,K12647,K03173,K12654	-	http://www.kegg.jp/kegg-bin/show_pathway?map04622/K05425%09%23FFFFFF,red/K12646%09%23FFFFFF,red/K03174%09%23FFFFFF,red/K02580%09%23FFFFFF,red/K05406%09%23FFFFFF,red/K08601%09%23FFFFFF,red/K03175%09%23FFFFFF,red/K04734%09%23FFFFFF,red/K05414%09%23FFFFFF,red/K04416%09%23FFFFFF,red/K09447%09%23FFFFFF,red/K10652%09%23FFFFFF,red/K02373%09%23FFFFFF,red/K07211%09%23FFFFFF,red/K10030%09%23FFFFFF,red/K031…
ko04010	MAPK signaling pathway	Environmental Information Processing	Signal transduction	43	17	60	207	0.000274212	0.0060576	gene6896,gene4362,gene7152,gene15105,gene10215,gene9737,gene13548,gene856,gene1831,gene13190,gene7070,gene4922,gene14264,gene7326,gene1188,gene4998,gene8576,gene2852,gene1734,gene14580,gene16171,gene5023,gene4600,gene3174,gene672,gene3334,gene14786,gene15106,gene5923,gene11325,gene12872,gene15108,gene1427,gene6741,gene6079,gene7486,gene14967,gene15504,gene2650,gene9410,gene4078,gene2015,gene8895	gene6306,gene6014,gene4976,gene15132,gene3466,gene2695,gene11958,gene9090,gene7074,gene14499,gene3958,gene7554,gene14152,gene3175,gene8035,gene4963,gene10760	K04407,K04426,K02580,K04448,K04360,K04374,K04459,K04860,K04452,K04445,K04373,K04358,K04867,K04856,K04352,K03173,K03099,K04372,K17386,K04356,K04858,K16342,K04350,K04469,K03175,K04415,K02677,K04416,K02582,K04353,K04438,K04429,K05089,K04402,K05094,K04421,K18497,K08053	K04465,K04372,K18019,K04379,K04407,K16342,K04388,K04851,K04387,K04458,K04854,K04363,K04358,K04435,K04357,K04433	http://www.kegg.jp/kegg-bin/show_pathway?map04010/K04426%09%23FFFFFF,red/K04407%09%23FFFFFF,purple/K02580%09%23FFFFFF,red/K04448%09%23FFFFFF,red/K04388%09%23FFFFFF,green/K04851%09%23FFFFFF,green/K04360%09%23FFFFFF,red/K04374%09%23FFFFFF,red/K04459%09%23FFFFFF,red/K04363%09%23FFFFFF,green/K04860%09%23FFFFFF,red/K04452%09%23FFFFFF,red/K04445%09%23FFFFFF,red/K04373%09%23FFFFFF,red/K04358%09%23FFFFFF…
ko04722	Neurotrophin signaling pathway	Organismal Systems	Nervous system	28	6	34	105	0.000687141	0.0139146	gene16171,gene6896,gene3999,gene10953,gene7152,gene4504,gene14457,gene3334,gene10215,gene0,gene5923,gene9737,gene6502,gene1831,gene3985,gene1569,gene11388,gene11720,gene6079,gene14967,gene2650,gene14264,gene13850,gene2015,gene8576,gene4750,gene1734,gene8895	gene8101,gene9832,gene5225,gene5676,gene10431,gene4443	K07293,K04356,K05859,K04426,K02580,K04448,K04360,K03175,K04374,K04734,K09593,K00922,K04416,K02582,K05872,K04353,K04438,K10148,K04373,K04445,K02161,K08846,K04421,K06068,K03099	K09408,K05101,K02583,K01116,K05869	http://www.kegg.jp/kegg-bin/show_pathway?map04722/K07293%09%23FFFFFF,red/K04356%09%23FFFFFF,red/K05859%09%23FFFFFF,red/K04426%09%23FFFFFF,red/K02580%09%23FFFFFF,red/K04448%09%23FFFFFF,red/K04360%09%23FFFFFF,red/K05101%09%23FFFFFF,green/K04374%09%23FFFFFF,red/K03175%09%23FFFFFF,red/K04734%09%23FFFFFF,red/K00922%09%23FFFFFF,red/K09593%09%23FFFFFF,red/K02583%09%23FFFFFF,green/K01116%09%23FFFFFF,gree…
ko04974	Protein digestion and absorption	Organismal Systems	Digestive system	5	21	26	75	0.000921526	0.0172254	gene12639,gene5867,gene6213,gene9174,gene14458	gene11023,gene171,gene4826,gene10888,gene14718,gene10127,gene10494,gene5869,gene7232,gene12671,gene10904,gene13932,gene15741,gene14928,gene6459,gene2241,gene170,gene14927,gene4384,gene1773,gene13049	K06238,K19721,K01540,K12040	K06823,K06237,K08187,K08135,K01539,K06236,K14211,K19720,K19719,K04897,K06238,K16617,K08133,K16630	http://www.kegg.jp/kegg-bin/show_pathway?map04974/K08135%09%23FFFFFF,green/K08187%09%23FFFFFF,green/K06823%09%23FFFFFF,green/K06236%09%23FFFFFF,green/K19721%09%23FFFFFF,red/K19720%09%23FFFFFF,green/K16617%09%23FFFFFF,green/K01540%09%23FFFFFF,red/K06237%09%23FFFFFF,green/K01539%09%23FFFFFF,green/K14211%09%23FFFFFF,green/K12040%09%23FFFFFF,red/K19719%09%23FFFFFF,green/K04897%09%23FFFFFF,green/K0623…
ko04270	Vascular smooth muscle contraction	Organismal Systems	Circulatory system	16	18	34	107	0.000999958	0.0173564	gene14714,gene8611,gene386,gene10516,gene11388,gene15105,gene9875,gene4404,gene1714,gene15106,gene9791,gene4998,gene3907,gene15108,gene8396,gene4882	gene5425,gene7074,gene4151,gene6002,gene12181,gene14152,gene905,gene5276,gene10810,gene9689,gene9710,gene340,gene4013,gene6004,gene7846,gene5275,gene8406,gene11870	K04959,K04267,K18051,K04514,K08449,K16342,K16343,K08041,K04226,K08043,K02677,K06068,K12334	K04166,K04137,K08045,K12318,K04197,K12332,K12333,K16342,K04136,K04851,K00907,K04135,K09821,K12319,K12336	http://www.kegg.jp/kegg-bin/show_pathway?map04270/K04267%09%23FFFFFF,red/K04959%09%23FFFFFF,red/K04137%09%23FFFFFF,green/K04514%09%23FFFFFF,red/K12333%09%23FFFFFF,green/K16342%09%23FFFFFF,purple/K04136%09%23FFFFFF,green/K04851%09%23FFFFFF,green/K08041%09%23FFFFFF,red/K04135%09%23FFFFFF,green/K08043%09%23FFFFFF,red/K12319%09%23FFFFFF,green/K12336%09%23FFFFFF,green/K02677%09%23FFFFFF,red/K04166%09%…
ko04072	Phospholipase D signaling pathway	Environmental Information Processing	Signal transduction	30	10	40	133	0.00126215	0.0204468	gene3999,gene10953,gene15105,gene4504,gene8806,gene15106,gene0,gene5923,gene44,gene13548,gene6502,gene15108,gene8396,gene10516,gene2696,gene3127,gene6876,gene15641,gene10528,gene1188,gene2722,gene4998,gene8750,gene11226,gene9298,gene10356,gene3907,gene15869,gene2721,gene6954	gene10431,gene9585,gene1023,gene6445,gene2695,gene6002,gene7554,gene14152,gene7035,gene9710	K07293,K05461,K17386,K05859,K04294,K16342,K08091,K05871,K08041,K01528,K08014,K04351,K00922,K08043,K09593,K02677,K04608,K00901,K05091,K05089,K00889,K04226,K10030,K03099	K04228,K04166,K01528,K04363,K04262,K08045,K04291,K04357,K16342,K01116	http://www.kegg.jp/kegg-bin/show_pathway?map04072/K05461%09%23FFFFFF,red/K01528%09%23FFFFFF,purple/K08014%09%23FFFFFF,red/K04351%09%23FFFFFF,red/K09593%09%23FFFFFF,red/K08043%09%23FFFFFF,red/K01116%09%23FFFFFF,green/K04166%09%23FFFFFF,green/K04228%09%23FFFFFF,green/K04363%09%23FFFFFF,green/K08045%09%23FFFFFF,green/K04291%09%23FFFFFF,green/K04262%09%23FFFFFF,green/K04226%09%23FFFFFF,red/K03099%09%…
ko04510	Focal adhesion	Cellular Processes	Cellular commiunity	22	30	52	185	0.00145808	0.0221445	gene10953,gene12833,gene1164,gene8825,gene4504,gene3334,gene10215,gene12639,gene5923,gene9737,gene13548,gene15459,gene1511,gene9411,gene386,gene14824,gene1188,gene14823,gene13850,gene4998,gene401,gene1512	gene171,gene14623,gene10888,gene6008,gene1002,gene2695,gene3059,gene4350,gene6220,gene12671,gene2232,gene10904,gene9774,gene9689,gene2249,gene1646,gene9479,gene708,gene6004,gene2740,gene2241,gene170,gene12531,gene9666,gene12832,gene7825,gene14876,gene7554,gene4384,gene3564	K16060,K17386,K04514,K12958,K04448,K06275,K00922,K06481,K06278,K02677,K04353,K05725,K04438,K05089,K05460,K02161,K06238,K06240,K03099,K06271	K06247,K06236,K12959,K05635,K06241,K05637,K05459,K04659,K06243,K04363,K06237,K06585,K06588,K05449,K06480,K19719,K00907,K06525,K06587,K05636,K06238,K04357,K06584,K06250	http://www.kegg.jp/kegg-bin/show_pathway?map04510/K06236%09%23FFFFFF,green/K06247%09%23FFFFFF,green/K12958%09%23FFFFFF,red/K04448%09%23FFFFFF,red/K06241%09%23FFFFFF,green/K05637%09%23FFFFFF,green/K04659%09%23FFFFFF,green/K06278%09%23FFFFFF,red/K06237%09%23FFFFFF,green/K04363%09%23FFFFFF,green/K06585%09%23FFFFFF,green/K06588%09%23FFFFFF,green/K06525%09%23FFFFFF,green/K00907%09%23FFFFFF,green/K0563…
ko04380	Osteoclast differentiation	Organismal Systems	Development	19	11	30	94	0.00178709	0.0244929	gene6086,gene10953,gene4504,gene11325,gene9737,gene6502,gene4919,gene12965,gene3985,gene10696,gene11652,gene6079,gene1789,gene10528,gene4078,gene3307,gene8810,gene3447,gene1734	gene15616,gene6132,gene6306,gene6014,gene1186,gene14533,gene3466,gene11958,gene4443,gene9832,gene1480	K05859,K05148,K02580,K04448,K08091,K04469,K08601,K03175,K04734,K00922,K05131,K04694,K07371,K08012,K11220,K03173,K14381	K04576,K05090,K14380,K04379,K08011,K04433,K05869,K04388	http://www.kegg.jp/kegg-bin/show_pathway?map04380/K05090%09%23FFFFFF,green/K04379%09%23FFFFFF,green/K05859%09%23FFFFFF,red/K02580%09%23FFFFFF,red/K05148%09%23FFFFFF,red/K08091%09%23FFFFFF,red/K04448%09%23FFFFFF,red/K04388%09%23FFFFFF,green/K04469%09%23FFFFFF,red/K08601%09%23FFFFFF,red/K03175%09%23FFFFFF,red/K04734%09%23FFFFFF,red/K00922%09%23FFFFFF,red/K05131%09%23FFFFFF,red/K04576%09%23FFFFFF,gr…
ko04020	Calcium signaling pathway	Environmental Information Processing	Signal transduction	29	17	46	161	0.00186083	0.0244929	gene2193,gene14580,gene9866,gene8250,gene5310,gene2965,gene9875,gene3275,gene5364,gene6502,gene12974,gene6601,gene13433,gene8396,gene10516,gene14400,gene15000,gene343,gene599,gene9791,gene15641,gene3703,gene1188,gene4998,gene3559,gene8419,gene4402,gene3907,gene11059	gene4976,gene2695,gene7074,gene7137,gene905,gene10810,gene9689,gene9710,gene12842,gene340,gene4013,gene10431,gene1023,gene6004,gene4443,gene9832,gene2250	K04959,K04267,K05859,K03916,K05871,K08041,K13755,K04163,K08043,K05211,K02677,K04323,K04150,K13241,K05089,K05209,K04633,K05219,K04157,K04718,K04226,K04856,K05852,K04160,K04198,K05220,K04222	K04854,K04166,K04363,K04137,K05853,K04229,K04197,K04136,K04851,K00907,K04262,K04260,K04135,K05869,K01116	http://www.kegg.jp/kegg-bin/show_pathway?map04020/K04267%09%23FFFFFF,red/K04959%09%23FFFFFF,red/K04137%09%23FFFFFF,green/K04229%09%23FFFFFF,green/K04851%09%23FFFFFF,green/K04163%09%23FFFFFF,red/K08043%09%23FFFFFF,red/K01116%09%23FFFFFF,green/K04323%09%23FFFFFF,red/K04166%09%23FFFFFF,green/K04363%09%23FFFFFF,green/K04197%09%23FFFFFF,green/K13241%09%23FFFFFF,red/K04633%09%23FFFFFF,red/K05219%09%23F…
ko04621	NOD-like receptor signaling pathway	Organismal Systems	Immune system	12	3	15	37	0.00191508	0.0244929	gene8065,gene9484,gene1164,gene6109,gene11720,gene6079,gene14457,gene4820,gene2722,gene2721,gene3985,gene1734	gene9598,gene11233,gene14723	K16060,K09487,K01370,K02580,K03175,K04734,K08846,K05405,K10030,K11859	K12800,K12804,K12794	http://www.kegg.jp/kegg-bin/show_pathway?map04621/K09487%09%23FFFFFF,red/K16060%09%23FFFFFF,red/K12800%09%23FFFFFF,green/K02580%09%23FFFFFF,red/K01370%09%23FFFFFF,red/K12794%09%23FFFFFF,green/K03175%09%23FFFFFF,red/K04734%09%23FFFFFF,red/K08846%09%23FFFFFF,red/K05405%09%23FFFFFF,red/K11859%09%23FFFFFF,red/K10030%09%23FFFFFF,red/K12804%09%23FFFFFF,green/
ko04623	Cytosolic DNA-sensing pathway	Organismal Systems	Immune system	13	1	14	34	0.00225952	0.0274531	gene8065,gene16355,gene13872,gene13687,gene6079,gene15867,gene4820,gene3130,gene2043,gene4808,gene5630,gene809,gene3985	gene1303	K09447,K12646,K12968,K01370,K02580,K12964,K03022,K05405,K04734,K07211,K05414,K12654	K12964	http://www.kegg.jp/kegg-bin/show_pathway?map04623/K09447%09%23FFFFFF,red/K12646%09%23FFFFFF,red/K12968%09%23FFFFFF,red/K12964%09%23FFFFFF,purple/K02580%09%23FFFFFF,red/K01370%09%23FFFFFF,red/K03022%09%23FFFFFF,red/K05405%09%23FFFFFF,red/K04734%09%23FFFFFF,red/K07211%09%23FFFFFF,red/K05414%09%23FFFFFF,red/K12654%09%23FFFFFF,red/
ko04925	Aldosterone synthesis and secretion	Organismal Systems	Endocrine system	13	9	22	64	0.00250327	0.0289664	gene10506,gene14580,gene16171,gene10516,gene15458,gene7567,gene5725,gene16220,gene9791,gene6415,gene4998,gene6892,gene3907	gene5104,gene4976,gene15132,gene4443,gene7074,gene6002,gene9832,gene14870,gene9710	K04959,K09048,K00070,K04914,K08041,K04374,K04856,K08043,K04200,K08794,K02677,K09047	K04854,K04465,K04166,K08045,K04851,K13885,K05869,K16931	http://www.kegg.jp/kegg-bin/show_pathway?map04925/K04465%09%23FFFFFF,green/K04959%09%23FFFFFF,red/K04851%09%23FFFFFF,green/K08041%09%23FFFFFF,red/K04374%09%23FFFFFF,red/K08043%09%23FFFFFF,red/K04200%09%23FFFFFF,red/K08794%09%23FFFFFF,red/K13885%09%23FFFFFF,green/K09047%09%23FFFFFF,red/K02677%09%23FFFFFF,red/K16931%09%23FFFFFF,green/K04854%09%23FFFFFF,green/K04166%09%23FFFFFF,green/K09048%09%23FFF…
ko00950	Isoquinoline alkaloid biosynthesis	Metabolism	Biosynthesis of other secondary metabolites	2	5	7	12	0.00281805	0.0311267	gene6524,gene9616	gene2542,gene9480,gene13918,gene11996,gene2541	K03334,K01593	K00276,K00501,K00815,K00274	http://www.kegg.jp/kegg-bin/show_pathway?map00950/K00276%09%23FFFFFF,green/K03334%09%23FFFFFF,red/K00501%09%23FFFFFF,green/K01593%09%23FFFFFF,red/K00815%09%23FFFFFF,green/K00274%09%23FFFFFF,green/
ko04918	Thyroid hormone synthesis	Organismal Systems	Endocrine system	15	4	19	54	0.00357169	0.037477	gene16171,gene10516,gene9484,gene9174,gene15458,gene7567,gene998,gene9791,gene4998,gene7569,gene3502,gene3907,gene10790,gene3073,gene14458	gene6002,gene15741,gene12770,gene1218	K09487,K04959,K09048,K00432,K04249,K09490,K08041,K04374,K08043,K15225,K14702,K02677,K01540,K09047	K00432,K08045,K10809,K01539	http://www.kegg.jp/kegg-bin/show_pathway?map04918/K04959%09%23FFFFFF,red/K09490%09%23FFFFFF,red/K04249%09%23FFFFFF,red/K08041%09%23FFFFFF,red/K04374%09%23FFFFFF,red/K08043%09%23FFFFFF,red/K09047%09%23FFFFFF,red/K02677%09%23FFFFFF,red/K01540%09%23FFFFFF,red/K09487%09%23FFFFFF,red/K09048%09%23FFFFFF,red/K00432%09%23FFFFFF,purple/K08045%09%23FFFFFF,green/K01539%09%23FFFFFF,green/K10809%09%23FFFFFF,g…
ko04976	Bile secretion	Organismal Systems	Digestive system	12	8	20	58	0.00370143	0.037477	gene5867,gene10516,gene1359,gene9174,gene8058,gene12389,gene10915,gene5417,gene4105,gene2737,gene3907,gene14458	gene11337,gene5104,gene5959,gene15741,gene2158,gene6002,gene2515,gene10743	K14360,K05673,K05658,K12040,K08041,K05681,K14158,K08043,K18245,K05031,K01540	K09864,K05681,K09877,K08045,K01539,K04943,K13885,K14349	http://www.kegg.jp/kegg-bin/show_pathway?map04976/K14360%09%23FFFFFF,red/K14349%09%23FFFFFF,green/K08041%09%23FFFFFF,red/K14158%09%23FFFFFF,red/K05031%09%23FFFFFF,red/K08043%09%23FFFFFF,red/K18245%09%23FFFFFF,red/K13885%09%23FFFFFF,green/K01540%09%23FFFFFF,red/K05673%09%23FFFFFF,red/K08045%09%23FFFFFF,green/K01539%09%23FFFFFF,green/K04943%09%23FFFFFF,green/K05658%09%23FFFFFF,red/K12040%09%23FFFFF…
ko04750	Inflammatory mediator regulation of TRP channels	Organismal Systems	Sensory system	21	7	28	92	0.0052968	0.0514849	gene14714,gene10953,gene8250,gene5310,gene15105,gene4504,gene11902,gene4404,gene15106,gene6502,gene9515,gene15108,gene4882,gene10516,gene11388,gene15000,gene9791,gene2015,gene4998,gene3907,gene11059	gene6002,gene11445,gene9479,gene10431,gene14152,gene8557,gene11958	K04959,K18051,K05859,K16342,K03916,K16343,K08041,K04157,K04269,K08043,K00922,K04261,K02677,K06068,K02582	K04984,K08045,K05459,K16342,K04828,K01116,K04433	http://www.kegg.jp/kegg-bin/show_pathway?map04750/K04959%09%23FFFFFF,red/K05859%09%23FFFFFF,red/K16342%09%23FFFFFF,purple/K03916%09%23FFFFFF,red/K08041%09%23FFFFFF,red/K05459%09%23FFFFFF,green/K04269%09%23FFFFFF,red/K00922%09%23FFFFFF,red/K08043%09%23FFFFFF,red/K01116%09%23FFFFFF,green/K02677%09%23FFFFFF,red/K02582%09%23FFFFFF,red/K18051%09%23FFFFFF,red/K08045%09%23FFFFFF,green/K16343%09%23FFFFFF…
ko04921	Oxytocin signaling pathway	Organismal Systems	Endocrine system	21	17	38	135	0.00579398	0.0541514	gene10953,gene15105,gene4504,gene4457,gene3427,gene15106,gene9737,gene10462,gene15108,gene1072,gene10516,gene386,gene4878,gene5725,gene7070,gene9791,gene4922,gene9410,gene4998,gene6892,gene3907	gene8293,gene174,gene7074,gene6002,gene12181,gene14152,gene5276,gene9689,gene15839,gene329,gene6004,gene3466,gene5275,gene4443,gene11870,gene9832,gene2250	K04959,K04514,K04858,K16342,K04448,K11987,K17901,K08041,K06625,K18154,K08043,K00922,K08794,K02677,K04860,K04998,K04867	K07198,K08045,K05000,K12318,K04379,K04534,K04229,K16342,K04851,K00907,K12319,K05869,K05002	http://www.kegg.jp/kegg-bin/show_pathway?map04921/K04959%09%23FFFFFF,red/K04514%09%23FFFFFF,red/K04379%09%23FFFFFF,green/K05000%09%23FFFFFF,green/K04229%09%23FFFFFF,green/K04534%09%23FFFFFF,green/K04858%09%23FFFFFF,red/K11987%09%23FFFFFF,red/K04448%09%23FFFFFF,red/K16342%09%23FFFFFF,purple/K04851%09%23FFFFFF,green/K06625%09%23FFFFFF,red/K17901%09%23FFFFFF,red/K08041%09%23FFFFFF,red/K18154%09%23FF…
ko04210	Apoptosis	Cellular Processes	Cell growth and death	29	5	34	120	0.00784635	0.0706172	gene16171,gene3840,gene10953,gene1164,gene4504,gene2750,gene4917,gene10142,gene9737,gene12694,gene12420,gene10847,gene3985,gene3897,gene8884,gene6079,gene2413,gene13190,gene15504,gene9791,gene4078,gene13850,gene776,gene11586,gene2015,gene4918,gene14753,gene9641,gene8895	gene3917,gene12557,gene14446,gene3466,gene10577	K16060,K04959,K04426,K02580,K04397,K04448,K08852,K04374,K04734,K04724,K00922,K02374,K12641,K02582,K04452,K02162,K04726,K02084,K02539,K04402,K02161,K02373,K01368,K04738,K03173,K03172,K04722	K01275,K07611,K04379,K19901,K07374	http://www.kegg.jp/kegg-bin/show_pathway?map04210/K04959%09%23FFFFFF,red/K07611%09%23FFFFFF,green/K04426%09%23FFFFFF,red/K02580%09%23FFFFFF,red/K04448%09%23FFFFFF,red/K04397%09%23FFFFFF,red/K04374%09%23FFFFFF,red/K04734%09%23FFFFFF,red/K04724%09%23FFFFFF,red/K01275%09%23FFFFFF,green/K04452%09%23FFFFFF,red/K02539%09%23FFFFFF,red/K01368%09%23FFFFFF,red/K04738%09%23FFFFFF,red/K03172%09%23FFFFFF,red/…
ko04913	Ovarian steroidogenesis	Organismal Systems	Endocrine system	8	8	16	47	0.0102491	0.0889472	gene10516,gene15105,gene4457,gene1318,gene15106,gene16220,gene15108,gene3907	gene6002,gene5104,gene9479,gene11833,gene11340,gene7800,gene14152,gene14870	K08041,K16620,K00070,K08043,K16342,K11987	K07410,K05459,K08045,K13368,K16342,K00461,K13885,K16931	http://www.kegg.jp/kegg-bin/show_pathway?map04913/K07410%09%23FFFFFF,green/K08045%09%23FFFFFF,green/K00070%09%23FFFFFF,red/K13368%09%23FFFFFF,green/K00461%09%23FFFFFF,green/K11987%09%23FFFFFF,red/K16342%09%23FFFFFF,purple/K08041%09%23FFFFFF,red/K16620%09%23FFFFFF,red/K05459%09%23FFFFFF,green/K08043%09%23FFFFFF,red/K13885%09%23FFFFFF,green/K16931%09%23FFFFFF,green/
ko00512	Mucin type O-Glycan biosynthesis	Metabolism	Glycan biosynthesis and metabolism	3	9	12	32	0.0109169	0.0914765	gene2657,gene5895,gene13570	gene195,gene12042,gene4862,gene1157,gene6128,gene1935,gene6339,gene9354,gene11871	K00727,K00710	K09663,K00710,K03368	http://www.kegg.jp/kegg-bin/show_pathway?map00512/K00727%09%23FFFFFF,red/K09663%09%23FFFFFF,green/K00710%09%23FFFFFF,purple/K03368%09%23FFFFFF,green/
ko04062	Chemokine signaling pathway	Organismal Systems	Immune system	28	8	36	134	0.0151945	0.123076	gene10953,gene8825,gene4504,gene3334,gene2947,gene10215,gene11285,gene5923,gene4808,gene15513,gene9783,gene3985,gene2299,gene16355,gene10516,gene386,gene11544,gene11388,gene11652,gene6079,gene1789,gene15023,gene15641,gene7903,gene2722,gene1482,gene3907,gene2721	gene6002,gene6132,gene3883,gene5225,gene5341,gene6031,gene5342,gene1303	K04514,K04447,K12964,K02580,K14625,K05871,K08041,K04546,K04189,K04734,K10032,K04182,K00922,K08043,K05854,K04353,K05725,K04438,K11220,K10030,K05508,K06068,K05512,K03099	K09408,K04180,K08045,K04179,K12964,K12367,K08011	http://www.kegg.jp/kegg-bin/show_pathway?map04062/K04514%09%23FFFFFF,red/K04447%09%23FFFFFF,red/K02580%09%23FFFFFF,red/K12964%09%23FFFFFF,purple/K12367%09%23FFFFFF,green/K14625%09%23FFFFFF,red/K05871%09%23FFFFFF,red/K08041%09%23FFFFFF,red/K04189%09%23FFFFFF,red/K04546%09%23FFFFFF,red/K04182%09%23FFFFFF,red/K10032%09%23FFFFFF,red/K04734%09%23FFFFFF,red/K08043%09%23FFFFFF,red/K00922%09%23FFFFFF,red…
ko04024	cAMP signaling pathway	Environmental Information Processing	Signal transduction	28	16	44	172	0.0189007	0.148157	gene2193,gene10953,gene13317,gene9174,gene4504,gene7567,gene11558,gene3334,gene8806,gene4001,gene10915,gene5364,gene9737,gene12974,gene3502,gene3985,gene14458,gene10516,gene386,gene6079,gene15458,gene11079,gene343,gene4105,gene1254,gene6415,gene3907,gene6954	gene13939,gene4486,gene7074,gene6002,gene8404,gene7137,gene4013,gene15741,gene162,gene3466,gene4443,gene9832,gene2250,gene8152,gene9964,gene10457	K04514,K04249,K06231,K02580,K04448,K13293,K08041,K08014,K04734,K04351,K00922,K08043,K05031,K04200,K05211,K09047,K01540,K04353,K05673,K09048,K05209,K05852,K04160,K04950,K04615	K04590,K08045,K04379,K01539,K04229,K04197,K08424,K13296,K05213,K04851,K04260,K16797,K18435,K04587,K05869	http://www.kegg.jp/kegg-bin/show_pathway?map04024/K04249%09%23FFFFFF,red/K04229%09%23FFFFFF,green/K02580%09%23FFFFFF,red/K04448%09%23FFFFFF,red/K05213%09%23FFFFFF,green/K13293%09%23FFFFFF,red/K04851%09%23FFFFFF,green/K08014%09%23FFFFFF,red/K04351%09%23FFFFFF,red/K04734%09%23FFFFFF,red/K08043%09%23FFFFFF,red/K04587%09%23FFFFFF,green/K04200%09%23FFFFFF,red/K01540%09%23FFFFFF,red/K09047%09%23FFFFFF,…
ko04022	cGMP-PKG signaling pathway	Environmental Information Processing	Signal transduction	20	18	38	146	0.0212962	0.156239	gene16171,gene2736,gene169,gene9174,gene10953,gene8250,gene4504,gene9802,gene7567,gene5364,gene14458,gene1072,gene10516,gene386,gene15458,gene599,gene13473,gene9791,gene3907,gene16239	gene7074,gene6002,gene12181,gene8404,gene5276,gene10810,gene905,gene5051,gene9689,gene9710,gene12842,gene340,gene4013,gene15741,gene6004,gene5275,gene11870,gene10077	K04959,K04514,K09183,K05001,K03121,K03916,K08041,K07187,K04374,K18154,K08043,K00922,K01540,K09047,K19477,K09048,K05852,K04198	K04166,K04137,K05853,K08045,K12318,K01539,K04197,K04136,K04213,K13296,K04140,K04851,K00907,K04135,K12319	http://www.kegg.jp/kegg-bin/show_pathway?map04022/K04959%09%23FFFFFF,red/K04137%09%23FFFFFF,green/K04514%09%23FFFFFF,red/K09183%09%23FFFFFF,red/K05001%09%23FFFFFF,red/K04213%09%23FFFFFF,green/K04136%09%23FFFFFF,green/K03916%09%23FFFFFF,red/K03121%09%23FFFFFF,red/K04851%09%23FFFFFF,green/K08041%09%23FFFFFF,red/K07187%09%23FFFFFF,red/K18154%09%23FFFFFF,red/K04374%09%23FFFFFF,red/K04135%09%23FFFFFF,…
ko04730	Long-term depression	Organismal Systems	Nervous system	9	9	18	59	0.0220521	0.156239	gene2299,gene2736,gene10785,gene15105,gene15106,gene9791,gene3560,gene4998,gene15108	gene9479,gene7213,gene174,gene5275,gene12181,gene11870,gene12391,gene5276,gene14152	K05854,K04959,K08067,K16342,K05207,K02677,K19477	K05256,K12318,K05459,K04534,K16342,K12319,K04535	http://www.kegg.jp/kegg-bin/show_pathway?map04730/K05256%09%23FFFFFF,green/K04959%09%23FFFFFF,red/K05854%09%23FFFFFF,red/K12318%09%23FFFFFF,green/K04534%09%23FFFFFF,green/K08067%09%23FFFFFF,red/K16342%09%23FFFFFF,purple/K04535%09%23FFFFFF,green/K05459%09%23FFFFFF,green/K12319%09%23FFFFFF,green/K05207%09%23FFFFFF,red/K02677%09%23FFFFFF,red/K19477%09%23FFFFFF,red/
ko04920	Adipocytokine signaling pathway	Organismal Systems	Endocrine system	11	7	18	59	0.0220521	0.156239	gene169,gene6079,gene8619,gene2947,gene10513,gene0,gene4078,gene9624,gene4750,gene3985,gene14198	gene5390,gene4962,gene8293,gene13252,gene3846,gene1701,gene6986	K07293,K04447,K02580,K05228,K07187,K04734,K05141,K15013,K03173,K05872,K08765	K07198,K19523,K01084,K06259,K01897,K15013	http://www.kegg.jp/kegg-bin/show_pathway?map04920/K07293%09%23FFFFFF,red/K19523%09%23FFFFFF,green/K04447%09%23FFFFFF,red/K01897%09%23FFFFFF,green/K02580%09%23FFFFFF,red/K05228%09%23FFFFFF,red/K07187%09%23FFFFFF,red/K04734%09%23FFFFFF,red/K05141%09%23FFFFFF,red/K05872%09%23FFFFFF,red/K07198%09%23FFFFFF,green/K06259%09%23FFFFFF,green/K01084%09%23FFFFFF,green/K15013%09%23FFFFFF,purple/K03173%09%23FF…
ko04014	Ras signaling pathway	Environmental Information Processing	Signal transduction	37	12	49	197	0.0229463	0.156239	gene3999,gene4362,gene15105,gene4504,gene11827,gene3275,gene13548,gene12974,gene4158,gene9411,gene2696,gene7326,gene1188,gene9763,gene4998,gene5023,gene10953,gene4600,gene326,gene672,gene3334,gene5547,gene15106,gene0,gene5923,gene6502,gene15108,gene4882,gene1427,gene6741,gene6079,gene2628,gene8063,gene10528,gene2015,gene1482,gene11226	gene9479,gene10431,gene1186,gene14533,gene2695,gene13732,gene14499,gene279,gene8101,gene4350,gene7554,gene14152	K05461,K02580,K09254,K04163,K04546,K09593,K08019,K16343,K04358,K04352,K03099,K17386,K07293,K05103,K05859,K13618,K16342,K08091,K04350,K00922,K02678,K02677,K02582,K04353,K05091,K05089,K05460,K05209,K05465,K05094,K18497,K08053,K05121	K05090,K04363,K17631,K05466,K16342,K05449,K04358,K05459,K04357,K02583,K01116	http://www.kegg.jp/kegg-bin/show_pathway?map04014/K05461%09%23FFFFFF,red/K02580%09%23FFFFFF,red/K09254%09%23FFFFFF,red/K04163%09%23FFFFFF,red/K04546%09%23FFFFFF,red/K09593%09%23FFFFFF,red/K01116%09%23FFFFFF,green/K04363%09%23FFFFFF,green/K05466%09%23FFFFFF,green/K08019%09%23FFFFFF,red/K16343%09%23FFFFFF,red/K04358%09%23FFFFFF,purple/K04352%09%23FFFFFF,red/K03099%09%23FFFFFF,red/K05090%09%23FFFFFF…
ko04630	Jak-STAT signaling pathway	Environmental Information Processing	Signal transduction	24	6	30	111	0.0231465	0.156239	gene341,gene10953,gene13325,gene11651,gene4504,gene2947,gene4917,gene3130,gene0,gene5923,gene10462,gene12965,gene8065,gene8934,gene11652,gene13021,gene1789,gene13850,gene3447,gene4918,gene493,gene13323,gene14753,gene2589	gene13859,gene791,gene981,gene3951,gene9781,gene5450	K07293,K05425,K04447,K05406,K05064,K05065,K06625,K00922,K05134,K05414,K05131,K05447,K04694,K11222,K02539,K02161,K05405,K05057,K11220,K04738,K03099	K05697,K05066,K05439,K05059,K04702,K05492	http://www.kegg.jp/kegg-bin/show_pathway?map04630/K05425%09%23FFFFFF,red/K07293%09%23FFFFFF,red/K04447%09%23FFFFFF,red/K05064%09%23FFFFFF,red/K05406%09%23FFFFFF,red/K04702%09%23FFFFFF,green/K05065%09%23FFFFFF,red/K05492%09%23FFFFFF,green/K06625%09%23FFFFFF,red/K00922%09%23FFFFFF,red/K05134%09%23FFFFFF,red/K05414%09%23FFFFFF,red/K05131%09%23FFFFFF,red/K05447%09%23FFFFFF,red/K04694%09%23FFFFFF,red/…
ko04727	GABAergic synapse	Organismal Systems	Nervous system	14	7	21	73	0.0272372	0.178882	gene11084,gene10516,gene1590,gene11082,gene2452,gene6950,gene1254,gene3200,gene2451,gene4998,gene4849,gene1482,gene3907,gene12981	gene6002,gene9011,gene329,gene6036,gene174,gene237,gene7074	K05186,K01915,K05184,K08041,K05175,K05190,K04546,K05189,K08043,K02677,K05181,K04615	K05190,K04851,K15375,K08045,K13524,K05000,K04534	http://www.kegg.jp/kegg-bin/show_pathway?map04727/K05000%09%23FFFFFF,green/K04534%09%23FFFFFF,green/K05184%09%23FFFFFF,red/K04851%09%23FFFFFF,green/K08041%09%23FFFFFF,red/K05190%09%23FFFFFF,purple/K04546%09%23FFFFFF,red/K08043%09%23FFFFFF,red/K02677%09%23FFFFFF,red/K05181%09%23FFFFFF,red/K05186%09%23FFFFFF,red/K08045%09%23FFFFFF,green/K13524%09%23FFFFFF,green/K01915%09%23FFFFFF,red/K05175%09%23FF…
ko04015	Rap1 signaling pathway	Environmental Information Processing	Signal transduction	31	17	48	195	0.0288335	0.184382	gene5023,gene10953,gene4362,gene4600,gene4504,gene11827,gene12568,gene9875,gene3334,gene8806,gene10215,gene13548,gene15459,gene12974,gene4158,gene9411,gene1676,gene7635,gene10516,gene2696,gene8063,gene2628,gene7326,gene1188,gene4998,gene2015,gene3351,gene11226,gene9298,gene3907,gene6954	gene1186,gene174,gene14533,gene2695,gene14499,gene6002,gene279,gene8101,gene4350,gene11606,gene5528,gene2835,gene9479,gene10431,gene6445,gene11958,gene7554	K05461,K17386,K04267,K05103,K04294,K17706,K08041,K08014,K04351,K00922,K08043,K02677,K06112,K02582,K05631,K04353,K06093,K08019,K04438,K05091,K05089,K05460,K05209,K05465,K05094,K04358,K18497,K05121,K06271	K05090,K04534,K04277,K06464,K05459,K02583,K01116,K04363,K05466,K08045,K04291,K05449,K04358,K04357,K05759,K04433	http://www.kegg.jp/kegg-bin/show_pathway?map04015/K04267%09%23FFFFFF,red/K05461%09%23FFFFFF,red/K04534%09%23FFFFFF,green/K04277%09%23FFFFFF,green/K08014%09%23FFFFFF,red/K06464%09%23FFFFFF,green/K04351%09%23FFFFFF,red/K08043%09%23FFFFFF,red/K01116%09%23FFFFFF,green/K04363%09%23FFFFFF,green/K08045%09%23FFFFFF,green/K05466%09%23FFFFFF,green/K04291%09%23FFFFFF,green/K08019%09%23FFFFFF,red/K04358%09%2…
ko04360	Axon guidance	Organismal Systems	Development	25	15	40	160	0.0343864	0.214139	gene2462,gene2073,gene10953,gene12050,gene11918,gene8825,gene4504,gene10526,gene4593,gene1457,gene6569,gene10098,gene0,gene5389,gene3862,gene5069,gene6502,gene7635,gene6741,gene386,gene2628,gene7903,gene4998,gene14582,gene9105	gene7250,gene13736,gene15399,gene11772,gene5999,gene10431,gene4218,gene7950,gene15294,gene7340,gene10080,gene354,gene10779,gene11897,gene8452	K07293,K05106,K11988,K04514,K05859,K05103,K06840,K02329,K00408,K07523,K06754,K04189,K00922,K04967,K02677,K07521,K06521,K04966,K06093,K05725,K16351,K04352,K05108	K06521,K06838,K05111,K13578,K07520,K20020,K06821,K06841,K07522,K05110,K06755,K06842,K06843,K01116	http://www.kegg.jp/kegg-bin/show_pathway?map04360/K06838%09%23FFFFFF,green/K11988%09%23FFFFFF,red/K05106%09%23FFFFFF,red/K13578%09%23FFFFFF,green/K07520%09%23FFFFFF,green/K02329%09%23FFFFFF,red/K06840%09%23FFFFFF,red/K20020%09%23FFFFFF,green/K07523%09%23FFFFFF,red/K06843%09%23FFFFFF,green/K01116%09%23FFFFFF,green/K07521%09%23FFFFFF,red/K16351%09%23FFFFFF,red/K06821%09%23FFFFFF,green/K06755%09%23F…
ko00660	C5-Branched dibasic acid metabolism	Metabolism	Carbohydrate metabolism	2	0	2	2	0.0359386	0.214139	gene430,gene2179	-	K17724	-	http://www.kegg.jp/kegg-bin/show_pathway?map00660/K17724%09%23FFFFFF,red/
ko04726	Serotonergic synapse	Organismal Systems	Nervous system	16	10	26	97	0.0361305	0.214139	gene9616,gene5310,gene15105,gene8806,gene4457,gene15106,gene3275,gene15108,gene11623,gene11082,gene15000,gene343,gene9791,gene4998,gene1482,gene11059	gene329,gene174,gene2541,gene7074,gene6002,gene2542,gene10743,gene11340,gene14152,gene15839	K04959,K01593,K16342,K11987,K04163,K04157,K04546,K08014,K05037,K04160,K02677,K05181	K08045,K05000,K04534,K04943,K16342,K00461,K04851,K00274,K05002	http://www.kegg.jp/kegg-bin/show_pathway?map04726/K04959%09%23FFFFFF,red/K05000%09%23FFFFFF,green/K01593%09%23FFFFFF,red/K04534%09%23FFFFFF,green/K11987%09%23FFFFFF,red/K16342%09%23FFFFFF,purple/K04851%09%23FFFFFF,green/K04163%09%23FFFFFF,red/K04546%09%23FFFFFF,red/K08014%09%23FFFFFF,red/K00274%09%23FFFFFF,green/K02677%09%23FFFFFF,red/K05002%09%23FFFFFF,green/K05181%09%23FFFFFF,red/K08045%09%23FF…
ko04924	Renin secretion	Organismal Systems	Endocrine system	4	12	16	55	0.0452745	0.261945	gene9791,gene2736,gene3559,gene11902	gene4013,gene7846,gene5275,gene7074,gene11870,gene12181,gene6002,gene2515,gene8404,gene9964,gene5276,gene9710	K13755,K04959,K04261,K19477	K04166,K12318,K08045,K04197,K13296,K04851,K09864,K04587,K09821,K12319	http://www.kegg.jp/kegg-bin/show_pathway?map04924/K04166%09%23FFFFFF,green/K04959%09%23FFFFFF,red/K08045%09%23FFFFFF,green/K12318%09%23FFFFFF,green/K04197%09%23FFFFFF,green/K13296%09%23FFFFFF,green/K09864%09%23FFFFFF,green/K04851%09%23FFFFFF,green/K13755%09%23FFFFFF,red/K04261%09%23FFFFFF,red/K04587%09%23FFFFFF,green/K12319%09%23FFFFFF,green/K09821%09%23FFFFFF,green/K19477%09%23FFFFFF,red/
ko04964	Proximal tubule bicarbonate reclamation	Organismal Systems	Excretory system	5	2	7	19	0.0525537	0.284384	gene5867,gene9174,gene5417,gene3802,gene14458	gene2515,gene15741	K18245,K01540,K12040,K18246	K09864,K01539	http://www.kegg.jp/kegg-bin/show_pathway?map04964/K09864%09%23FFFFFF,green/K01539%09%23FFFFFF,green/K18245%09%23FFFFFF,red/K01540%09%23FFFFFF,red/K18246%09%23FFFFFF,red/K12040%09%23FFFFFF,red/
ko04973	Carbohydrate digestion and absorption	Organismal Systems	Digestive system	7	4	11	35	0.0536795	0.284384	gene9174,gene10953,gene16142,gene4504,gene13577,gene12389,gene14458	gene15741,gene7900,gene6986,gene7074	K01176,K14158,K00922,K01540	K04851,K01229,K01084,K01539	http://www.kegg.jp/kegg-bin/show_pathway?map04973/K01229%09%23FFFFFF,green/K01539%09%23FFFFFF,green/K01176%09%23FFFFFF,red/K04851%09%23FFFFFF,green/K14158%09%23FFFFFF,red/K00922%09%23FFFFFF,red/K01084%09%23FFFFFF,green/K01540%09%23FFFFFF,red/
ko00514	Other types of O-glycan biosynthesis	Metabolism	Glycan biosynthesis and metabolism	3	7	10	31	0.0546374	0.284384	gene14253,gene7772,gene3411	gene11700,gene6061,gene14754,gene14040,gene293,gene1668,gene2505	K05948,K13675,K11703	K13676,K13667,K00778,K00779,K18134,K00735,K00781	http://www.kegg.jp/kegg-bin/show_pathway?map00514/K13676%09%23FFFFFF,green/K00778%09%23FFFFFF,green/K00735%09%23FFFFFF,green/K11703%09%23FFFFFF,red/K13667%09%23FFFFFF,green/K00779%09%23FFFFFF,green/K18134%09%23FFFFFF,green/K05948%09%23FFFFFF,red/K13675%09%23FFFFFF,red/K00781%09%23FFFFFF,green/
ko04145	Phagosome	Cellular Processes	Transport and catabolism	13	17	30	119	0.0549591	0.284384	gene15055,gene5455,gene12833,gene2579,gene15872,gene15054,gene11196,gene16318,gene5109,gene15053,gene4919,gene12824,gene12420	gene3917,gene5104,gene14623,gene6008,gene15275,gene14690,gene11667,gene382,gene4813,gene5390,gene1102,gene5528,gene6132,gene3016,gene9666,gene7825,gene11487	K01330,K06751,K05654,K05653,K02154,K10066,K01368,K02145,K08012,K13883,K06481,K02152	K10160,K06560,K10789,K07375,K06259,K07374,K06588,K06464,K04659,K13884,K10062,K13885,K08011,K06752	http://www.kegg.jp/kegg-bin/show_pathway?map04145/K01330%09%23FFFFFF,red/K10789%09%23FFFFFF,green/K07375%09%23FFFFFF,green/K05654%09%23FFFFFF,red/K10066%09%23FFFFFF,red/K02154%09%23FFFFFF,red/K02145%09%23FFFFFF,red/K06464%09%23FFFFFF,green/K06481%09%23FFFFFF,red/K13883%09%23FFFFFF,red/K13884%09%23FFFFFF,green/K04659%09%23FFFFFF,green/K13885%09%23FFFFFF,green/K10160%09%23FFFFFF,green/K06560%09%23F…
ko04978	Mineral absorption	Organismal Systems	Digestive system	7	2	9	27	0.0550043	0.284384	gene5867,gene9174,gene2036,gene12389,gene2243,gene14458,gene13348	gene15741,gene1776	K14158,K14736,K08539,K14706,K01540,K12040	K01539,K14685	http://www.kegg.jp/kegg-bin/show_pathway?map04978/K14685%09%23FFFFFF,green/K01539%09%23FFFFFF,green/K14736%09%23FFFFFF,red/K12040%09%23FFFFFF,red/K14158%09%23FFFFFF,red/K08539%09%23FFFFFF,red/K14706%09%23FFFFFF,red/K01540%09%23FFFFFF,red/
ko04970	Salivary secretion	Organismal Systems	Digestive system	8	9	17	61	0.0577915	0.29257	gene2736,gene10516,gene9174,gene9791,gene58,gene4998,gene3907,gene14458	gene340,gene15741,gene5275,gene12181,gene6002,gene11870,gene905,gene5276,gene10810	K08041,K04959,K08043,K13915,K02677,K01540,K19477	K04137,K12318,K04135,K08045,K01539,K12319,K04136	http://www.kegg.jp/kegg-bin/show_pathway?map04970/K04959%09%23FFFFFF,red/K04137%09%23FFFFFF,green/K08045%09%23FFFFFF,green/K12318%09%23FFFFFF,green/K01539%09%23FFFFFF,green/K04136%09%23FFFFFF,green/K08041%09%23FFFFFF,red/K04135%09%23FFFFFF,green/K08043%09%23FFFFFF,red/K12319%09%23FFFFFF,green/K13915%09%23FFFFFF,red/K02677%09%23FFFFFF,red/K01540%09%23FFFFFF,red/K19477%09%23FFFFFF,red/
ko04115	p53 signaling pathway	Cellular Processes	Cell growth and death	9	7	16	57	0.0607798	0.301418	gene10663,gene1569,gene15504,gene4949,gene1476,gene776,gene10631,gene10462,gene10847	gene6112,gene2776,gene9479,gene251,gene6113,gene7426,gene5229	K02091,K04726,K02084,K10148,K04402,K06625,K04596,K10127,K06509	K10141,K05459,K06626,K10136,K02216	http://www.kegg.jp/kegg-bin/show_pathway?map04115/K02091%09%23FFFFFF,red/K10136%09%23FFFFFF,green/K04726%09%23FFFFFF,red/K10148%09%23FFFFFF,red/K02084%09%23FFFFFF,red/K04402%09%23FFFFFF,red/K10141%09%23FFFFFF,green/K06625%09%23FFFFFF,red/K06626%09%23FFFFFF,green/K05459%09%23FFFFFF,green/K04596%09%23FFFFFF,red/K10127%09%23FFFFFF,red/K02216%09%23FFFFFF,green/K06509%09%23FFFFFF,red/
ko04911	Insulin secretion	Organismal Systems	Endocrine system	11	7	18	66	0.0626406	0.304433	gene16171,gene10516,gene1241,gene9174,gene15458,gene7567,gene4998,gene3907,gene5947,gene6954,gene14458	gene6002,gene10743,gene15741,gene8152,gene9964,gene12505,gene7074	K09048,K15297,K08041,K04374,K04351,K08043,K07594,K09047,K01540,K02677	K05259,K04851,K08045,K01539,K04943,K04587,K08424	http://www.kegg.jp/kegg-bin/show_pathway?map04911/K15297%09%23FFFFFF,red/K04851%09%23FFFFFF,green/K08041%09%23FFFFFF,red/K04374%09%23FFFFFF,red/K04351%09%23FFFFFF,red/K08043%09%23FFFFFF,red/K04587%09%23FFFFFF,green/K02677%09%23FFFFFF,red/K01540%09%23FFFFFF,red/K07594%09%23FFFFFF,red/K09047%09%23FFFFFF,red/K05259%09%23FFFFFF,green/K09048%09%23FFFFFF,red/K08045%09%23FFFFFF,green/K01539%09%23FFFFFF,…
ko00360	Phenylalanine metabolism	Metabolism	Amino acid metabolism	2	4	6	16	0.065492	0.308426	gene6524,gene9616	gene2542,gene13918,gene11996,gene2541	K03334,K01593	K00276,K00815,K00274	http://www.kegg.jp/kegg-bin/show_pathway?map00360/K00276%09%23FFFFFF,green/K03334%09%23FFFFFF,red/K01593%09%23FFFFFF,red/K00815%09%23FFFFFF,green/K00274%09%23FFFFFF,green/
ko04261	Adrenergic signaling in cardiomyocytes	Organismal Systems	Circulatory system	19	11	30	121	0.06638	0.308426	gene16171,gene9174,gene10953,gene4504,gene7567,gene8806,gene5364,gene14458,gene10516,gene15458,gene14967,gene7070,gene4922,gene9410,gene13850,gene4998,gene1751,gene3907,gene6954	gene14484,gene340,gene15741,gene9373,gene16211,gene7074,gene6002,gene10810,gene905,gene1994,gene9710	K04858,K08041,K08014,K04374,K04351,K08043,K00922,K02677,K09047,K01540,K04860,K09048,K09052,K04445,K02161,K04867,K05852	K17751,K04166,K04137,K08045,K01539,K04136,K04851,K04135,K04354,K12750	http://www.kegg.jp/kegg-bin/show_pathway?map04261/K04137%09%23FFFFFF,green/K04858%09%23FFFFFF,red/K04136%09%23FFFFFF,green/K04851%09%23FFFFFF,green/K08041%09%23FFFFFF,red/K08014%09%23FFFFFF,red/K04374%09%23FFFFFF,red/K04354%09%23FFFFFF,green/K04135%09%23FFFFFF,green/K04351%09%23FFFFFF,red/K08043%09%23FFFFFF,red/K00922%09%23FFFFFF,red/K12750%09%23FFFFFF,green/K01540%09%23FFFFFF,red/K02677%09%23FFF…
ko00760	Nicotinate and nicotinamide metabolism	Metabolism	Metabolism of cofactors and vitamins	7	2	9	28	0.0679269	0.308426	gene6767,gene4262,gene7489,gene10602,gene11679,gene990,gene2930	gene1682,gene2904	K10524,K03426,K19970,K03783,K03462,K01081	K01081	http://www.kegg.jp/kegg-bin/show_pathway?map00760/K10524%09%23FFFFFF,red/K03426%09%23FFFFFF,red/K03783%09%23FFFFFF,red/K19970%09%23FFFFFF,red/K01081%09%23FFFFFF,purple/K03462%09%23FFFFFF,red/
ko00534	Glycosaminoglycan biosynthesis - heparan sulfate / heparin	Metabolism	Glycan biosynthesis and metabolism	3	5	8	24	0.0686165	0.308426	gene10900,gene359,gene13214	gene6645,gene9780,gene8968,gene14241,gene4851	K02579,K08104,K01024	K02513,K01793,K08102,K00771,K02578	http://www.kegg.jp/kegg-bin/show_pathway?map00534/K02579%09%23FFFFFF,red/K08104%09%23FFFFFF,red/K02578%09%23FFFFFF,green/K02513%09%23FFFFFF,green/K01024%09%23FFFFFF,red/K01793%09%23FFFFFF,green/K08102%09%23FFFFFF,green/K00771%09%23FFFFFF,green/
ko00590	Arachidonic acid metabolism	Metabolism	Lipid metabolism	9	4	13	45	0.0702892	0.308426	gene15105,gene10220,gene4457,gene10783,gene10219,gene15106,gene7569,gene15108,gene4882	gene11340,gene12770,gene14152,gene8782	K00432,K18592,K16342,K11987,K16343,K04097	K00432,K16342,K00461,K01832	http://www.kegg.jp/kegg-bin/show_pathway?map00590/K00432%09%23FFFFFF,purple/K00461%09%23FFFFFF,green/K11987%09%23FFFFFF,red/K16342%09%23FFFFFF,purple/K16343%09%23FFFFFF,red/K04097%09%23FFFFFF,red/K18592%09%23FFFFFF,red/K01832%09%23FFFFFF,green/
ko04650	Natural killer cell mediated cytotoxicity	Organismal Systems	Immune system	14	4	18	67	0.0710776	0.308426	gene5040,gene10953,gene15872,gene4504,gene3130,gene0,gene10142,gene15641,gene5923,gene6502,gene15053,gene776,gene4998,gene3447	gene10431,gene1716,gene5528,gene5450	K07293,K07984,K06751,K05859,K04726,K05871,K00922,K05414,K02677,K05131,K03099,K04722	K06464,K06479,K05697,K01116	http://www.kegg.jp/kegg-bin/show_pathway?map04650/K07293%09%23FFFFFF,red/K05859%09%23FFFFFF,red/K05871%09%23FFFFFF,red/K06464%09%23FFFFFF,green/K00922%09%23FFFFFF,red/K05414%09%23FFFFFF,red/K01116%09%23FFFFFF,green/K02677%09%23FFFFFF,red/K05131%09%23FFFFFF,red/K07984%09%23FFFFFF,red/K06751%09%23FFFFFF,red/K05697%09%23FFFFFF,green/K04726%09%23FFFFFF,red/K06479%09%23FFFFFF,green/K03099%09%23FFFFFF,…
ko04066	HIF-1 signaling pathway	Environmental Information Processing	Signal transduction	15	6	21	81	0.0754542	0.321352	gene8065,gene8611,gene10953,gene6079,gene11827,gene4504,gene14711,gene6502,gene13850,gene4998,gene4158,gene8419,gene12872,gene10462,gene13348	gene11667,gene279,gene7554,gene9479,gene10431,gene9090	K04372,K05859,K13241,K14736,K02580,K05465,K02161,K06625,K05405,K00922,K02677,K08268,K12334,K05121	K04372,K10160,K05459,K05466,K04357,K01116	http://www.kegg.jp/kegg-bin/show_pathway?map04066/K04372%09%23FFFFFF,purple/K05859%09%23FFFFFF,red/K02580%09%23FFFFFF,red/K14736%09%23FFFFFF,red/K06625%09%23FFFFFF,red/K05459%09%23FFFFFF,green/K00922%09%23FFFFFF,red/K01116%09%23FFFFFF,green/K08268%09%23FFFFFF,red/K02677%09%23FFFFFF,red/K10160%09%23FFFFFF,green/K05466%09%23FFFFFF,green/K13241%09%23FFFFFF,red/K05465%09%23FFFFFF,red/K02161%09%23FFFF…
ko04612	Antigen processing and presentation	Organismal Systems	Immune system	9	2	11	37	0.0767602	0.321352	gene12969,gene15055,gene5762,gene15872,gene11548,gene15054,gene15053,gene12458,gene12420	gene5440,gene11487	K01368,K06751,K05654,K08055,K05653,K08064,K08060,K08056	K06752,K06454	http://www.kegg.jp/kegg-bin/show_pathway?map04612/K06751%09%23FFFFFF,red/K08055%09%23FFFFFF,red/K05654%09%23FFFFFF,red/K08064%09%23FFFFFF,red/K05653%09%23FFFFFF,red/K08056%09%23FFFFFF,red/K08060%09%23FFFFFF,red/K06454%09%23FFFFFF,green/K01368%09%23FFFFFF,red/K06752%09%23FFFFFF,green/
ko00350	Tyrosine metabolism	Metabolism	Amino acid metabolism	4	6	10	33	0.0798284	0.321352	gene6524,gene9616,gene4109,gene16280	gene2542,gene9480,gene13918,gene11996,gene2541,gene10754	K03334,K01593,K01827,K00121	K00276,K00501,K00815,K00545,K00274	http://www.kegg.jp/kegg-bin/show_pathway?map00350/K03334%09%23FFFFFF,red/K01593%09%23FFFFFF,red/K00545%09%23FFFFFF,green/K00121%09%23FFFFFF,red/K00276%09%23FFFFFF,green/K00501%09%23FFFFFF,green/K00815%09%23FFFFFF,green/K00274%09%23FFFFFF,green/K01827%09%23FFFFFF,red/
ko04724	Glutamatergic synapse	Organismal Systems	Nervous system	18	7	25	100	0.0810278	0.321352	gene2193,gene15105,gene4640,gene15106,gene12974,gene1726,gene6195,gene15108,gene12981,gene10516,gene367,gene9789,gene9791,gene4998,gene9644,gene1482,gene3907,gene10356	gene6002,gene12548,gene4486,gene14152,gene11417,gene174,gene7074	K04959,K16342,K08041,K04546,K08043,K05211,K02677,K04608,K01915,K05209,K15009,K05201,K05613,K12302,K15008,K05617	K04851,K15010,K08045,K04534,K05203,K16342,K05213	http://www.kegg.jp/kegg-bin/show_pathway?map04724/K04959%09%23FFFFFF,red/K04534%09%23FFFFFF,green/K16342%09%23FFFFFF,purple/K05213%09%23FFFFFF,green/K04851%09%23FFFFFF,green/K08041%09%23FFFFFF,red/K04546%09%23FFFFFF,red/K08043%09%23FFFFFF,red/K05211%09%23FFFFFF,red/K02677%09%23FFFFFF,red/K04608%09%23FFFFFF,red/K08045%09%23FFFFFF,green/K15010%09%23FFFFFF,green/K01915%09%23FFFFFF,red/K05209%09%23FF…
ko04340	Hedgehog signaling pathway	Environmental Information Processing	Signal transduction	7	6	13	46	0.0816841	0.321352	gene3862,gene843,gene15677,gene11918,gene10324,gene5250,gene4001	gene10557,gene7950,gene5988,gene10457,gene7425,gene2987	K00312,K11988,K00572,K00182,K06231,K00408	K01558,K16798,K01384,K16797,K20020,K20033	http://www.kegg.jp/kegg-bin/show_pathway?map04340/K01558%09%23FFFFFF,green/K11988%09%23FFFFFF,red/K00312%09%23FFFFFF,red/K01384%09%23FFFFFF,green/K16798%09%23FFFFFF,green/K06231%09%23FFFFFF,red/K00408%09%23FFFFFF,red/K20020%09%23FFFFFF,green/K00572%09%23FFFFFF,red/K16797%09%23FFFFFF,green/K00182%09%23FFFFFF,red/K20033%09%23FFFFFF,green/
ko00061	Fatty acid biosynthesis	Metabolism	Lipid metabolism	1	4	5	13	0.081991	0.321352	gene14198	gene13252,gene3846,gene1701,gene1899	K15013	K00665,K01897,K15013	http://www.kegg.jp/kegg-bin/show_pathway?map00061/K00665%09%23FFFFFF,green/K01897%09%23FFFFFF,green/K15013%09%23FFFFFF,purple/
ko04713	Circadian entrainment	Organismal Systems	Environmental adaptation	9	12	21	83	0.0933022	0.35766	gene2193,gene14580,gene2736,gene10516,gene14967,gene12974,gene4998,gene1482,gene3907	gene4976,gene329,gene174,gene5275,gene3466,gene7074,gene6002,gene12181,gene11870,gene9964,gene5276,gene15839	K04445,K05209,K08041,K04546,K04856,K08043,K05211,K02677,K19477	K04854,K08045,K05000,K12318,K04379,K04534,K04851,K04587,K12319,K05002	http://www.kegg.jp/kegg-bin/show_pathway?map04713/K04379%09%23FFFFFF,green/K05000%09%23FFFFFF,green/K04534%09%23FFFFFF,green/K04851%09%23FFFFFF,green/K08041%09%23FFFFFF,red/K04546%09%23FFFFFF,red/K08043%09%23FFFFFF,red/K04587%09%23FFFFFF,green/K12319%09%23FFFFFF,green/K05211%09%23FFFFFF,red/K02677%09%23FFFFFF,red/K05002%09%23FFFFFF,green/K19477%09%23FFFFFF,red/K04854%09%23FFFFFF,green/K08045%09%2…
ko00965	Betalain biosynthesis	Metabolism	Biosynthesis of other secondary metabolites	1	1	2	3	0.0941986	0.35766	gene9616	gene10754	K01593	K00545	http://www.kegg.jp/kegg-bin/show_pathway?map00965/K01593%09%23FFFFFF,red/K00545%09%23FFFFFF,green/
ko04611	Platelet activation	Organismal Systems	Immune system	16	12	28	116	0.0972902	0.363716	gene2299,gene2736,gene386,gene10516,gene12833,gene10953,gene15105,gene672,gene4504,gene3334,gene15106,gene9791,gene15459,gene6502,gene3907,gene15108	gene10279,gene8782,gene6004,gene5275,gene12181,gene11870,gene6002,gene14152,gene5276,gene10904,gene1773,gene9689	K05854,K04959,K04353,K04514,K05859,K16342,K04350,K08041,K06481,K08043,K00922,K06271,K19477	K08045,K12318,K06236,K16342,K19720,K04298,K00907,K12319,K01832	http://www.kegg.jp/kegg-bin/show_pathway?map04611/K04959%09%23FFFFFF,red/K04514%09%23FFFFFF,red/K05859%09%23FFFFFF,red/K06236%09%23FFFFFF,green/K16342%09%23FFFFFF,purple/K19720%09%23FFFFFF,green/K04350%09%23FFFFFF,red/K04298%09%23FFFFFF,green/K08041%09%23FFFFFF,red/K00922%09%23FFFFFF,red/K08043%09%23FFFFFF,red/K06481%09%23FFFFFF,red/K12319%09%23FFFFFF,green/K19477%09%23FFFFFF,red/K05854%09%23FFFF…
ko04723	Retrograde endocannabinoid signaling	Organismal Systems	Nervous system	15	8	23	93	0.100532	0.37014	gene11084,gene10516,gene1590,gene11082,gene2452,gene6950,gene4457,gene9789,gene3200,gene9791,gene2451,gene4998,gene4849,gene1482,gene3907	gene329,gene2104,gene6036,gene174,gene7074,gene6002,gene11606,gene15839	K04959,K05186,K05184,K11987,K08041,K05190,K05175,K04546,K05189,K08043,K12302,K02677,K05181	K08045,K05000,K04534,K04277,K04851,K05190,K01054,K05002	http://www.kegg.jp/kegg-bin/show_pathway?map04723/K04959%09%23FFFFFF,red/K05000%09%23FFFFFF,green/K04534%09%23FFFFFF,green/K11987%09%23FFFFFF,red/K05184%09%23FFFFFF,red/K04851%09%23FFFFFF,green/K04277%09%23FFFFFF,green/K08041%09%23FFFFFF,red/K05190%09%23FFFFFF,purple/K04546%09%23FFFFFF,red/K08043%09%23FFFFFF,red/K01054%09%23FFFFFF,green/K02677%09%23FFFFFF,red/K05002%09%23FFFFFF,green/K05181%09%23…
ko04915	Estrogen signaling pathway	Organismal Systems	Endocrine system	15	6	21	84	0.10317	0.374184	gene16171,gene10516,gene10953,gene11388,gene9484,gene7754,gene15458,gene4504,gene7567,gene1254,gene9791,gene817,gene5923,gene9737,gene3907	gene6002,gene329,gene174,gene11703,gene3466,gene15839	K04959,K09487,K09048,K08523,K04448,K08041,K04374,K04246,K08043,K00922,K09047,K06068,K04615,K03099	K08045,K05000,K04379,K04534,K05002,K01398	http://www.kegg.jp/kegg-bin/show_pathway?map04915/K04959%09%23FFFFFF,red/K04379%09%23FFFFFF,green/K05000%09%23FFFFFF,green/K04534%09%23FFFFFF,green/K08523%09%23FFFFFF,red/K04448%09%23FFFFFF,red/K01398%09%23FFFFFF,green/K08041%09%23FFFFFF,red/K04374%09%23FFFFFF,red/K00922%09%23FFFFFF,red/K08043%09%23FFFFFF,red/K09047%09%23FFFFFF,red/K05002%09%23FFFFFF,green/K09487%09%23FFFFFF,red/K09048%09%23FFFFF…
ko00601	Glycosphingolipid biosynthesis - lacto and neolacto series	Metabolism	Glycan biosynthesis and metabolism	3	4	7	22	0.106441	0.380372	gene890,gene1077,gene7432	gene11590,gene13451,gene293,gene9806	K07820,K03792,K03494	K07971,K03766,K03371,K00781	http://www.kegg.jp/kegg-bin/show_pathway?map00601/K07820%09%23FFFFFF,red/K07971%09%23FFFFFF,green/K03792%09%23FFFFFF,red/K03494%09%23FFFFFF,red/K03766%09%23FFFFFF,green/K03371%09%23FFFFFF,green/K00781%09%23FFFFFF,green/
ko00910	Nitrogen metabolism	Metabolism	Energy metabolism	3	2	5	14	0.108392	0.381729	gene3802,gene5417,gene12981	gene2684,gene5418	K18245,K01915,K18246	K01672	http://www.kegg.jp/kegg-bin/show_pathway?map00910/K01672%09%23FFFFFF,green/K18245%09%23FFFFFF,red/K01915%09%23FFFFFF,red/K18246%09%23FFFFFF,red/
ko04912	GnRH signaling pathway	Organismal Systems	Endocrine system	15	5	20	81	0.120986	0.413464	gene16171,gene6896,gene10516,gene11388,gene15105,gene15106,gene9791,gene817,gene15641,gene9737,gene5923,gene14264,gene4998,gene3907,gene15108	gene6002,gene14152,gene11703,gene11958,gene7074	K04959,K08523,K16342,K04448,K05871,K08041,K04374,K04421,K08043,K04416,K02677,K06068,K03099	K04851,K08045,K16342,K04433,K01398	http://www.kegg.jp/kegg-bin/show_pathway?map04912/K04959%09%23FFFFFF,red/K08523%09%23FFFFFF,red/K04448%09%23FFFFFF,red/K16342%09%23FFFFFF,purple/K01398%09%23FFFFFF,green/K05871%09%23FFFFFF,red/K04851%09%23FFFFFF,green/K08041%09%23FFFFFF,red/K04374%09%23FFFFFF,red/K08043%09%23FFFFFF,red/K02677%09%23FFFFFF,red/K04416%09%23FFFFFF,red/K08045%09%23FFFFFF,green/K04421%09%23FFFFFF,red/K06068%09%23FFFFFF…
ko00565	Ether lipid metabolism	Metabolism	Lipid metabolism	8	3	11	40	0.12152	0.413464	gene10490,gene12455,gene15105,gene11040,gene15106,gene11704,gene15108,gene4882	gene14152,gene954,gene15158	K13644,K01122,K16860,K13510,K16342,K16343	K00993,K16342,K08743	http://www.kegg.jp/kegg-bin/show_pathway?map00565/K13644%09%23FFFFFF,red/K16860%09%23FFFFFF,red/K01122%09%23FFFFFF,red/K13510%09%23FFFFFF,red/K00993%09%23FFFFFF,green/K16342%09%23FFFFFF,purple/K16343%09%23FFFFFF,red/K08743%09%23FFFFFF,green/
ko04923	Regulation of lipolysis in adipocytes	Organismal Systems	Endocrine system	9	4	13	49	0.122508	0.413464	gene2736,gene10516,gene169,gene10953,gene4504,gene4457,gene3502,gene3907,gene5193	gene6002,gene8404,gene7137,gene2104	K04249,K11987,K08753,K07187,K08041,K08043,K00922,K19477	K04260,K08045,K01054,K13296	http://www.kegg.jp/kegg-bin/show_pathway?map04923/K08045%09%23FFFFFF,green/K04249%09%23FFFFFF,red/K11987%09%23FFFFFF,red/K13296%09%23FFFFFF,green/K08753%09%23FFFFFF,red/K07187%09%23FFFFFF,red/K08041%09%23FFFFFF,red/K04260%09%23FFFFFF,green/K08043%09%23FFFFFF,red/K00922%09%23FFFFFF,red/K01054%09%23FFFFFF,green/K19477%09%23FFFFFF,red/
ko00071	Fatty acid degradation	Metabolism	Lipid metabolism	4	6	10	36	0.129043	0.429553	gene9624,gene15013,gene14198,gene16280	gene7243,gene12779,gene4962,gene13252,gene3846,gene1701	K00128,K15013,K08765,K00121	K19523,K01897,K08766,K15013,K07514	http://www.kegg.jp/kegg-bin/show_pathway?map00071/K19523%09%23FFFFFF,green/K01897%09%23FFFFFF,green/K08766%09%23FFFFFF,green/K00121%09%23FFFFFF,red/K00128%09%23FFFFFF,red/K15013%09%23FFFFFF,purple/K08765%09%23FFFFFF,red/K07514%09%23FFFFFF,green/
ko04540	Gap junction	Cellular Processes	Cellular commiunity	11	9	20	82	0.132895	0.436399	gene2736,gene10516,gene5310,gene15000,gene9791,gene5923,gene13548,gene1188,gene4998,gene3907,gene11059	gene3917,gene5275,gene2695,gene12181,gene6002,gene11870,gene7554,gene1102,gene5276	K08041,K17386,K04959,K04157,K08043,K05089,K02677,K03099,K19477	K04363,K12318,K07375,K08045,K04357,K12319,K07374	http://www.kegg.jp/kegg-bin/show_pathway?map04540/K04959%09%23FFFFFF,red/K17386%09%23FFFFFF,red/K04363%09%23FFFFFF,green/K08045%09%23FFFFFF,green/K07375%09%23FFFFFF,green/K12318%09%23FFFFFF,green/K05089%09%23FFFFFF,red/K07374%09%23FFFFFF,green/K08041%09%23FFFFFF,red/K04157%09%23FFFFFF,red/K08043%09%23FFFFFF,red/K04357%09%23FFFFFF,green/K12319%09%23FFFFFF,green/K02677%09%23FFFFFF,red/K03099%09%23F…
ko00140	Steroid hormone biosynthesis	Metabolism	Lipid metabolism	4	5	9	32	0.137011	0.439163	gene7783,gene7822,gene476,gene16220	gene7782,gene11833,gene7800,gene10754,gene14565	K10207,K00070,K07430,K07424	K07410,K13368,K07424,K12344,K00545	http://www.kegg.jp/kegg-bin/show_pathway?map00140/K07410%09%23FFFFFF,green/K10207%09%23FFFFFF,red/K00070%09%23FFFFFF,red/K13368%09%23FFFFFF,green/K07430%09%23FFFFFF,red/K00545%09%23FFFFFF,green/K12344%09%23FFFFFF,green/K07424%09%23FFFFFF,purple/
ko04012	ErbB signaling pathway	Environmental Information Processing	Signal transduction	15	3	18	73	0.137351	0.439163	gene3999,gene10953,gene13676,gene8825,gene4504,gene813,gene10215,gene817,gene5923,gene6502,gene9737,gene4998,gene6623,gene7023,gene10462	gene7554,gene10431,gene13240	K08774,K05456,K05859,K04438,K05725,K08523,K04448,K04707,K06625,K09593,K00922,K05455,K02677,K03099	K05458,K04357,K01116	http://www.kegg.jp/kegg-bin/show_pathway?map04012/K08774%09%23FFFFFF,red/K05859%09%23FFFFFF,red/K05456%09%23FFFFFF,red/K08523%09%23FFFFFF,red/K04448%09%23FFFFFF,red/K06625%09%23FFFFFF,red/K04707%09%23FFFFFF,red/K00922%09%23FFFFFF,red/K09593%09%23FFFFFF,red/K01116%09%23FFFFFF,green/K02677%09%23FFFFFF,red/K04438%09%23FFFFFF,red/K05725%09%23FFFFFF,red/K05458%09%23FFFFFF,green/K05455%09%23FFFFFF,red/…
ko04215	Apoptosis - multiple species	Cellular Processes	Cell growth and death	7	1	8	28	0.145396	0.458847	gene13850,gene776,gene3840,gene1164,gene13962,gene10847,gene9641	gene8101	K02373,K16060,K04726,K02084,K04397,K02161,K02561	K02583	http://www.kegg.jp/kegg-bin/show_pathway?map04215/K16060%09%23FFFFFF,red/K04726%09%23FFFFFF,red/K04397%09%23FFFFFF,red/K02084%09%23FFFFFF,red/K02161%09%23FFFFFF,red/K02373%09%23FFFFFF,red/K02583%09%23FFFFFF,green/K02561%09%23FFFFFF,red/
ko04971	Gastric acid secretion	Organismal Systems	Digestive system	11	4	15	60	0.151151	0.464934	gene3431,gene14400,gene10516,gene9174,gene10915,gene5417,gene9791,gene4998,gene6866,gene3907,gene14458	gene6002,gene15741,gene6004,gene9689	K04959,K04150,K04896,K08041,K18245,K08043,K05031,K13962,K01540,K02677	K00907,K08045,K01539	http://www.kegg.jp/kegg-bin/show_pathway?map04971/K04959%09%23FFFFFF,red/K08045%09%23FFFFFF,green/K04896%09%23FFFFFF,red/K04150%09%23FFFFFF,red/K01539%09%23FFFFFF,green/K08041%09%23FFFFFF,red/K00907%09%23FFFFFF,green/K18245%09%23FFFFFF,red/K08043%09%23FFFFFF,red/K05031%09%23FFFFFF,red/K13962%09%23FFFFFF,red/K01540%09%23FFFFFF,red/K02677%09%23FFFFFF,red/
ko04662	B cell receptor signaling pathway	Organismal Systems	Immune system	13	2	15	60	0.151151	0.464934	gene2299,gene10953,gene6079,gene4504,gene10091,gene6502,gene7780,gene9737,gene5923,gene3307,gene5780,gene4750,gene3985	gene3466,gene5450	K05854,K07367,K05859,K07371,K02580,K04448,K04734,K00922,K07369,K05872,K03099	K04379,K05697	http://www.kegg.jp/kegg-bin/show_pathway?map04662/K07367%09%23FFFFFF,red/K05854%09%23FFFFFF,red/K04379%09%23FFFFFF,green/K05859%09%23FFFFFF,red/K05697%09%23FFFFFF,green/K02580%09%23FFFFFF,red/K07371%09%23FFFFFF,red/K04448%09%23FFFFFF,red/K04734%09%23FFFFFF,red/K00922%09%23FFFFFF,red/K07369%09%23FFFFFF,red/K03099%09%23FFFFFF,red/K05872%09%23FFFFFF,red/
ko04916	Melanogenesis	Organismal Systems	Endocrine system	17	5	22	94	0.16494	0.501004	gene10526,gene5250,gene4109,gene10513,gene3862,gene15677,gene1748,gene10324,gene10516,gene1694,gene2696,gene15458,gene599,gene843,gene4998,gene11226,gene3907	gene6002,gene10557,gene174,gene2987,gene5518	K05461,K02329,K00408,K05228,K08041,K00572,K08043,K02677,K02620,K00312,K09048,K05091,K00182,K04198,K01827,K02375	K01558,K01384,K08045,K02432,K04534	http://www.kegg.jp/kegg-bin/show_pathway?map04916/K01558%09%23FFFFFF,green/K05461%09%23FFFFFF,red/K01384%09%23FFFFFF,green/K04534%09%23FFFFFF,green/K02329%09%23FFFFFF,red/K00408%09%23FFFFFF,red/K05228%09%23FFFFFF,red/K08041%09%23FFFFFF,red/K00572%09%23FFFFFF,red/K08043%09%23FFFFFF,red/K02677%09%23FFFFFF,red/K02620%09%23FFFFFF,red/K00312%09%23FFFFFF,red/K02432%09%23FFFFFF,green/K08045%09%23FFFFFF,…
ko00533	Glycosaminoglycan biosynthesis - keratan sulfate	Metabolism	Glycan biosynthesis and metabolism	0	5	5	16	0.171474	0.508148	-	gene195,gene6339,gene3537,gene293,gene13917	-	K04746,K00781,K03368,K01022	http://www.kegg.jp/kegg-bin/show_pathway?map00533/K04746%09%23FFFFFF,green/K01022%09%23FFFFFF,green/K03368%09%23FFFFFF,green/K00781%09%23FFFFFF,green/
ko04013	MAPK signaling pathway - fly	Environmental Information Processing	Signal transduction	5	0	5	16	0.171474	0.508148	gene0,gene5923,gene10466,gene326,gene5222	-	K07293,K08545,K03211,K02678,K03099	-	http://www.kegg.jp/kegg-bin/show_pathway?map04013/K07293%09%23FFFFFF,red/K03211%09%23FFFFFF,red/K08545%09%23FFFFFF,red/K02678%09%23FFFFFF,red/K03099%09%23FFFFFF,red/
ko04211	Longevity regulating pathway	Organismal Systems	Aging	10	8	18	76	0.180473	0.517645	gene16171,gene169,gene10516,gene10953,gene6079,gene15458,gene4504,gene7567,gene3241,gene3907	gene6002,gene9832,gene5225,gene2776,gene9479,gene8293,gene5229,gene4443	K09048,K02580,K07187,K08041,K04374,K08043,K00922,K17589,K09047	K10141,K07198,K09408,K08045,K05459,K05869	http://www.kegg.jp/kegg-bin/show_pathway?map04211/K07198%09%23FFFFFF,green/K08045%09%23FFFFFF,green/K09048%09%23FFFFFF,red/K02580%09%23FFFFFF,red/K09408%09%23FFFFFF,green/K10141%09%23FFFFFF,green/K07187%09%23FFFFFF,red/K08041%09%23FFFFFF,red/K04374%09%23FFFFFF,red/K05459%09%23FFFFFF,green/K08043%09%23FFFFFF,red/K00922%09%23FFFFFF,red/K17589%09%23FFFFFF,red/K05869%09%23FFFFFF,green/K09047%09%23FFF…
ko00430	Taurine and hypotaurine metabolism	Metabolism	Metabolism of other amino acids	2	1	3	8	0.180607	0.517645	gene10220,gene10219	gene6305	K18592	K18966	http://www.kegg.jp/kegg-bin/show_pathway?map00430/K18966%09%23FFFFFF,green/K18592%09%23FFFFFF,red/
ko00591	Linoleic acid metabolism	Metabolism	Lipid metabolism	5	2	7	25	0.181069	0.517645	gene15105,gene7783,gene15108,gene4882,gene15106	gene7782,gene14152	K07424,K16342,K16343	K07424,K16342	http://www.kegg.jp/kegg-bin/show_pathway?map00591/K16342%09%23FFFFFF,purple/K07424%09%23FFFFFF,purple/K16343%09%23FFFFFF,red/
ko00401	Novobiocin biosynthesis	Metabolism	Biosynthesis of other secondary metabolites	0	1	1	1	0.189616	0.523087	-	gene13918	-	K00815	http://www.kegg.jp/kegg-bin/show_pathway?map00401/K00815%09%23FFFFFF,green/
ko00901	Indole alkaloid biosynthesis	Metabolism	Biosynthesis of other secondary metabolites	1	0	1	1	0.189616	0.523087	gene9616	-	K01593	-	http://www.kegg.jp/kegg-bin/show_pathway?map00901/K01593%09%23FFFFFF,red/
ko02010	ABC transporters	Environmental Information Processing	Membrane transport	7	3	10	39	0.191186	0.523087	gene15055,gene5127,gene2737,gene8058,gene15054,gene10915,gene4105	gene3116,gene11337,gene12657	K05681,K05673,K05654,K05656,K05031,K05653,K05658	K05681,K05641,K05680	http://www.kegg.jp/kegg-bin/show_pathway?map02010/K05673%09%23FFFFFF,red/K05656%09%23FFFFFF,red/K05654%09%23FFFFFF,red/K05653%09%23FFFFFF,red/K05658%09%23FFFFFF,red/K05680%09%23FFFFFF,green/K05681%09%23FFFFFF,purple/K05031%09%23FFFFFF,red/K05641%09%23FFFFFF,green/
ko04666	Fc gamma R-mediated phagocytosis	Organismal Systems	Immune system	13	4	17	72	0.192721	0.523087	gene2299,gene10953,gene11388,gene4194,gene3127,gene4504,gene10215,gene8014,gene3703,gene6502,gene10528,gene4314,gene4998	gene6132,gene132,gene10431,gene6031	K05854,K13536,K05859,K12562,K04438,K08091,K00889,K04718,K00922,K05768,K06068,K02677	K06083,K12367,K08011,K01116	http://www.kegg.jp/kegg-bin/show_pathway?map04666/K13536%09%23FFFFFF,red/K05859%09%23FFFFFF,red/K12367%09%23FFFFFF,green/K08091%09%23FFFFFF,red/K06083%09%23FFFFFF,green/K00922%09%23FFFFFF,red/K05768%09%23FFFFFF,red/K01116%09%23FFFFFF,green/K02677%09%23FFFFFF,red/K05854%09%23FFFFFF,red/K12562%09%23FFFFFF,red/K04438%09%23FFFFFF,red/K00889%09%23FFFFFF,red/K04718%09%23FFFFFF,red/K06068%09%23FFFFFF,re…
ko04320	Dorso-ventral axis formation	Organismal Systems	Development	5	1	6	21	0.193736	0.523087	gene5923,gene6353,gene10466,gene326,gene5588	gene7027	K02156,K02602,K03211,K02678,K03099	K02156	http://www.kegg.jp/kegg-bin/show_pathway?map04320/K02156%09%23FFFFFF,purple/K02602%09%23FFFFFF,red/K03211%09%23FFFFFF,red/K02678%09%23FFFFFF,red/K03099%09%23FFFFFF,red/
ko04670	Leukocyte transendothelial migration	Organismal Systems	Immune system	16	8	24	106	0.196364	0.524357	gene386,gene10953,gene8825,gene4504,gene3334,gene1798,gene8806,gene0,gene15641,gene6502,gene7903,gene4998,gene10747,gene4919,gene6832,gene6954	gene3780,gene6132,gene3866,gene10431,gene6462,gene2415,gene11703,gene5528	K07293,K04353,K04514,K05859,K05725,K06735,K05871,K06087,K08012,K08014,K04189,K04351,K00922,K06527,K02677	K06087,K06464,K01116,K08011,K06471,K01398	http://www.kegg.jp/kegg-bin/show_pathway?map04670/K07293%09%23FFFFFF,red/K04514%09%23FFFFFF,red/K05859%09%23FFFFFF,red/K06735%09%23FFFFFF,red/K01398%09%23FFFFFF,green/K06471%09%23FFFFFF,green/K05871%09%23FFFFFF,red/K06087%09%23FFFFFF,purple/K04189%09%23FFFFFF,red/K08014%09%23FFFFFF,red/K06464%09%23FFFFFF,green/K04351%09%23FFFFFF,red/K00922%09%23FFFFFF,red/K01116%09%23FFFFFF,green/K02677%09%23FFFF…
ko04961	Endocrine and other factor-regulated calcium reabsorption	Organismal Systems	Excretory system	7	2	9	35	0.205725	0.541572	gene44,gene8882,gene9174,gene8250,gene4998,gene2243,gene14458	gene15741,gene9585	K01528,K07904,K08539,K01540,K02677,K03916	K01528,K01539	http://www.kegg.jp/kegg-bin/show_pathway?map04961/K01528%09%23FFFFFF,purple/K07904%09%23FFFFFF,red/K01539%09%23FFFFFF,green/K03916%09%23FFFFFF,red/K02677%09%23FFFFFF,red/K01540%09%23FFFFFF,red/K08539%09%23FFFFFF,red/
ko00532	Glycosaminoglycan biosynthesis - chondroitin sulfate / dermatan sulfate	Metabolism	Glycan biosynthesis and metabolism	2	3	5	17	0.207268	0.541572	gene7265,gene11269	gene6645,gene4728,gene11347	K00746,K13499	K01794,K00746,K00771	http://www.kegg.jp/kegg-bin/show_pathway?map00532/K01794%09%23FFFFFF,green/K00746%09%23FFFFFF,purple/K00771%09%23FFFFFF,green/K13499%09%23FFFFFF,red/
ko00230	Purine metabolism	Metabolism	Nucleotide metabolism	18	14	32	147	0.218402	0.564594	gene4262,gene13317,gene13687,gene11558,gene5703,gene405,gene10826,gene6276,gene10516,gene7489,gene11679,gene11096,gene15094,gene4829,gene4068,gene3559,gene2930,gene3907	gene5160,gene14832,gene1682,gene2904,gene3198,gene5095,gene5275,gene8198,gene6002,gene11870,gene12181,gene8404,gene2745,gene5276	K01939,K01487,K12305,K03783,K19970,K13293,K03022,K01081,K13755,K08041,K01510,K18424,K00759,K08043,K18438,K03002	K08045,K12318,K19572,K02324,K13296,K01081,K01510,K01488,K12319,K13988,K12321	http://www.kegg.jp/kegg-bin/show_pathway?map00230/K01487%09%23FFFFFF,red/K01939%09%23FFFFFF,red/K19970%09%23FFFFFF,red/K03022%09%23FFFFFF,red/K13293%09%23FFFFFF,red/K01081%09%23FFFFFF,purple/K08041%09%23FFFFFF,red/K13755%09%23FFFFFF,red/K18424%09%23FFFFFF,red/K08043%09%23FFFFFF,red/K18438%09%23FFFFFF,red/K12319%09%23FFFFFF,green/K03002%09%23FFFFFF,red/K12318%09%23FFFFFF,green/K12305%09%23FFFFFF,r…
ko04960	Aldosterone-regulated sodium reabsorption	Organismal Systems	Excretory system	5	3	8	31	0.221916	0.567637	gene9174,gene10953,gene4998,gene4504,gene14458	gene15741,gene9479,gene10089	K00922,K01540,K02677	K05459,K01539,K13305	http://www.kegg.jp/kegg-bin/show_pathway?map04960/K05459%09%23FFFFFF,green/K01539%09%23FFFFFF,green/K00922%09%23FFFFFF,red/K13305%09%23FFFFFF,green/K02677%09%23FFFFFF,red/K01540%09%23FFFFFF,red/
ko04550	Signaling pathways regulating pluripotency of stem cells	Cellular Processes	Cellular commiunity	18	9	27	123	0.227771	0.576546	gene4184,gene5023,gene10953,gene4600,gene4504,gene10526,gene5250,gene5987,gene1380,gene2947,gene3862,gene15677,gene1748,gene10324,gene3657,gene843,gene4005,gene11825	gene9479,gene10557,gene13928,gene6574,gene2987,gene6384,gene3274,gene10779,gene5518	K00312,K04447,K17693,K04667,K02329,K00408,K18484,K05094,K04676,K00572,K18497,K00922,K00182,K09370,K02375	K01558,K16791,K01384,K02432,K11488,K13578,K15613,K05459,K09378	http://www.kegg.jp/kegg-bin/show_pathway?map04550/K01558%09%23FFFFFF,green/K01384%09%23FFFFFF,green/K04447%09%23FFFFFF,red/K13578%09%23FFFFFF,green/K15613%09%23FFFFFF,green/K02329%09%23FFFFFF,red/K00408%09%23FFFFFF,red/K00572%09%23FFFFFF,red/K05459%09%23FFFFFF,green/K00922%09%23FFFFFF,red/K00312%09%23FFFFFF,red/K16791%09%23FFFFFF,green/K11488%09%23FFFFFF,green/K02432%09%23FFFFFF,green/K17693%09%2…
ko04214	Apoptosis - fly	Cellular Processes	Cell growth and death	12	2	14	60	0.236227	0.591784	gene68,gene16171,gene10133,gene3840,gene7486,gene9737,gene9903,gene856,gene13962,gene10847,gene8895,gene1734	gene12461,gene12557	K09428,K04426,K02084,K04397,K04448,K04374,K03175,K03262,K08791,K04459,K02561	K07611,K05770	http://www.kegg.jp/kegg-bin/show_pathway?map04214/K07611%09%23FFFFFF,green/K09428%09%23FFFFFF,red/K04426%09%23FFFFFF,red/K04448%09%23FFFFFF,red/K04397%09%23FFFFFF,red/K02084%09%23FFFFFF,red/K04374%09%23FFFFFF,red/K03175%09%23FFFFFF,red/K03262%09%23FFFFFF,red/K04459%09%23FFFFFF,red/K08791%09%23FFFFFF,red/K05770%09%23FFFFFF,green/K02561%09%23FFFFFF,red/
ko00960	Tropane, piperidine and pyridine alkaloid biosynthesis	Metabolism	Biosynthesis of other secondary metabolites	0	2	2	5	0.241578	0.592964	-	gene13918,gene11996	-	K00276,K00815	http://www.kegg.jp/kegg-bin/show_pathway?map00960/K00276%09%23FFFFFF,green/K00815%09%23FFFFFF,green/
ko00400	Phenylalanine, tyrosine and tryptophan biosynthesis	Metabolism	Amino acid metabolism	1	1	2	5	0.241578	0.592964	gene6524	gene13918	K03334	K00815	http://www.kegg.jp/kegg-bin/show_pathway?map00400/K03334%09%23FFFFFF,red/K00815%09%23FFFFFF,green/
ko04350	TGF-beta signaling pathway	Environmental Information Processing	Signal transduction	11	6	17	75	0.245033	0.595431	gene4184,gene386,gene256,gene3657,gene5987,gene4045,gene1318,gene12836,gene225,gene4216,gene4005	gene10400,gene6306,gene6014,gene2393,gene10779,gene6574	K04514,K04682,K17693,K04667,K04668,K04663,K04676,K16620,K19558,K04661	K16791,K19559,K13578,K04658,K04388	http://www.kegg.jp/kegg-bin/show_pathway?map04350/K19559%09%23FFFFFF,green/K16791%09%23FFFFFF,green/K04514%09%23FFFFFF,red/K13578%09%23FFFFFF,green/K04682%09%23FFFFFF,red/K04667%09%23FFFFFF,red/K17693%09%23FFFFFF,red/K04668%09%23FFFFFF,red/K04388%09%23FFFFFF,green/K04663%09%23FFFFFF,red/K04676%09%23FFFFFF,red/K16620%09%23FFFFFF,red/K19558%09%23FFFFFF,red/K04658%09%23FFFFFF,green/K04661%09%23FFFFF…
ko00564	Glycerophospholipid metabolism	Metabolism	Lipid metabolism	15	5	20	90	0.250429	0.59966	gene4857,gene12455,gene3974,gene15105,gene11040,gene14612,gene15106,gene6876,gene11704,gene4056,gene8750,gene15108,gene15869,gene4863,gene4882	gene10429,gene7544,gene14152,gene954,gene3726	K13644,K00901,K16860,K13510,K16342,K16343,K00981,K00111,K14156,K13517	K15728,K00993,K14286,K16342,K00650	http://www.kegg.jp/kegg-bin/show_pathway?map00564/K13644%09%23FFFFFF,red/K16860%09%23FFFFFF,red/K00901%09%23FFFFFF,red/K13510%09%23FFFFFF,red/K16342%09%23FFFFFF,purple/K00650%09%23FFFFFF,green/K16343%09%23FFFFFF,red/K15728%09%23FFFFFF,green/K00981%09%23FFFFFF,red/K00111%09%23FFFFFF,red/K14286%09%23FFFFFF,green/K00993%09%23FFFFFF,green/K14156%09%23FFFFFF,red/K13517%09%23FFFFFF,red/
ko04725	Cholinergic synapse	Organismal Systems	Nervous system	14	7	21	95	0.251709	0.59966	gene16171,gene10516,gene4878,gene10953,gene15458,gene4504,gene7567,gene2947,gene9791,gene13850,gene4998,gene1482,gene3907,gene2765	gene6002,gene9832,gene329,gene174,gene3466,gene4443,gene7074	K04959,K09048,K04447,K04998,K02161,K08041,K04546,K04374,K08043,K00922,K14387,K02677,K09047	K04851,K08045,K05000,K04379,K04534,K05869	http://www.kegg.jp/kegg-bin/show_pathway?map04725/K04959%09%23FFFFFF,red/K04379%09%23FFFFFF,green/K05000%09%23FFFFFF,green/K04447%09%23FFFFFF,red/K04534%09%23FFFFFF,green/K04851%09%23FFFFFF,green/K08041%09%23FFFFFF,red/K04546%09%23FFFFFF,red/K04374%09%23FFFFFF,red/K00922%09%23FFFFFF,red/K08043%09%23FFFFFF,red/K14387%09%23FFFFFF,red/K09047%09%23FFFFFF,red/K02677%09%23FFFFFF,red/K09048%09%23FFFFFF,…
ko03320	PPAR signaling pathway	Organismal Systems	Endocrine system	5	9	14	61	0.25677	0.605777	gene7270,gene9624,gene10315,gene5193,gene14198	gene3846,gene1701,gene3119,gene7243,gene12779,gene5390,gene4962,gene13252,gene13503	K07431,K15013,K08749,K08753,K08765	K19523,K01059,K06259,K01897,K08766,K15013,K08746,K07514	http://www.kegg.jp/kegg-bin/show_pathway?map03320/K19523%09%23FFFFFF,green/K01897%09%23FFFFFF,green/K06259%09%23FFFFFF,green/K08766%09%23FFFFFF,green/K08749%09%23FFFFFF,red/K08753%09%23FFFFFF,red/K01059%09%23FFFFFF,green/K07431%09%23FFFFFF,red/K15013%09%23FFFFFF,purple/K08746%09%23FFFFFF,green/K07514%09%23FFFFFF,green/K08765%09%23FFFFFF,red/
ko04610	Complement and coagulation cascades	Organismal Systems	Immune system	8	8	16	71	0.261756	0.611604	gene4701,gene2055,gene5455,gene8250,gene16248,gene4845,gene11585,gene5454	gene8363,gene4220,gene1325,gene8524,gene4219,gene9648,gene714,gene5528	K04011,K01330,K03994,K03916,K01348,K03986,K01331,K01315	K04008,K19822,K03912,K03911,K03988,K03917,K06464,K03987	http://www.kegg.jp/kegg-bin/show_pathway?map04610/K01330%09%23FFFFFF,red/K04011%09%23FFFFFF,red/K04008%09%23FFFFFF,green/K19822%09%23FFFFFF,green/K03912%09%23FFFFFF,green/K03911%09%23FFFFFF,green/K03994%09%23FFFFFF,red/K03988%09%23FFFFFF,green/K03916%09%23FFFFFF,red/K03917%09%23FFFFFF,green/K06464%09%23FFFFFF,green/K01348%09%23FFFFFF,red/K03986%09%23FFFFFF,red/K01331%09%23FFFFFF,red/K03987%09%23F…
ko00330	Arginine and proline metabolism	Metabolism	Amino acid metabolism	5	4	9	38	0.285475	0.660671	gene9343,gene8419,gene3628,gene1364,gene15013	gene2542,gene5087,gene14219,gene2541	K01581,K00657,K13241,K00128,K01476	K00318,K00274,K18384	http://www.kegg.jp/kegg-bin/show_pathway?map00330/K01581%09%23FFFFFF,red/K00318%09%23FFFFFF,green/K00657%09%23FFFFFF,red/K00128%09%23FFFFFF,red/K13241%09%23FFFFFF,red/K00274%09%23FFFFFF,green/K01476%09%23FFFFFF,red/K18384%09%23FFFFFF,green/
ko04664	Fc epsilon RI signaling pathway	Organismal Systems	Immune system	10	3	13	58	0.298079	0.683331	gene2299,gene10953,gene15105,gene4504,gene15106,gene5923,gene6502,gene10528,gene4998,gene15108	gene10431,gene14152,gene11958	K05854,K05859,K00922,K08091,K16342,K02677,K03099	K16342,K04433,K01116	http://www.kegg.jp/kegg-bin/show_pathway?map04664/K05854%09%23FFFFFF,red/K05859%09%23FFFFFF,red/K16342%09%23FFFFFF,purple/K08091%09%23FFFFFF,red/K00922%09%23FFFFFF,red/K01116%09%23FFFFFF,green/K02677%09%23FFFFFF,red/K04433%09%23FFFFFF,green/K03099%09%23FFFFFF,red/
ko04672	Intestinal immune network for IgA production	Organismal Systems	Immune system	6	1	7	29	0.304254	0.69097	gene8065,gene2534,gene7903,gene13623,gene6059,gene11642	gene11487	K06710,K05413,K04189,K05412,K05405,K03160	K06752	http://www.kegg.jp/kegg-bin/show_pathway?map04672/K05413%09%23FFFFFF,red/K06710%09%23FFFFFF,red/K05412%09%23FFFFFF,red/K04189%09%23FFFFFF,red/K05405%09%23FFFFFF,red/K03160%09%23FFFFFF,red/K06752%09%23FFFFFF,green/
ko00604	Glycosphingolipid biosynthesis - ganglio series	Metabolism	Glycan biosynthesis and metabolism	0	4	4	15	0.313129	0.691954	-	gene195,gene1035,gene6339,gene9806	-	K03371,K03368,K03373	http://www.kegg.jp/kegg-bin/show_pathway?map00604/K03371%09%23FFFFFF,green/K03373%09%23FFFFFF,green/K03368%09%23FFFFFF,green/
ko00120	Primary bile acid biosynthesis	Metabolism	Lipid metabolism	3	1	4	15	0.313129	0.691954	gene10315,gene14368,gene476	gene1270	K10223,K07431,K07430	K12408	http://www.kegg.jp/kegg-bin/show_pathway?map00120/K10223%09%23FFFFFF,red/K07431%09%23FFFFFF,red/K07430%09%23FFFFFF,red/K12408%09%23FFFFFF,green/
ko04390	Hippo signaling pathway	Environmental Information Processing	Signal transduction	16	14	30	144	0.31323	0.691954	gene68,gene1569,gene1694,gene256,gene3657,gene10526,gene5250,gene2720,gene1318,gene3862,gene843,gene15677,gene1748,gene10324,gene7635,gene4005	gene6306,gene6014,gene9373,gene10557,gene5988,gene2987,gene13725,gene10155,gene10804,gene10779,gene5528,gene965,gene5815,gene5518	K00312,K06093,K17693,K02329,K00408,K10148,K09854,K04663,K04676,K16620,K00572,K08791,K00182,K02375,K02620	K01558,K16798,K05706,K01384,K02432,K13578,K16681,K06827,K04388,K06464,K04354,K16685,K16821	http://www.kegg.jp/kegg-bin/show_pathway?map04390/K01558%09%23FFFFFF,green/K01384%09%23FFFFFF,green/K13578%09%23FFFFFF,green/K16681%09%23FFFFFF,green/K02329%09%23FFFFFF,red/K00408%09%23FFFFFF,red/K09854%09%23FFFFFF,red/K04388%09%23FFFFFF,green/K04663%09%23FFFFFF,red/K00572%09%23FFFFFF,red/K16620%09%23FFFFFF,red/K04354%09%23FFFFFF,green/K06464%09%23FFFFFF,green/K08791%09%23FFFFFF,red/K02620%09%23F…
ko00625	Chloroalkane and chloroalkene degradation	Metabolism	Xenobiotics biodegradation and metabolism	2	0	2	6	0.319129	0.694645	gene15013,gene16280	-	K00128,K00121	-	http://www.kegg.jp/kegg-bin/show_pathway?map00625/K00128%09%23FFFFFF,red/K00121%09%23FFFFFF,red/
ko04370	VEGF signaling pathway	Environmental Information Processing	Signal transduction	10	2	12	54	0.320165	0.694645	gene10953,gene8825,gene15105,gene4504,gene4457,gene15106,gene3703,gene6502,gene4998,gene15108	gene10431,gene14152	K04718,K05859,K05725,K00922,K16342,K11987,K02677	K16342,K01116	http://www.kegg.jp/kegg-bin/show_pathway?map04370/K05859%09%23FFFFFF,red/K05725%09%23FFFFFF,red/K11987%09%23FFFFFF,red/K16342%09%23FFFFFF,purple/K04718%09%23FFFFFF,red/K00922%09%23FFFFFF,red/K02677%09%23FFFFFF,red/K01116%09%23FFFFFF,green/
ko00480	Glutathione metabolism	Metabolism	Metabolism of other amino acids	6	2	8	35	0.340626	0.703429	gene10220,gene7569,gene10783,gene3628,gene10219,gene299	gene12770,gene275	K01581,K00432,K11140,K18592,K04097	K00432,K00799	http://www.kegg.jp/kegg-bin/show_pathway?map00480/K01581%09%23FFFFFF,red/K00799%09%23FFFFFF,green/K00432%09%23FFFFFF,purple/K11140%09%23FFFFFF,red/K18592%09%23FFFFFF,red/K04097%09%23FFFFFF,red/
ko04660	T cell receptor signaling pathway	Organismal Systems	Immune system	14	5	19	90	0.340689	0.703429	gene10953,gene485,gene6079,gene672,gene4504,gene10091,gene7780,gene9737,gene5923,gene6623,gene5780,gene4750,gene3985,gene2852	gene10431,gene5440,gene5488,gene3466,gene5450	K07367,K02580,K04448,K04350,K04707,K06450,K04734,K04415,K00922,K07369,K05872,K03099	K04379,K05697,K06538,K01116,K06454	http://www.kegg.jp/kegg-bin/show_pathway?map04660/K07367%09%23FFFFFF,red/K04379%09%23FFFFFF,green/K02580%09%23FFFFFF,red/K04448%09%23FFFFFF,red/K06454%09%23FFFFFF,green/K04350%09%23FFFFFF,red/K04707%09%23FFFFFF,red/K04734%09%23FFFFFF,red/K04415%09%23FFFFFF,red/K00922%09%23FFFFFF,red/K07369%09%23FFFFFF,red/K01116%09%23FFFFFF,green/K05872%09%23FFFFFF,red/K05697%09%23FFFFFF,green/K06450%09%23FFFFFF,…
ko04330	Notch signaling pathway	Environmental Information Processing	Signal transduction	5	4	9	40	0.342606	0.703429	gene7772,gene7168,gene1281,gene16315,gene14172	gene15174,gene10642,gene5105,gene9363	K06058,K06051,K05948,K06053	K06061,K06054,K06058,K06065	http://www.kegg.jp/kegg-bin/show_pathway?map04330/K06061%09%23FFFFFF,green/K06054%09%23FFFFFF,green/K06051%09%23FFFFFF,red/K06058%09%23FFFFFF,purple/K05948%09%23FFFFFF,red/K06065%09%23FFFFFF,green/K06053%09%23FFFFFF,red/
ko00290	Valine, leucine and isoleucine biosynthesis	Metabolism	Amino acid metabolism	1	0	1	2	0.343294	0.703429	gene4724	-	K01754	-	http://www.kegg.jp/kegg-bin/show_pathway?map00290/K01754%09%23FFFFFF,red/
ko00903	Limonene and pinene degradation	Metabolism	Metabolism of terpenoids and polyketides	1	0	1	2	0.343294	0.703429	gene15013	-	K00128	-	http://www.kegg.jp/kegg-bin/show_pathway?map00903/K00128%09%23FFFFFF,red/
ko04150	mTOR signaling pathway	Environmental Information Processing	Signal transduction	8	3	11	50	0.344477	0.703429	gene10953,gene7152,gene4504,gene2590,gene14711,gene2454,gene4998,gene1831	gene9479,gene13595,gene8293	K00922,K08267,K16186,K04373,K02677,K08268	K07198,K08270,K05459	http://www.kegg.jp/kegg-bin/show_pathway?map04150/K07198%09%23FFFFFF,green/K08270%09%23FFFFFF,green/K05459%09%23FFFFFF,green/K08267%09%23FFFFFF,red/K00922%09%23FFFFFF,red/K16186%09%23FFFFFF,red/K04373%09%23FFFFFF,red/K08268%09%23FFFFFF,red/K02677%09%23FFFFFF,red/
ko04213	Longevity regulating pathway - multiple species	Organismal Systems	Aging	6	5	11	50	0.344477	0.703429	gene9556,gene10516,gene169,gene10953,gene4504,gene3907	gene6002,gene5225,gene9479,gene8293,gene15471	K08041,K07187,K00922,K08043,K08035	K07198,K09408,K05459,K08045,K09542	http://www.kegg.jp/kegg-bin/show_pathway?map04213/K07198%09%23FFFFFF,green/K08045%09%23FFFFFF,green/K08035%09%23FFFFFF,red/K09542%09%23FFFFFF,green/K08041%09%23FFFFFF,red/K07187%09%23FFFFFF,red/K09408%09%23FFFFFF,green/K05459%09%23FFFFFF,green/K00922%09%23FFFFFF,red/K08043%09%23FFFFFF,red/
ko00340	Histidine metabolism	Metabolism	Amino acid metabolism	3	2	5	21	0.366472	0.742105	gene9616,gene9860,gene15013	gene2542,gene2541	K01593,K00128,K01437	K00274	http://www.kegg.jp/kegg-bin/show_pathway?map00340/K01593%09%23FFFFFF,red/K00128%09%23FFFFFF,red/K01437%09%23FFFFFF,red/K00274%09%23FFFFFF,green/
ko04310	Wnt signaling pathway	Environmental Information Processing	Signal transduction	12	13	25	123	0.384394	0.771966	gene7536,gene1694,gene8812,gene10526,gene5250,gene843,gene3862,gene9737,gene4998,gene15677,gene1748,gene10324	gene14218,gene10557,gene9983,gene2987,gene11981,gene5852,gene15563,gene6856,gene10361,gene14411,gene11203,gene8384,gene5518	K00312,K03213,K02329,K04448,K00408,K00572,K02165,K00182,K02677,K02375,K02620	K01558,K08110,K01384,K02185,K02432,K02176,K01645,K04511,K16834,K02165,K04512,K19614,K02166	http://www.kegg.jp/kegg-bin/show_pathway?map04310/K08110%09%23FFFFFF,green/K01558%09%23FFFFFF,green/K01384%09%23FFFFFF,green/K02329%09%23FFFFFF,red/K00408%09%23FFFFFF,red/K04448%09%23FFFFFF,red/K16834%09%23FFFFFF,green/K00572%09%23FFFFFF,red/K02166%09%23FFFFFF,green/K02677%09%23FFFFFF,red/K02620%09%23FFFFFF,red/K00312%09%23FFFFFF,red/K02185%09%23FFFFFF,green/K02432%09%23FFFFFF,green/K03213%09%23F…
ko00440	Phosphonate and phosphinate metabolism	Metabolism	Metabolism of other amino acids	1	1	2	7	0.394552	0.773503	gene12455	gene954	K13644	K00993	http://www.kegg.jp/kegg-bin/show_pathway?map00440/K13644%09%23FFFFFF,red/K00993%09%23FFFFFF,green/
ko00460	Cyanoamino acid metabolism	Metabolism	Metabolism of other amino acids	2	0	2	7	0.394552	0.773503	gene10220,gene10219	-	K18592	-	http://www.kegg.jp/kegg-bin/show_pathway?map00460/K18592%09%23FFFFFF,red/
ko04720	Long-term potentiation	Organismal Systems	Nervous system	10	2	12	57	0.394709	0.773503	gene2193,gene16171,gene7152,gene3334,gene8806,gene9791,gene12974,gene4998,gene1831,gene3907	gene9832,gene4443	K04959,K04353,K05209,K04373,K08041,K04374,K08014,K05211,K02677	K05869	http://www.kegg.jp/kegg-bin/show_pathway?map04720/K04959%09%23FFFFFF,red/K04353%09%23FFFFFF,red/K04373%09%23FFFFFF,red/K05209%09%23FFFFFF,red/K08041%09%23FFFFFF,red/K04374%09%23FFFFFF,red/K08014%09%23FFFFFF,red/K05211%09%23FFFFFF,red/K05869%09%23FFFFFF,green/K02677%09%23FFFFFF,red/
ko00770	Pantothenate and CoA biosynthesis	Metabolism	Metabolism of cofactors and vitamins	3	1	4	17	0.407448	0.786178	gene512,gene511,gene510	gene6305	K08069	K18966	http://www.kegg.jp/kegg-bin/show_pathway?map00770/K08069%09%23FFFFFF,red/K18966%09%23FFFFFF,green/
ko04977	Vitamin digestion and absorption	Organismal Systems	Digestive system	3	2	5	22	0.407648	0.786178	gene8391,gene2824,gene11542	gene5104,gene7558	K14462,K14610,K00678	K01435,K13885	http://www.kegg.jp/kegg-bin/show_pathway?map04977/K01435%09%23FFFFFF,green/K14462%09%23FFFFFF,red/K13885%09%23FFFFFF,green/K14610%09%23FFFFFF,red/K00678%09%23FFFFFF,red/
ko01212	Fatty acid metabolism	Metabolism	Overview	3	7	10	48	0.426944	0.816908	gene9624,gene3131,gene14198	gene7243,gene12779,gene4962,gene13252,gene3846,gene1701,gene1899	K10703,K15013,K08765	K00665,K19523,K01897,K08766,K15013,K07514	http://www.kegg.jp/kegg-bin/show_pathway?map01212/K00665%09%23FFFFFF,green/K19523%09%23FFFFFF,green/K01897%09%23FFFFFF,green/K10703%09%23FFFFFF,red/K08766%09%23FFFFFF,green/K15013%09%23FFFFFF,purple/K08765%09%23FFFFFF,red/K07514%09%23FFFFFF,green/
ko04919	Thyroid hormone signaling pathway	Organismal Systems	Endocrine system	16	5	21	105	0.431518	0.81921	gene9174,gene10953,gene10058,gene4504,gene3427,gene3862,gene5364,gene6502,gene8222,gene14458,gene11652,gene14711,gene1789,gene13473,gene425,gene4998	gene5652,gene15741,gene10431,gene15875,gene10127	K09183,K05859,K00408,K17901,K15146,K07754,K11220,K05852,K00922,K17902,K02677,K01540,K08268	K08187,K05547,K01539,K08747,K01116	http://www.kegg.jp/kegg-bin/show_pathway?map04919/K08187%09%23FFFFFF,green/K05859%09%23FFFFFF,red/K09183%09%23FFFFFF,red/K00408%09%23FFFFFF,red/K17901%09%23FFFFFF,red/K07754%09%23FFFFFF,red/K05547%09%23FFFFFF,green/K00922%09%23FFFFFF,red/K01116%09%23FFFFFF,green/K08747%09%23FFFFFF,green/K08268%09%23FFFFFF,red/K01540%09%23FFFFFF,red/K02677%09%23FFFFFF,red/K01539%09%23FFFFFF,green/K15146%09%23FFFFF…
ko04260	Cardiac muscle contraction	Organismal Systems	Circulatory system	5	5	10	49	0.454699	0.835923	gene4922,gene9410,gene9174,gene7070,gene14458	gene14484,gene15741,gene1994,gene16211,gene7074	K04867,K04860,K04858,K01540	K17751,K04851,K01539,K12750	http://www.kegg.jp/kegg-bin/show_pathway?map04260/K04851%09%23FFFFFF,green/K17751%09%23FFFFFF,green/K04860%09%23FFFFFF,red/K04867%09%23FFFFFF,red/K01539%09%23FFFFFF,green/K04858%09%23FFFFFF,red/K12750%09%23FFFFFF,green/K01540%09%23FFFFFF,red/
ko02020	Two-component system	Environmental Information Processing	Signal transduction	2	1	3	13	0.459682	0.835923	gene16298,gene12981	gene15637	K01915,K00027	K01077	http://www.kegg.jp/kegg-bin/show_pathway?map02020/K01077%09%23FFFFFF,green/K01915%09%23FFFFFF,red/K00027%09%23FFFFFF,red/
ko04917	Prolactin signaling pathway	Organismal Systems	Endocrine system	9	4	13	65	0.464906	0.835923	gene10953,gene11652,gene15333,gene6079,gene4504,gene1789,gene2947,gene5923,gene12965	gene791,gene5225,gene9480,gene3466	K04694,K09444,K11220,K04447,K00922,K02580,K03099	K09408,K00501,K04379,K05439	http://www.kegg.jp/kegg-bin/show_pathway?map04917/K09444%09%23FFFFFF,red/K04694%09%23FFFFFF,red/K04379%09%23FFFFFF,green/K04447%09%23FFFFFF,red/K02580%09%23FFFFFF,red/K05439%09%23FFFFFF,green/K09408%09%23FFFFFF,green/K11220%09%23FFFFFF,red/K00501%09%23FFFFFF,green/K00922%09%23FFFFFF,red/K03099%09%23FFFFFF,red/
ko00627	Aminobenzoate degradation	Metabolism	Xenobiotics biodegradation and metabolism	0	2	2	8	0.465868	0.835923	-	gene7243,gene15637	-	K01077,K07514	http://www.kegg.jp/kegg-bin/show_pathway?map00627/K01077%09%23FFFFFF,green/K07514%09%23FFFFFF,green/
ko04962	Vasopressin-regulated water reabsorption	Organismal Systems	Excretory system	4	4	8	39	0.465933	0.835923	gene8882,gene10516,gene15458,gene7567	gene12361,gene7035,gene2611,gene10724	K07904,K09048,K08043,K09047	K04228,K09876,K10418	http://www.kegg.jp/kegg-bin/show_pathway?map04962/K09876%09%23FFFFFF,green/K04228%09%23FFFFFF,green/K07904%09%23FFFFFF,red/K10418%09%23FFFFFF,green/K09048%09%23FFFFFF,red/K08043%09%23FFFFFF,red/K09047%09%23FFFFFF,red/
ko00780	Biotin metabolism	Metabolism	Metabolism of cofactors and vitamins	0	1	1	3	0.467842	0.835923	-	gene7558	-	K01435	http://www.kegg.jp/kegg-bin/show_pathway?map00780/K01435%09%23FFFFFF,green/
ko00740	Riboflavin metabolism	Metabolism	Metabolism of cofactors and vitamins	1	0	1	3	0.467842	0.835923	gene5896	-	K00861	-	http://www.kegg.jp/kegg-bin/show_pathway?map00740/K00861%09%23FFFFFF,red/
ko00626	Naphthalene degradation	Metabolism	Xenobiotics biodegradation and metabolism	1	0	1	3	0.467842	0.835923	gene16280	-	K00121	-	http://www.kegg.jp/kegg-bin/show_pathway?map00626/K00121%09%23FFFFFF,red/
ko04972	Pancreatic secretion	Organismal Systems	Digestive system	12	3	15	76	0.477539	0.847022	gene10516,gene9174,gene3334,gene10915,gene5417,gene9791,gene2070,gene5574,gene8882,gene4998,gene3907,gene14458	gene6002,gene15741,gene12842	K04959,K07904,K04353,K07886,K08041,K05226,K18245,K08043,K05031,K02677,K01540	K05853,K08045,K01539	http://www.kegg.jp/kegg-bin/show_pathway?map04972/K04959%09%23FFFFFF,red/K04353%09%23FFFFFF,red/K07904%09%23FFFFFF,red/K08045%09%23FFFFFF,green/K05853%09%23FFFFFF,green/K07886%09%23FFFFFF,red/K01539%09%23FFFFFF,green/K08041%09%23FFFFFF,red/K05226%09%23FFFFFF,red/K05031%09%23FFFFFF,red/K18245%09%23FFFFFF,red/K08043%09%23FFFFFF,red/K01540%09%23FFFFFF,red/K02677%09%23FFFFFF,red/
ko00592	alpha-Linolenic acid metabolism	Metabolism	Lipid metabolism	4	1	5	24	0.488453	0.860101	gene15105,gene15108,gene4882,gene15106	gene14152	K16342,K16343	K16342	http://www.kegg.jp/kegg-bin/show_pathway?map00592/K16342%09%23FFFFFF,purple/K16343%09%23FFFFFF,red/
ko04614	Renin-angiotensin system	Organismal Systems	Endocrine system	1	3	4	19	0.498883	0.871341	gene299	gene7846,gene9710,gene7556	K11140	K04166,K09821,K11141	http://www.kegg.jp/kegg-bin/show_pathway?map04614/K04166%09%23FFFFFF,green/K11140%09%23FFFFFF,red/K09821%09%23FFFFFF,green/K11141%09%23FFFFFF,green/
ko00561	Glycerolipid metabolism	Metabolism	Lipid metabolism	7	4	11	56	0.502007	0.871341	gene4056,gene8750,gene15869,gene15013,gene10435,gene770,gene6876	gene3119,gene10429,gene2104,gene12191	K00901,K00128,K00011,K01046,K13517	K14458,K15728,K01059,K01054	http://www.kegg.jp/kegg-bin/show_pathway?map00561/K14458%09%23FFFFFF,green/K00901%09%23FFFFFF,red/K15728%09%23FFFFFF,green/K01059%09%23FFFFFF,green/K00128%09%23FFFFFF,red/K01054%09%23FFFFFF,green/K00011%09%23FFFFFF,red/K01046%09%23FFFFFF,red/K13517%09%23FFFFFF,red/
ko00603	Glycosphingolipid biosynthesis - globo series	Metabolism	Glycan biosynthesis and metabolism	0	3	3	14	0.512362	0.883007	-	gene195,gene6339,gene9806	-	K03371,K03368	http://www.kegg.jp/kegg-bin/show_pathway?map00603/K03371%09%23FFFFFF,green/K03368%09%23FFFFFF,green/
ko00380	Tryptophan metabolism	Metabolism	Amino acid metabolism	3	4	7	36	0.53765	0.920063	gene6524,gene9616,gene15013	gene7243,gene2542,gene11833,gene2541	K03334,K01593,K00128	K07410,K00274,K07514	http://www.kegg.jp/kegg-bin/show_pathway?map00380/K07410%09%23FFFFFF,green/K03334%09%23FFFFFF,red/K01593%09%23FFFFFF,red/K00128%09%23FFFFFF,red/K00274%09%23FFFFFF,green/K07514%09%23FFFFFF,green/
ko04810	Regulation of actin cytoskeleton	Cellular Processes	Cell motility	18	15	33	177	0.57409	0.975552	gene5023,gene10953,gene12833,gene8250,gene4362,gene4600,gene8825,gene4504,gene10215,gene5923,gene13548,gene386,gene15242,gene3127,gene12921,gene4314,gene1188,gene7326	gene2835,gene8876,gene6008,gene6004,gene2695,gene14499,gene12832,gene7554,gene1924,gene6220,gene2232,gene3564,gene9774,gene9689,gene5528	K17386,K04514,K00920,K03916,K00922,K06481,K05768,K05725,K04438,K05089,K00889,K05094,K04358,K13710,K18497,K03099	K04363,K05767,K06585,K06588,K06480,K00907,K04358,K06525,K06464,K06587,K04357,K05759,K06584	http://www.kegg.jp/kegg-bin/show_pathway?map04810/K17386%09%23FFFFFF,red/K04514%09%23FFFFFF,red/K03916%09%23FFFFFF,red/K00920%09%23FFFFFF,red/K06464%09%23FFFFFF,green/K00922%09%23FFFFFF,red/K06481%09%23FFFFFF,red/K05768%09%23FFFFFF,red/K05767%09%23FFFFFF,green/K04363%09%23FFFFFF,green/K05725%09%23FFFFFF,red/K04438%09%23FFFFFF,red/K06585%09%23FFFFFF,green/K05089%09%23FFFFFF,red/K06588%09%23FFFFFF,…
ko00830	Retinol metabolism	Metabolism	Metabolism of cofactors and vitamins	3	3	6	32	0.583453	0.984577	gene8391,gene7783,gene16280	gene7782,gene6984,gene2157	K07424,K00678,K00121	K07249,K11149,K07424	http://www.kegg.jp/kegg-bin/show_pathway?map00830/K11149%09%23FFFFFF,green/K07249%09%23FFFFFF,green/K07424%09%23FFFFFF,purple/K00121%09%23FFFFFF,red/K00678%09%23FFFFFF,red/
ko04391	Hippo signaling pathway - fly	Environmental Information Processing	Signal transduction	4	8	12	65	0.591261	0.985551	gene68,gene7635,gene7873,gene4005	gene9373,gene4606,gene8385,gene14632,gene10155,gene251,gene10804,gene2877	K04676,K06093,K08791,K09236	K04354,K06626,K16669,K16685,K16681,K09851,K16507	http://www.kegg.jp/kegg-bin/show_pathway?map04391/K06093%09%23FFFFFF,red/K16669%09%23FFFFFF,green/K09851%09%23FFFFFF,green/K16681%09%23FFFFFF,green/K16507%09%23FFFFFF,green/K04676%09%23FFFFFF,red/K08791%09%23FFFFFF,red/K09236%09%23FFFFFF,red/K04354%09%23FFFFFF,green/K06626%09%23FFFFFF,green/K16685%09%23FFFFFF,green/
ko00790	Folate biosynthesis	Metabolism	Metabolism of cofactors and vitamins	1	1	2	10	0.592142	0.985551	gene14343	gene15637	K01495	K01077	http://www.kegg.jp/kegg-bin/show_pathway?map00790/K01077%09%23FFFFFF,green/K01495%09%23FFFFFF,red/
ko00600	Sphingolipid metabolism	Metabolism	Lipid metabolism	6	3	9	49	0.599997	0.991832	gene5848,gene3703,gene10218,gene452,gene166,gene14606	gene3135,gene5849,gene9669	K04718,K07553,K04714,K00720,K12353,K12357	K01201,K12349,K01441	http://www.kegg.jp/kegg-bin/show_pathway?map00600/K01201%09%23FFFFFF,green/K12357%09%23FFFFFF,red/K04718%09%23FFFFFF,red/K12349%09%23FFFFFF,green/K07553%09%23FFFFFF,red/K04714%09%23FFFFFF,red/K01441%09%23FFFFFF,green/K00720%09%23FFFFFF,red/K12353%09%23FFFFFF,red/
ko04068	FoxO signaling pathway	Environmental Information Processing	Signal transduction	11	10	21	115	0.614153	1	gene8065,gene169,gene10953,gene13877,gene1736,gene4504,gene15504,gene5923,gene10462,gene8137,gene15539	gene12548,gene5225,gene6306,gene6014,gene9479,gene8293,gene7218,gene13572,gene7554,gene6986	K15618,K09385,K08862,K04402,K06625,K07187,K05405,K00922,K10988,K03099	K07198,K13304,K15010,K04388,K09408,K05459,K01084,K04357,K04288	http://www.kegg.jp/kegg-bin/show_pathway?map04068/K13304%09%23FFFFFF,green/K08862%09%23FFFFFF,red/K04388%09%23FFFFFF,green/K06625%09%23FFFFFF,red/K07187%09%23FFFFFF,red/K05459%09%23FFFFFF,green/K00922%09%23FFFFFF,red/K15618%09%23FFFFFF,red/K09385%09%23FFFFFF,red/K07198%09%23FFFFFF,green/K15010%09%23FFFFFF,green/K04402%09%23FFFFFF,red/K09408%09%23FFFFFF,green/K05405%09%23FFFFFF,red/K01084%09%23FFF…
ko00410	beta-Alanine metabolism	Metabolism	Metabolism of other amino acids	1	4	5	28	0.635081	1	gene15013	gene7243,gene6305,gene11996,gene237	K00128	K00276,K13524,K18966,K07514	http://www.kegg.jp/kegg-bin/show_pathway?map00410/K00276%09%23FFFFFF,green/K13524%09%23FFFFFF,green/K18966%09%23FFFFFF,green/K00128%09%23FFFFFF,red/K07514%09%23FFFFFF,green/
ko04710	Circadian rhythm	Organismal Systems	Environmental adaptation	2	3	5	28	0.635081	1	gene15229,gene3122	gene12452,gene8293,gene13270	K08533	K02295,K07198,K08532	http://www.kegg.jp/kegg-bin/show_pathway?map04710/K07198%09%23FFFFFF,green/K02295%09%23FFFFFF,green/K08533%09%23FFFFFF,red/K08532%09%23FFFFFF,green/
ko04728	Dopaminergic synapse	Organismal Systems	Nervous system	9	11	20	111	0.63875	1	gene16171,gene9616,gene15458,gene2965,gene7567,gene9791,gene12974,gene4998,gene1482	gene9373,gene329,gene9480,gene174,gene2541,gene3466,gene7074,gene6002,gene2542,gene10754,gene15839	K04959,K09048,K01593,K05209,K04633,K04546,K04374,K09047,K02677	K08045,K05000,K04379,K04534,K00545,K04851,K04354,K00501,K00274,K05002	http://www.kegg.jp/kegg-bin/show_pathway?map04728/K04959%09%23FFFFFF,red/K04379%09%23FFFFFF,green/K05000%09%23FFFFFF,green/K01593%09%23FFFFFF,red/K04534%09%23FFFFFF,green/K00545%09%23FFFFFF,green/K04851%09%23FFFFFF,green/K04546%09%23FFFFFF,red/K04374%09%23FFFFFF,red/K00501%09%23FFFFFF,green/K04354%09%23FFFFFF,green/K00274%09%23FFFFFF,green/K09047%09%23FFFFFF,red/K02677%09%23FFFFFF,red/K05002%09%2…
ko04071	Sphingolipid signaling pathway	Environmental Information Processing	Signal transduction	14	5	19	106	0.646768	1	gene386,gene10953,gene8250,gene6079,gene4504,gene4078,gene10528,gene5848,gene3703,gene13850,gene776,gene4998,gene2312,gene8895	gene9373,gene3135,gene5849,gene13572,gene10077	K04514,K04426,K04726,K02580,K08091,K03916,K02161,K18953,K04718,K00922,K04714,K02677,K03173	K12349,K04354,K01441,K04213,K04288	http://www.kegg.jp/kegg-bin/show_pathway?map04071/K04514%09%23FFFFFF,red/K04426%09%23FFFFFF,red/K02580%09%23FFFFFF,red/K08091%09%23FFFFFF,red/K04213%09%23FFFFFF,green/K03916%09%23FFFFFF,red/K18953%09%23FFFFFF,red/K12349%09%23FFFFFF,green/K04354%09%23FFFFFF,green/K04714%09%23FFFFFF,red/K00922%09%23FFFFFF,red/K02677%09%23FFFFFF,red/K04726%09%23FFFFFF,red/K02161%09%23FFFFFF,red/K04718%09%23FFFFFF,re…
ko00562	Inositol phosphate metabolism	Metabolism	Carbohydrate metabolism	8	3	11	62	0.647809	1	gene4819,gene10293,gene6502,gene15242,gene10953,gene3127,gene4504,gene1584	gene5847,gene10431,gene3996	K05859,K00922,K18082,K00920,K19006,K00889	K01109,K03103,K01116	http://www.kegg.jp/kegg-bin/show_pathway?map00562/K01109%09%23FFFFFF,green/K05859%09%23FFFFFF,red/K03103%09%23FFFFFF,green/K18082%09%23FFFFFF,red/K00920%09%23FFFFFF,red/K00889%09%23FFFFFF,red/K19006%09%23FFFFFF,red/K00922%09%23FFFFFF,red/K01116%09%23FFFFFF,green/
ko01220	Degradation of aromatic compounds	Metabolism	Overview	1	0	1	5	0.650579	1	gene16280	-	K00121	-	http://www.kegg.jp/kegg-bin/show_pathway?map01220/K00121%09%23FFFFFF,red/
ko00220	Arginine biosynthesis	Metabolism	Amino acid metabolism	3	0	3	17	0.65188	1	gene9343,gene8419,gene12981	-	K13241,K01915,K01476	-	http://www.kegg.jp/kegg-bin/show_pathway?map00220/K01915%09%23FFFFFF,red/K13241%09%23FFFFFF,red/K01476%09%23FFFFFF,red/
ko04966	Collecting duct acid secretion	Organismal Systems	Excretory system	4	0	4	23	0.659433	1	gene16318,gene5109,gene12824,gene5417	-	K02145,K18245,K02154,K02152	-	http://www.kegg.jp/kegg-bin/show_pathway?map04966/K02145%09%23FFFFFF,red/K18245%09%23FFFFFF,red/K02154%09%23FFFFFF,red/K02152%09%23FFFFFF,red/
ko00982	Drug metabolism - cytochrome P450	Metabolism	Xenobiotics biodegradation and metabolism	2	3	5	29	0.667422	1	gene10783,gene16280	gene2542,gene2541,gene275	K00121,K04097	K00799,K00274	http://www.kegg.jp/kegg-bin/show_pathway?map00982/K00799%09%23FFFFFF,green/K00274%09%23FFFFFF,green/K04097%09%23FFFFFF,red/K00121%09%23FFFFFF,red/
ko00630	Glyoxylate and dicarboxylate metabolism	Metabolism	Carbohydrate metabolism	4	0	4	24	0.693629	1	gene15868,gene1392,gene12111,gene12981	-	K01681,K11517,K01915	-	http://www.kegg.jp/kegg-bin/show_pathway?map00630/K01681%09%23FFFFFF,red/K11517%09%23FFFFFF,red/K01915%09%23FFFFFF,red/
ko04122	Sulfur relay system	Genetic Information Processing	Folding, sorting and degradation	1	0	1	6	0.716869	1	gene408	-	K14169	-	http://www.kegg.jp/kegg-bin/show_pathway?map04122/K14169%09%23FFFFFF,red/
ko00930	Caprolactam degradation	Metabolism	Xenobiotics biodegradation and metabolism	0	1	1	6	0.716869	1	-	gene7243	-	K07514	http://www.kegg.jp/kegg-bin/show_pathway?map00930/K07514%09%23FFFFFF,green/
ko00040	Pentose and glucuronate interconversions	Metabolism	Carbohydrate metabolism	2	1	3	19	0.72761	1	gene15013,gene770	gene12173	K00128,K00011	K00854	http://www.kegg.jp/kegg-bin/show_pathway?map00040/K00854%09%23FFFFFF,green/K00128%09%23FFFFFF,red/K00011%09%23FFFFFF,red/
ko03450	Non-homologous end-joining	Genetic Information Processing	Replication and repair	2	0	2	13	0.737436	1	gene3205,gene3308	-	K00977	-	http://www.kegg.jp/kegg-bin/show_pathway?map03450/K00977%09%23FFFFFF,red/
ko00260	Glycine, serine and threonine metabolism	Metabolism	Amino acid metabolism	1	4	5	32	0.752687	1	gene4724	gene3104,gene2542,gene11996,gene2541	K01754	K00276,K00274,K00314	http://www.kegg.jp/kegg-bin/show_pathway?map00260/K00276%09%23FFFFFF,green/K01754%09%23FFFFFF,red/K00274%09%23FFFFFF,green/K00314%09%23FFFFFF,green/
ko00513	Various types of N-glycan biosynthesis	Metabolism	Glycan biosynthesis and metabolism	3	3	6	38	0.7531	1	gene13107,gene14913,gene3150	gene1818,gene3379,gene293	K09657,K03843,K00738	K09656,K13748,K00781	http://www.kegg.jp/kegg-bin/show_pathway?map00513/K09656%09%23FFFFFF,green/K09657%09%23FFFFFF,red/K13748%09%23FFFFFF,green/K00738%09%23FFFFFF,red/K03843%09%23FFFFFF,red/K00781%09%23FFFFFF,green/
ko00511	Other glycan degradation	Metabolism	Glycan biosynthesis and metabolism	2	1	3	20	0.760318	1	gene6080,gene14606	gene9669	K12357,K01192	K01201	http://www.kegg.jp/kegg-bin/show_pathway?map00511/K01201%09%23FFFFFF,green/K01192%09%23FFFFFF,red/K12357%09%23FFFFFF,red/
ko04139	Regulation of mitophagy - yeast	Cellular Processes	Transport and catabolism	2	1	3	20	0.760318	1	gene4998,gene3127	gene14772	K02677,K00889	K02332	http://www.kegg.jp/kegg-bin/show_pathway?map04139/K02332%09%23FFFFFF,green/K02677%09%23FFFFFF,red/K00889%09%23FFFFFF,red/
ko00240	Pyrimidine metabolism	Metabolism	Nucleotide metabolism	11	4	15	91	0.766551	1	gene4262,gene7489,gene11679,gene13687,gene13423,gene6701,gene5703,gene4068,gene10826,gene2930,gene14289	gene1682,gene2904,gene3198,gene5095	K12305,K00876,K19970,K03783,K00757,K03022,K01081,K01510,K13809,K03002	K01510,K02324,K01081	http://www.kegg.jp/kegg-bin/show_pathway?map00240/K12305%09%23FFFFFF,red/K00876%09%23FFFFFF,red/K02324%09%23FFFFFF,green/K03783%09%23FFFFFF,red/K19970%09%23FFFFFF,red/K03022%09%23FFFFFF,red/K00757%09%23FFFFFF,red/K01081%09%23FFFFFF,purple/K01510%09%23FFFFFF,purple/K13809%09%23FFFFFF,red/K03002%09%23FFFFFF,red/
ko00500	Starch and sucrose metabolism	Metabolism	Carbohydrate metabolism	3	2	5	33	0.777173	1	gene15613,gene16142,gene13577	gene9957,gene6986	K01176,K08678	K01084,K00688	http://www.kegg.jp/kegg-bin/show_pathway?map00500/K01176%09%23FFFFFF,red/K01084%09%23FFFFFF,green/K00688%09%23FFFFFF,green/K08678%09%23FFFFFF,red/
ko04070	Phosphatidylinositol signaling system	Environmental Information Processing	Signal transduction	12	2	14	86	0.777608	1	gene4857,gene4819,gene15242,gene10953,gene3127,gene4504,gene6876,gene9791,gene6502,gene4998,gene8750,gene15869	gene10431,gene3996	K04959,K05859,K00901,K18082,K00920,K00889,K00981,K00922,K02677	K01109,K01116	http://www.kegg.jp/kegg-bin/show_pathway?map04070/K04959%09%23FFFFFF,red/K01109%09%23FFFFFF,green/K05859%09%23FFFFFF,red/K00901%09%23FFFFFF,red/K18082%09%23FFFFFF,red/K00920%09%23FFFFFF,red/K00889%09%23FFFFFF,red/K00981%09%23FFFFFF,red/K00922%09%23FFFFFF,red/K01116%09%23FFFFFF,green/K02677%09%23FFFFFF,red/
ko04721	Synaptic vesicle cycle	Organismal Systems	Nervous system	7	1	8	52	0.795636	1	gene7278,gene16318,gene11935,gene5109,gene44,gene12824,gene9789	gene9585	K01528,K02145,K12302,K15293,K02154,K02152	K01528	http://www.kegg.jp/kegg-bin/show_pathway?map04721/K01528%09%23FFFFFF,purple/K02145%09%23FFFFFF,red/K12302%09%23FFFFFF,red/K02154%09%23FFFFFF,red/K15293%09%23FFFFFF,red/K02152%09%23FFFFFF,red/
ko03460	Fanconi anemia pathway	Genetic Information Processing	Replication and repair	3	4	7	46	0.79564	1	gene8354,gene14837,gene5031	gene11987,gene3415,gene10642,gene6176	K08734,K16618,K10891	K10605,K06054,K10888,K08775	http://www.kegg.jp/kegg-bin/show_pathway?map03460/K10605%09%23FFFFFF,green/K08734%09%23FFFFFF,red/K06054%09%23FFFFFF,green/K10888%09%23FFFFFF,green/K16618%09%23FFFFFF,red/K08775%09%23FFFFFF,green/K10891%09%23FFFFFF,red/
ko00250	Alanine, aspartate and glutamate metabolism	Metabolism	Amino acid metabolism	4	1	5	34	0.799751	1	gene6524,gene9860,gene12981,gene6276	gene237	K01939,K03334,K01915,K01437	K13524	http://www.kegg.jp/kegg-bin/show_pathway?map00250/K01939%09%23FFFFFF,red/K03334%09%23FFFFFF,red/K13524%09%23FFFFFF,green/K01915%09%23FFFFFF,red/K01437%09%23FFFFFF,red/
ko00310	Lysine degradation	Metabolism	Amino acid metabolism	5	1	6	42	0.834296	1	gene14253,gene5025,gene9087,gene15013,gene11358	gene7243	K11427,K09189,K11424,K00128,K11703	K07514	http://www.kegg.jp/kegg-bin/show_pathway?map00310/K11427%09%23FFFFFF,red/K11424%09%23FFFFFF,red/K09189%09%23FFFFFF,red/K00128%09%23FFFFFF,red/K11703%09%23FFFFFF,red/K07514%09%23FFFFFF,green/
ko04152	AMPK signaling pathway	Environmental Information Processing	Signal transduction	7	9	16	102	0.835165	1	gene169,gene9624,gene10953,gene15458,gene4504,gene7567,gene10915	gene5225,gene9373,gene9479,gene8293,gene5390,gene4962,gene10810,gene6986,gene1899	K07187,K09048,K05031,K00922,K09047,K08765	K00665,K07198,K19523,K06259,K09408,K05459,K04354,K04135,K01084	http://www.kegg.jp/kegg-bin/show_pathway?map04152/K07198%09%23FFFFFF,green/K00665%09%23FFFFFF,green/K19523%09%23FFFFFF,green/K09048%09%23FFFFFF,red/K06259%09%23FFFFFF,green/K09408%09%23FFFFFF,green/K07187%09%23FFFFFF,red/K04135%09%23FFFFFF,green/K04354%09%23FFFFFF,green/K05459%09%23FFFFFF,green/K01084%09%23FFFFFF,green/K05031%09%23FFFFFF,red/K00922%09%23FFFFFF,red/K09047%09%23FFFFFF,red/K08765%09…
ko04914	Progesterone-mediated oocyte maturation	Organismal Systems	Endocrine system	7	4	11	73	0.842063	1	gene10516,gene10953,gene7152,gene4504,gene1831,gene5588,gene3907	gene6002,gene8404,gene9479,gene9430	K08041,K00922,K08043,K02602,K04373	K05459,K08045,K03355,K13296	http://www.kegg.jp/kegg-bin/show_pathway?map04914/K08045%09%23FFFFFF,green/K02602%09%23FFFFFF,red/K04373%09%23FFFFFF,red/K13296%09%23FFFFFF,green/K08041%09%23FFFFFF,red/K05459%09%23FFFFFF,green/K00922%09%23FFFFFF,red/K08043%09%23FFFFFF,red/K03355%09%23FFFFFF,green/
ko00920	Sulfur metabolism	Metabolism	Energy metabolism	1	0	1	9	0.849395	1	gene7318	-	K17218	-	http://www.kegg.jp/kegg-bin/show_pathway?map00920/K17218%09%23FFFFFF,red/
ko00053	Ascorbate and aldarate metabolism	Metabolism	Carbohydrate metabolism	1	0	1	9	0.849395	1	gene15013	-	K00128	-	http://www.kegg.jp/kegg-bin/show_pathway?map00053/K00128%09%23FFFFFF,red/
ko00130	Ubiquinone and other terpenoid-quinone biosynthesis	Metabolism	Metabolism of cofactors and vitamins	0	1	1	9	0.849395	1	-	gene13918	-	K00815	http://www.kegg.jp/kegg-bin/show_pathway?map00130/K00815%09%23FFFFFF,green/
ko04146	Peroxisome	Cellular Processes	Transport and catabolism	4	7	11	74	0.85458	1	gene10602,gene1392,gene8419,gene12111	gene7243,gene15316,gene6483,gene3846,gene1701,gene13503,gene3038	K11517,K03426,K13241	K00624,K17879,K13351,K01897,K08746,K07514	http://www.kegg.jp/kegg-bin/show_pathway?map04146/K00624%09%23FFFFFF,green/K11517%09%23FFFFFF,red/K17879%09%23FFFFFF,green/K01897%09%23FFFFFF,green/K13351%09%23FFFFFF,green/K03426%09%23FFFFFF,red/K13241%09%23FFFFFF,red/K08746%09%23FFFFFF,green/K07514%09%23FFFFFF,green/
ko03440	Homologous recombination	Genetic Information Processing	Replication and repair	1	2	3	24	0.860503	1	gene14480	gene3415,gene12862	K19528	K08775,K10875	http://www.kegg.jp/kegg-bin/show_pathway?map03440/K19528%09%23FFFFFF,red/K10875%09%23FFFFFF,green/K08775%09%23FFFFFF,green/
ko00563	Glycosylphosphatidylinositol(GPI)-anchor biosynthesis	Metabolism	Glycan biosynthesis and metabolism	0	3	3	24	0.860503	1	-	gene13562,gene9003,gene7383	-	K03860,K11001,K05294	http://www.kegg.jp/kegg-bin/show_pathway?map00563/K03860%09%23FFFFFF,green/K11001%09%23FFFFFF,green/K05294%09%23FFFFFF,green/
ko00980	Metabolism of xenobiotics by cytochrome P450	Metabolism	Xenobiotics biodegradation and metabolism	2	2	4	31	0.865556	1	gene10783,gene16280	gene11833,gene275	K04097,K00121	K07410,K00799	http://www.kegg.jp/kegg-bin/show_pathway?map00980/K07410%09%23FFFFFF,green/K00799%09%23FFFFFF,green/K00121%09%23FFFFFF,red/K04097%09%23FFFFFF,red/
ko04144	Endocytosis	Cellular Processes	Transport and catabolism	21	18	39	238	0.867423	1	gene1840,gene5023,gene5623,gene4194,gene15053,gene8882,gene44,gene1511,gene6623,gene15771,gene8639,gene7635,gene2696,gene7224,gene3127,gene15872,gene5128,gene7903,gene10705,gene1512,gene1734	gene6504,gene6306,gene6014,gene15112,gene2593,gene1186,gene14533,gene2695,gene5341,gene1812,gene2249,gene9585,gene10089,gene15064,gene7554,gene812,gene5342,gene15721	K12197,K07904,K12958,K18442,K04707,K01528,K03175,K04189,K06278,K09526,K12562,K06093,K06751,K17920,K05091,K12482,K12185,K05094,K00889,K10054	K12477,K05090,K04363,K12494,K12959,K12189,K12475,K04388,K01528,K04180,K12495,K04357,K13305,K11247	http://www.kegg.jp/kegg-bin/show_pathway?map04144/K12477%09%23FFFFFF,green/K12494%09%23FFFFFF,green/K12958%09%23FFFFFF,red/K18442%09%23FFFFFF,red/K04388%09%23FFFFFF,green/K01528%09%23FFFFFF,purple/K06278%09%23FFFFFF,red/K09526%09%23FFFFFF,red/K04363%09%23FFFFFF,green/K12562%09%23FFFFFF,red/K12482%09%23FFFFFF,red/K12185%09%23FFFFFF,red/K12189%09%23FFFFFF,green/K10054%09%23FFFFFF,red/K04180%09%23FF…
ko04120	Ubiquitin mediated proteolysis	Genetic Information Processing	Folding, sorting and degradation	12	6	18	117	0.8684	1	gene8550,gene6081,gene6896,gene2453,gene1164,gene4784,gene1691,gene7384,gene6623,gene8639,gene12965,gene1734	gene11987,gene4621,gene4287,gene15768,gene9430,gene10089	K16060,K06689,K04694,K10574,K08285,K04707,K10054,K10578,K03175,K10614,K10688,K04416	K07868,K10605,K10447,K03355,K13305,K02207	http://www.kegg.jp/kegg-bin/show_pathway?map04120/K06689%09%23FFFFFF,red/K16060%09%23FFFFFF,red/K10447%09%23FFFFFF,green/K10574%09%23FFFFFF,red/K04707%09%23FFFFFF,red/K03175%09%23FFFFFF,red/K13305%09%23FFFFFF,green/K04416%09%23FFFFFF,red/K10605%09%23FFFFFF,green/K04694%09%23FFFFFF,red/K10578%09%23FFFFFF,red/K10054%09%23FFFFFF,red/K08285%09%23FFFFFF,red/K07868%09%23FFFFFF,green/K10614%09%23FFFFFF,…
ko04922	Glucagon signaling pathway	Organismal Systems	Endocrine system	5	6	11	76	0.877262	1	gene16171,gene9791,gene9624,gene15458,gene7567	gene8404,gene9957,gene4962,gene8293,gene12505,gene6986	K04959,K04374,K09048,K09047,K08765	K05259,K07198,K19523,K01084,K00688,K13296	http://www.kegg.jp/kegg-bin/show_pathway?map04922/K07198%09%23FFFFFF,green/K05259%09%23FFFFFF,green/K04959%09%23FFFFFF,red/K19523%09%23FFFFFF,green/K09048%09%23FFFFFF,red/K13296%09%23FFFFFF,green/K04374%09%23FFFFFF,red/K01084%09%23FFFFFF,green/K00688%09%23FFFFFF,green/K09047%09%23FFFFFF,red/K08765%09%23FFFFFF,red/
ko01210	2-Oxocarboxylic acid metabolism	Metabolism	Overview	1	0	1	10	0.877978	1	gene15868	-	K01681	-	http://www.kegg.jp/kegg-bin/show_pathway?map01210/K01681%09%23FFFFFF,red/
ko04626	Plant-pathogen interaction	Organismal Systems	Environmental adaptation	1	0	1	10	0.877978	1	gene9484	-	K09487	-	http://www.kegg.jp/kegg-bin/show_pathway?map04626/K09487%09%23FFFFFF,red/
ko04530	Tight junction	Cellular Processes	Cellular commiunity	10	10	20	130	0.878931	1	gene14714,gene11388,gene4404,gene1798,gene9643,gene10747,gene4998,gene3351,gene7635,gene1676	gene14484,gene9373,gene6312,gene4929,gene6462,gene3780,gene3866,gene1994,gene4972,gene15288	K05631,K18051,K06093,K06735,K06087,K06106,K06068,K06112,K02677	K17751,K10352,K06087,K06106,K04354,K06107	http://www.kegg.jp/kegg-bin/show_pathway?map04530/K10352%09%23FFFFFF,green/K17751%09%23FFFFFF,green/K18051%09%23FFFFFF,red/K05631%09%23FFFFFF,red/K06093%09%23FFFFFF,red/K06107%09%23FFFFFF,green/K06735%09%23FFFFFF,red/K06087%09%23FFFFFF,purple/K06106%09%23FFFFFF,purple/K04354%09%23FFFFFF,green/K02677%09%23FFFFFF,red/K06068%09%23FFFFFF,red/K06112%09%23FFFFFF,red/
ko00062	Fatty acid elongation	Metabolism	Lipid metabolism	2	1	3	25	0.87894	1	gene3131,gene2653	gene1044	K10703,K10249	K10247	http://www.kegg.jp/kegg-bin/show_pathway?map00062/K10249%09%23FFFFFF,red/K10703%09%23FFFFFF,red/K10247%09%23FFFFFF,green/
ko04212	Longevity regulating pathway - worm	Organismal Systems	Aging	6	2	8	58	0.88349	1	gene16171,gene9556,gene10953,gene4504,gene13827,gene14711	gene5225,gene11958	K04374,K00922,K08035,K14966,K08268	K09408,K04433	http://www.kegg.jp/kegg-bin/show_pathway?map04212/K09408%09%23FFFFFF,green/K04374%09%23FFFFFF,red/K00922%09%23FFFFFF,red/K08035%09%23FFFFFF,red/K04433%09%23FFFFFF,green/K08268%09%23FFFFFF,red/K14966%09%23FFFFFF,red/
ko04113	Meiosis - yeast	Cellular Processes	Cell growth and death	2	5	7	52	0.887327	1	gene12767,gene10745	gene2101,gene10102,gene7426,gene3584,gene9430	K02603,K06628	K02365,K02541,K03355,K02216,K02540	http://www.kegg.jp/kegg-bin/show_pathway?map04113/K02541%09%23FFFFFF,green/K02365%09%23FFFFFF,green/K03355%09%23FFFFFF,green/K02603%09%23FFFFFF,red/K02216%09%23FFFFFF,green/K02540%09%23FFFFFF,green/K06628%09%23FFFFFF,red/
ko03410	Base excision repair	Genetic Information Processing	Replication and repair	0	3	3	26	0.895177	1	-	gene11610,gene10828,gene5095	-	K10569,K03648,K02324	http://www.kegg.jp/kegg-bin/show_pathway?map03410/K03648%09%23FFFFFF,green/K10569%09%23FFFFFF,green/K02324%09%23FFFFFF,green/
ko03060	Protein export	Genetic Information Processing	Folding, sorting and degradation	2	0	2	19	0.899954	1	gene13349,gene10790	-	K12272,K09490	-	http://www.kegg.jp/kegg-bin/show_pathway?map03060/K12272%09%23FFFFFF,red/K09490%09%23FFFFFF,red/
ko00720	Carbon fixation pathways in prokaryotes	Metabolism	Energy metabolism	1	0	1	12	0.919906	1	gene15868	-	K01681	-	http://www.kegg.jp/kegg-bin/show_pathway?map00720/K01681%09%23FFFFFF,red/
ko04975	Fat digestion and absorption	Organismal Systems	Digestive system	1	3	4	35	0.920355	1	gene2824	gene3116,gene5390,gene5104	K14462	K05641,K06259,K13885	http://www.kegg.jp/kegg-bin/show_pathway?map04975/K14462%09%23FFFFFF,red/K06259%09%23FFFFFF,green/K05641%09%23FFFFFF,green/K13885%09%23FFFFFF,green/
ko00983	Drug metabolism - other enzymes	Metabolism	Xenobiotics biodegradation and metabolism	2	1	3	28	0.921898	1	gene13423,gene14289	gene7687	K00876,K00757	K01044	http://www.kegg.jp/kegg-bin/show_pathway?map00983/K00876%09%23FFFFFF,red/K01044%09%23FFFFFF,green/K00757%09%23FFFFFF,red/
ko03030	DNA replication	Genetic Information Processing	Replication and repair	0	3	3	28	0.921898	1	-	gene2101,gene3584,gene5095	-	K02541,K02324,K02540	http://www.kegg.jp/kegg-bin/show_pathway?map03030/K02541%09%23FFFFFF,green/K02324%09%23FFFFFF,green/K02540%09%23FFFFFF,green/
ko00640	Propanoate metabolism	Metabolism	Carbohydrate metabolism	1	2	3	28	0.921898	1	gene10840	gene7243,gene237	K01908	K13524,K07514	http://www.kegg.jp/kegg-bin/show_pathway?map00640/K13524%09%23FFFFFF,green/K01908%09%23FFFFFF,red/K07514%09%23FFFFFF,green/
ko04744	Phototransduction	Organismal Systems	Sensory system	1	1	2	21	0.928701	1	gene10041	gene14832	K08328	K12321	http://www.kegg.jp/kegg-bin/show_pathway?map04744/K08328%09%23FFFFFF,red/K12321%09%23FFFFFF,green/
ko04111	Cell cycle - yeast	Cellular Processes	Cell growth and death	2	7	9	70	0.933949	1	gene12767,gene10745	gene2101,gene10102,gene9373,gene7426,gene3584,gene9430,gene2665	K02603,K06628	K02365,K02541,K18669,K04354,K03355,K02216,K02540	http://www.kegg.jp/kegg-bin/show_pathway?map04111/K02541%09%23FFFFFF,green/K02365%09%23FFFFFF,green/K02603%09%23FFFFFF,red/K02540%09%23FFFFFF,green/K18669%09%23FFFFFF,green/K04354%09%23FFFFFF,green/K03355%09%23FFFFFF,green/K02216%09%23FFFFFF,green/K06628%09%23FFFFFF,red/
ko04140	Regulation of autophagy	Cellular Processes	Transport and catabolism	1	1	2	22	0.939957	1	gene3130	gene8293	K05414	K07198	http://www.kegg.jp/kegg-bin/show_pathway?map04140/K07198%09%23FFFFFF,green/K05414%09%23FFFFFF,red/
ko03020	RNA polymerase	Genetic Information Processing	Transcription	2	0	2	22	0.939957	1	gene5703,gene13687	-	K03002,K03022	-	http://www.kegg.jp/kegg-bin/show_pathway?map03020/K03022%09%23FFFFFF,red/K03002%09%23FFFFFF,red/
ko00860	Porphyrin and chlorophyll metabolism	Metabolism	Metabolism of cofactors and vitamins	0	2	2	22	0.939957	1	-	gene15379,gene4172	-	K01772,K00214	http://www.kegg.jp/kegg-bin/show_pathway?map00860/K00214%09%23FFFFFF,green/K01772%09%23FFFFFF,green/
ko00052	Galactose metabolism	Metabolism	Carbohydrate metabolism	1	2	3	30	0.942243	1	gene770	gene7900,gene6986	K00011	K01229,K01084	http://www.kegg.jp/kegg-bin/show_pathway?map00052/K01229%09%23FFFFFF,green/K01084%09%23FFFFFF,green/K00011%09%23FFFFFF,red/
ko04114	Oocyte meiosis	Cellular Processes	Cell growth and death	6	6	12	91	0.944477	1	gene9791,gene10516,gene7152,gene1831,gene3907,gene5588	gene6002,gene10102,gene9479,gene251,gene8372,gene9430	K08041,K04959,K08043,K02602,K04373	K02365,K08045,K05459,K06626,K08557,K03355	http://www.kegg.jp/kegg-bin/show_pathway?map04114/K02365%09%23FFFFFF,green/K04959%09%23FFFFFF,red/K08045%09%23FFFFFF,green/K02602%09%23FFFFFF,red/K04373%09%23FFFFFF,red/K08041%09%23FFFFFF,red/K06626%09%23FFFFFF,green/K05459%09%23FFFFFF,green/K03355%09%23FFFFFF,green/K08557%09%23FFFFFF,green/K08043%09%23FFFFFF,red/
ko04742	Taste transduction	Organismal Systems	Sensory system	4	1	5	45	0.946378	1	gene4849,gene3559,gene6950,gene1254	gene11445	K05175,K13755,K04615	K04828	http://www.kegg.jp/kegg-bin/show_pathway?map04742/K13755%09%23FFFFFF,red/K05175%09%23FFFFFF,red/K04828%09%23FFFFFF,green/K04615%09%23FFFFFF,red/
ko00510	N-Glycan biosynthesis	Metabolism	Glycan biosynthesis and metabolism	2	3	5	45	0.946378	1	gene13107,gene3150	gene3379,gene14040,gene2505	K03843,K00738	K00778,K00779,K13748	http://www.kegg.jp/kegg-bin/show_pathway?map00510/K00778%09%23FFFFFF,green/K00779%09%23FFFFFF,green/K13748%09%23FFFFFF,green/K00738%09%23FFFFFF,red/K03843%09%23FFFFFF,red/
ko01230	Biosynthesis of amino acids	Metabolism	Overview	4	2	6	55	0.963376	1	gene9343,gene4724,gene15868,gene12981	gene7010,gene13918	K01681,K01754,K01915,K01476	K00789,K00815	http://www.kegg.jp/kegg-bin/show_pathway?map01230/K01681%09%23FFFFFF,red/K00789%09%23FFFFFF,green/K01754%09%23FFFFFF,red/K01915%09%23FFFFFF,red/K00815%09%23FFFFFF,green/K01476%09%23FFFFFF,red/
ko04141	Protein processing in endoplasmic reticulum	Genetic Information Processing	Folding, sorting and degradation	16	3	19	140	0.964178	1	gene8603,gene16171,gene9484,gene7209,gene6081,gene2453,gene1602,gene9241,gene11548,gene13190,gene2413,gene7262,gene4078,gene13850,gene10790,gene8895	gene13795,gene7456,gene15471	K06689,K09490,K04426,K14025,K09525,K10100,K08852,K04374,K16195,K09487,K04452,K08056,K02161,K10578,K09556,K03173	K13999,K11718,K09542	http://www.kegg.jp/kegg-bin/show_pathway?map04141/K06689%09%23FFFFFF,red/K09490%09%23FFFFFF,red/K04426%09%23FFFFFF,red/K14025%09%23FFFFFF,red/K13999%09%23FFFFFF,green/K09525%09%23FFFFFF,red/K09542%09%23FFFFFF,green/K10100%09%23FFFFFF,red/K08852%09%23FFFFFF,red/K04374%09%23FFFFFF,red/K16195%09%23FFFFFF,red/K11718%09%23FFFFFF,green/K09487%09%23FFFFFF,red/K04452%09%23FFFFFF,red/K08056%09%23FFFFFF,re…
ko00650	Butanoate metabolism	Metabolism	Carbohydrate metabolism	0	2	2	25	0.964443	1	-	gene7243,gene237	-	K13524,K07514	http://www.kegg.jp/kegg-bin/show_pathway?map00650/K13524%09%23FFFFFF,green/K07514%09%23FFFFFF,green/
ko04011	MAPK signaling pathway - yeast	Environmental Information Processing	Signal transduction	2	0	2	25	0.964443	1	gene4998,gene3127	-	K02677,K00889	-	http://www.kegg.jp/kegg-bin/show_pathway?map04011/K02677%09%23FFFFFF,red/K00889%09%23FFFFFF,red/
ko04130	SNARE interactions in vesicular transport	Genetic Information Processing	Folding, sorting and degradation	2	0	2	26	0.970215	1	gene13110,gene5422	-	K08510,K08491	-	http://www.kegg.jp/kegg-bin/show_pathway?map04130/K08491%09%23FFFFFF,red/K08510%09%23FFFFFF,red/
ko00520	Amino sugar and nucleotide sugar metabolism	Metabolism	Carbohydrate metabolism	3	1	4	42	0.970274	1	gene15613,gene13538,gene10107	gene11054	K08678,K02377,K01183	K01836	http://www.kegg.jp/kegg-bin/show_pathway?map00520/K02377%09%23FFFFFF,red/K08678%09%23FFFFFF,red/K01836%09%23FFFFFF,green/K01183%09%23FFFFFF,red/
ko00670	One carbon pool by folate	Metabolism	Metabolism of cofactors and vitamins	1	0	1	17	0.972054	1	gene12693	-	K01934	-	http://www.kegg.jp/kegg-bin/show_pathway?map00670/K01934%09%23FFFFFF,red/
ko04142	Lysosome	Cellular Processes	Transport and catabolism	8	5	13	106	0.975893	1	gene14479,gene5127,gene10936,gene6080,gene5109,gene12963,gene10826,gene12420	gene7613,gene12596,gene9290,gene9669,gene10577	K12305,K19363,K05656,K02154,K06562,K01192,K01368,K08239	K01275,K01201,K01158,K13444,K12387	http://www.kegg.jp/kegg-bin/show_pathway?map04142/K01201%09%23FFFFFF,green/K01275%09%23FFFFFF,green/K19363%09%23FFFFFF,red/K12305%09%23FFFFFF,red/K05656%09%23FFFFFF,red/K06562%09%23FFFFFF,red/K02154%09%23FFFFFF,red/K01192%09%23FFFFFF,red/K01158%09%23FFFFFF,green/K01368%09%23FFFFFF,red/K13444%09%23FFFFFF,green/K08239%09%23FFFFFF,red/K12387%09%23FFFFFF,green/
ko04910	Insulin signaling pathway	Organismal Systems	Endocrine system	8	6	14	113	0.976964	1	gene5923,gene169,gene10953,gene6623,gene4504,gene12872,gene12965,gene10215	gene8404,gene9957,gene8293,gene6986,gene9090,gene1899	K04707,K04372,K07187,K04694,K04438,K00922,K03099	K04372,K00665,K07198,K01084,K00688,K13296	http://www.kegg.jp/kegg-bin/show_pathway?map04910/K07198%09%23FFFFFF,green/K00665%09%23FFFFFF,green/K04372%09%23FFFFFF,purple/K04694%09%23FFFFFF,red/K04438%09%23FFFFFF,red/K13296%09%23FFFFFF,green/K04707%09%23FFFFFF,red/K07187%09%23FFFFFF,red/K01084%09%23FFFFFF,green/K00922%09%23FFFFFF,red/K00688%09%23FFFFFF,green/K03099%09%23FFFFFF,red/
ko00100	Steroid biosynthesis	Metabolism	Lipid metabolism	1	0	1	18	0.977362	1	gene12038	-	K07750	-	http://www.kegg.jp/kegg-bin/show_pathway?map00100/K07750%09%23FFFFFF,red/
ko00270	Cysteine and methionine metabolism	Metabolism	Amino acid metabolism	1	2	3	36	0.977506	1	gene6524	gene7010,gene13918	K03334	K00789,K00815	http://www.kegg.jp/kegg-bin/show_pathway?map00270/K03334%09%23FFFFFF,red/K00789%09%23FFFFFF,green/K00815%09%23FFFFFF,green/
ko00531	Glycosaminoglycan degradation	Metabolism	Glycan biosynthesis and metabolism	0	1	1	19	0.981663	1	-	gene3220	-	K07964	http://www.kegg.jp/kegg-bin/show_pathway?map00531/K07964%09%23FFFFFF,green/
ko04745	Phototransduction - fly	Organismal Systems	Sensory system	2	0	2	29	0.982605	1	gene4998,gene6569	-	K04967,K02677	-	http://www.kegg.jp/kegg-bin/show_pathway?map04745/K04967%09%23FFFFFF,red/K02677%09%23FFFFFF,red/
ko00280	Valine, leucine and isoleucine degradation	Metabolism	Amino acid metabolism	2	2	4	46	0.983606	1	gene6524,gene15013	gene7243,gene237	K03334,K00128	K13524,K07514	http://www.kegg.jp/kegg-bin/show_pathway?map00280/K03334%09%23FFFFFF,red/K13524%09%23FFFFFF,green/K00128%09%23FFFFFF,red/K07514%09%23FFFFFF,green/
ko03430	Mismatch repair	Genetic Information Processing	Replication and repair	1	0	1	20	0.985146	1	gene14837	-	K08734	-	http://www.kegg.jp/kegg-bin/show_pathway?map03430/K08734%09%23FFFFFF,red/
ko00051	Fructose and mannose metabolism	Metabolism	Carbohydrate metabolism	2	0	2	30	0.985488	1	gene13538,gene770	-	K00011,K02377	-	http://www.kegg.jp/kegg-bin/show_pathway?map00051/K02377%09%23FFFFFF,red/K00011%09%23FFFFFF,red/
ko00620	Pyruvate metabolism	Metabolism	Carbohydrate metabolism	2	0	2	31	0.987904	1	gene16298,gene15013	-	K00128,K00027	-	http://www.kegg.jp/kegg-bin/show_pathway?map00620/K00128%09%23FFFFFF,red/K00027%09%23FFFFFF,red/
ko00680	Methane metabolism	Metabolism	Energy metabolism	1	0	1	22	0.990255	1	gene16280	-	K00121	-	http://www.kegg.jp/kegg-bin/show_pathway?map00680/K00121%09%23FFFFFF,red/
ko00010	Glycolysis / Gluconeogenesis	Metabolism	Carbohydrate metabolism	2	2	4	50	0.991129	1	gene15013,gene16280	gene5847,gene6986	K00128,K00121	K01084,K03103	http://www.kegg.jp/kegg-bin/show_pathway?map00010/K01084%09%23FFFFFF,green/K03103%09%23FFFFFF,green/K00128%09%23FFFFFF,red/K00121%09%23FFFFFF,red/
ko04110	Cell cycle	Cellular Processes	Cell growth and death	6	6	12	111	0.993203	1	gene12767,gene225,gene15504,gene10462,gene1476,gene10745	gene2101,gene10102,gene251,gene7426,gene3584,gene9430	K06625,K02091,K04682,K02603,K04402,K06628	K02365,K02541,K06626,K03355,K02216,K02540	http://www.kegg.jp/kegg-bin/show_pathway?map04110/K02541%09%23FFFFFF,green/K02365%09%23FFFFFF,green/K02091%09%23FFFFFF,red/K04682%09%23FFFFFF,red/K02603%09%23FFFFFF,red/K04402%09%23FFFFFF,red/K02540%09%23FFFFFF,green/K06625%09%23FFFFFF,red/K06626%09%23FFFFFF,green/K03355%09%23FFFFFF,green/K02216%09%23FFFFFF,green/K06628%09%23FFFFFF,red/
ko00020	Citrate cycle (TCA cycle)	Metabolism	Carbohydrate metabolism	1	0	1	25	0.994822	1	gene15868	-	K01681	-	http://www.kegg.jp/kegg-bin/show_pathway?map00020/K01681%09%23FFFFFF,red/
ko04740	Olfactory transduction	Organismal Systems	Sensory system	8	2	10	100	0.995321	1	gene2952,gene2736,gene10516,gene3559,gene2965,gene2648,gene11079,gene1072	gene14832,gene14043	K19497,K04633,K13755,K18154,K04257,K08043,K04950,K19477	K04257,K12321	http://www.kegg.jp/kegg-bin/show_pathway?map04740/K19497%09%23FFFFFF,red/K04633%09%23FFFFFF,red/K13755%09%23FFFFFF,red/K18154%09%23FFFFFF,red/K04257%09%23FFFFFF,purple/K08043%09%23FFFFFF,red/K04950%09%23FFFFFF,red/K12321%09%23FFFFFF,green/K19477%09%23FFFFFF,red/
ko01040	Biosynthesis of unsaturated fatty acids	Metabolism	Lipid metabolism	1	0	1	26	0.995807	1	gene3131	-	K10703	-	http://www.kegg.jp/kegg-bin/show_pathway?map01040/K10703%09%23FFFFFF,red/
ko04520	Adherens junction	Cellular Processes	Cellular commiunity	1	5	6	74	0.99732	1	gene1694	gene132,gene6306,gene6014,gene965,gene5450	K02620	K06083,K05706,K05697,K04388	http://www.kegg.jp/kegg-bin/show_pathway?map04520/K05706%09%23FFFFFF,green/K06083%09%23FFFFFF,green/K05697%09%23FFFFFF,green/K04388%09%23FFFFFF,green/K02620%09%23FFFFFF,red/
ko00970	Aminoacyl-tRNA biosynthesis	Genetic Information Processing	Translation	2	0	2	43	0.998711	1	gene7508,gene2893	-	K01866,K01883	-	http://www.kegg.jp/kegg-bin/show_pathway?map00970/K01866%09%23FFFFFF,red/K01883%09%23FFFFFF,red/
ko03050	Proteasome	Genetic Information Processing	Folding, sorting and degradation	1	0	1	34	0.999224	1	gene6924	-	K06699	-	http://www.kegg.jp/kegg-bin/show_pathway?map03050/K06699%09%23FFFFFF,red/
ko01200	Carbon metabolism	Metabolism	Overview	6	1	7	93	0.99947	1	gene4724,gene15868,gene1392,gene16298,gene12111,gene16280	gene7243	K01681,K11517,K01754,K00027,K00121	K07514	http://www.kegg.jp/kegg-bin/show_pathway?map01200/K01681%09%23FFFFFF,red/K11517%09%23FFFFFF,red/K01754%09%23FFFFFF,red/K07514%09%23FFFFFF,green/K00121%09%23FFFFFF,red/K00027%09%23FFFFFF,red/
ko03022	Basal transcription factors	Genetic Information Processing	Transcription	1	0	1	37	0.999588	1	gene16239	-	K03121	-	http://www.kegg.jp/kegg-bin/show_pathway?map03022/K03121%09%23FFFFFF,red/
ko03420	Nucleotide excision repair	Genetic Information Processing	Replication and repair	0	1	1	37	0.999588	1	-	gene5095	-	K02324	http://www.kegg.jp/kegg-bin/show_pathway?map03420/K02324%09%23FFFFFF,green/
ko03013	RNA transport	Genetic Information Processing	Translation	11	0	11	130	0.999753	1	gene14988,gene15175,gene2298,gene14987,gene15951,gene1266,gene3159,gene9903,gene1329,gene309,gene8672	-	K14318,K14292,K14314,K03245,K03262,K00784,K14308,K03243,K12172,K14530	-	http://www.kegg.jp/kegg-bin/show_pathway?map03013/K14318%09%23FFFFFF,red/K14314%09%23FFFFFF,red/K14292%09%23FFFFFF,red/K03245%09%23FFFFFF,red/K03262%09%23FFFFFF,red/K00784%09%23FFFFFF,red/K14308%09%23FFFFFF,red/K03243%09%23FFFFFF,red/K14530%09%23FFFFFF,red/K12172%09%23FFFFFF,red/
ko03015	mRNA surveillance pathway	Genetic Information Processing	Translation	2	1	3	68	0.999916	1	gene5549,gene12357	gene9373	K14376,K14411	K04354	http://www.kegg.jp/kegg-bin/show_pathway?map03015/K04354%09%23FFFFFF,green/K14376%09%23FFFFFF,red/K14411%09%23FFFFFF,red/
ko00190	Oxidative phosphorylation	Metabolism	Energy metabolism	4	0	4	90	0.99999	1	gene16318,gene5109,gene12326,gene12824	-	K01544,K02145,K02154,K02152	-	http://www.kegg.jp/kegg-bin/show_pathway?map00190/K02145%09%23FFFFFF,red/K01544%09%23FFFFFF,red/K02154%09%23FFFFFF,red/K02152%09%23FFFFFF,red/
ko03008	Ribosome biogenesis in eukaryotes	Genetic Information Processing	Translation	1	0	1	60	0.999997	1	gene1329	-	K14530	-	http://www.kegg.jp/kegg-bin/show_pathway?map03008/K14530%09%23FFFFFF,red/
ko03018	RNA degradation	Genetic Information Processing	Folding, sorting and degradation	1	0	1	65	0.999999	1	gene8475	-	K12606	-	http://www.kegg.jp/kegg-bin/show_pathway?map03018/K12606%09%23FFFFFF,red/
ko03010	Ribosome	Genetic Information Processing	Translation	2	0	2	102	1	1	gene3155,gene16301	-	K02907,K02937	-	http://www.kegg.jp/kegg-bin/show_pathway?map03010/K02937%09%23FFFFFF,red/K02907%09%23FFFFFF,red/
ko03040	Spliceosome	Genetic Information Processing	Transcription	1	0	1	101	1	1	gene3554	-	K19604	-	http://www.kegg.jp/kegg-bin/show_pathway?map03040/K19604%09%23FFFFFF,red/
