# Supplementary material for: Comparative Transcriptomic Analysis of Immune-Related Gene Expression in Duck Embryo Fibroblasts Following Duck Tembusu Virus Infection
Source: Int J Mol Sci. 2018 Aug 8;19(8):2328. doi: 10.3390/ijms19082328 (PMC6121397; doi:10.3390/ijms19082328)
Supplement: Supplementary file 1 [file ijms-19-02328-s001.zip › supplement/Table S4 Detailed information of the key DEGs in immune-related pathways.xls]

## Sheet: Toll-like receptor pathway
Toll-like receptor signaling pathway
				12 hpi									24 hpi
Up-22	Gene name		P Value	Fold change	Log2 Foldchange	Description			Up-25	Gene name		P Value	Fold change	Log2 Foldchange	Description
K05131	IFNAR2		5.19881e-15	2.07044	1.04994005644108	IFNAR2; interferon alpha and beta receptor subunit 2			K05412	CD80		7.96145e-10	2.0247	1.01770776629528	CD80; CD80 molecule
K09446	IRF5		0.0217438	2.08878	1.06265936382651	IRF5; interferon regulatory factor 5			K04415	MAP3K8		3.65609e-51	2.29396	1.19783965425907	MAP3K8; mitogen-activated protein kinase kinase kinase 8
K04415	MAP3K8		1.03569e-17	2.13843	1.09655494274593	MAP3K8; mitogen-activated protein kinase kinase kinase 8			K03160	CD40		1.61269e-07	2.32324	1.21613707612772	CD40; CD40 molecule
K03174	TRAF3		4.44981e-20	2.23086	1.15759768851131	TRAF3; TNF receptor associated factor 3			K09446	IRF5		5.26121e-11	2.63944	1.40023451786046	IRF5; interferon regulatory factor 5
K03160	CD40		1.02224e-06	2.58666	1.3710889389746	CD40; CD40 molecule			K05398	TLR1-A		2.39345e-17	2.73443	1.45124230498287	TLR1-A, TLR1A; toll-like receptor 1
K05398	TLR1-A		7.99192e-15	2.71764	1.44235295878368	TLR1-A, TLR1A; toll-like receptor 1			K02373	FADD		3.1638e-38	4.39729	2.1366141934297	FADD; Fas associated via death domain
K02580	NFKB1		3.93793e-33	2.85347	1.51271488781738	NFKB1; nuclear factor kappa B subunit 1			K12964	CCL4		8.20385e-110	4.41531	2.14251430998279	C-C motif chemokine 4 homolog
K02373	FADD		4.83619e-26	2.91643	1.54420318599148	FADD; Fas associated via death domain			K05131	IFNAR2		1.99392e-155	4.81541	2.26765918026012	IFNAR2; interferon alpha and beta receptor subunit 2
K07211	IKBKE		1.55175e-33	3.97309	1.99026141610542	IKBKE; inhibitor of nuclear factor kappa B kinase subunit epsilon			K07211	IKBKE		6.83088e-92	5.69624	2.5100096762698	IKBKE; inhibitor of nuclear factor kappa B kinase subunit epsilon
K05412	CD80		2.05123e-15	4.39244	2.135023318647	CD80; CD80 molecule			K05401	TLR3		3.21968e-68	5.92552	2.5669418431515	TLR3; toll like receptor 3
K12964	CCL4		8.17246e-81	6.2221	2.63740260777126	C-C motif chemokine 4 homolog			K04734	NFKBIA		6.66316	6.66316	2.73620603505654	NFKBIA; NFKB inhibitor alpha
K05401	TLR3		6.92138e-26	6.99027	2.80534855462331	TLR3; toll like receptor 3			K02580	NFKB1		0	7.22974	2.85394336094004	NFKB1; nuclear factor kappa B subunit 1
K04734	NFKBIA		3.27865e-20	7.34227	2.87622581081266	NFKBIA; NFKB inhibitor alpha			K03174	TRAF3		0	7.61698	2.9292191249381	TRAF3; TNF receptor associated factor 3
K05405	IL6		7.47347e-44	9.76051	3.28695648875287	IL6, IL-6; interleukin 6			K11220	STAT1		0	12.6735	3.66374571750692	STAT1; signal transducer and activator of transcription 1
K11220	STAT1		2.4038e-168	12.534	3.647774662583	STAT1; signal transducer and activator of transcription 1			K10030	IL-8L		8.65818e-126	14.0762	3.81518264947642	interleukin-8-like
K05413	LOC101794331		7.8905e-31	12.7843	3.67630582498277	T-lymphocyte activation antigen CD86-like			K05405	IL6		0	26.6632	4.73677926878107	IL6, IL-6; interleukin 6
K10030	IL-8L		3.76883e-33	13.1359	3.71544042061447	interleukin-8-like			K09447	IRF7		0	68.0645	6.08883040506092	IRF7; interferon regulatory factor 7
K05414	IFN-α2		1.42598e-40	38.9555	5.2837553982151	interferon alpha-2			K05413	LOC101794331		0	120.393	6.91161030911162	T-lymphocyte activation antigen CD86-like
K05425	IL12B		3.06537e-21	57.4938	5.84533572762483	IL12B; interleukin 12B			K05425	IL12B		1.32342e-285	404.569	8.66024037118796	IL12B; interleukin 12B
K09447	IRF7		6.68192e-64	90.4534	6.49910317165339	IRF7; interferon regulatory factor 7			K05414	IFN-α2		0	947.075	9.88733503018029	interferon alpha-2
K05404	TLR7		0.0115901	3.10994	1.6368857947893	TLR7, TLR-7; toll like receptor 7			K04729	LOC101799086		4.36733e-05	2.56689	1.36001927902287	myeloid differentiation primary response protein MyD88-like
K10159	TLR2		0.0339062	3.46068	1.79105631917181	TLR2, TLR2-B, TLR2B; toll like receptor 2			K04448	JUN		9.96404e-195	3.38901	1.76086248831963	JUN; Jun proto-oncogene, AP-1 transcription factor subunit
									K03175	TRAF6		1.29758e-57	3.49431	1.80500936912148	TRAF6; TNF receptor associated factor 6
									K05400	LY96		2.2568e-16	4.52518	2.17797455470593	LY96; lymphocyte antigen 96
									K00922	PIK3CD		3.47084e-149	6.61752	2.72628978305661	PIK3CD; phosphatidylinositol-4,5-bisphosphate 3-kinase catalytic subunit delta
									K05406	IL12A		1.73852e-05	Inf	#NUM!	IL12A; interleukin 12A
				12 hpi									24 hpi
Down-1	Gene name		P Value	Fold change	Log2 Foldchange	Description			Down-6	Gene name		P Value	Fold change	Log2 Foldchange	Description
									K12964	CCL4L		1.55499e-11	0.37919	-1.3990062488328	C-C motif chemokine 4-like
									K10168	TLR5		7.76482e-05	0.346237	-1.5301664863302	TLR5; toll like receptor 5
K06250	SPP1		6.73298e-16	0.353762	-1.49914870867901	SPP1; secreted phosphoprotein 1			K06250	SPP1		1.1219e-05	0.332236	-1.58971917208182	SPP1; secreted phosphoprotein 1
									K04379	FOS		8.22648e-23	0.327717	-1.6094772668934	FOS; Fos proto-oncogene, AP-1 transcription factor subunit
									K04433	MAP2K6		1.44137e-89	0.211251	-2.24296807461997	MAP2K6; mitogen-activated protein kinase kinase 6
									K10160	TLR4		9.63343e-26	0.153702	-2.70179457582277	TLR4, TLR-4; toll like receptor 4

## Sheet: RIG-I-Like receptor pathway
RIG-I-Like receptor signaling pathway
				12 hpi									24 hpi
Up-13	Gene name		P Value	Fold change	Log2 Foldchange	Description			Up-18	Gene name		P Value	Fold change	Log2 Foldchange	Description
K03174	TRAF3		4.44981e-20	2.23086	1.15759768851131	TRAF3; TNF receptor associated factor 3			K03174	TRAF3		0	7.61698	2.9292191249381	TRAF3; TNF receptor associated factor 3
K02580	NFKB1		3.93793e-33	2.85347	1.51271488781738	NFKB1; nuclear factor kappa B subunit 1			K02580	NFKB1		0	7.22974	2.85394336094004	NFKB1; nuclear factor kappa B subunit 1
K02373	FADD		4.83619e-26	2.91643	1.54420318599148	FADD; Fas associated via death domain			K02373	FADD		3.1638e-38	4.39729	2.1366141934297	FADD; Fas associated via death domain
K07211	IKBKE		1.55175e-33	3.97309	1.99026141610542	IKBKE; inhibitor of nuclear factor kappa B kinase subunit epsilon			K07211	IKBKE		6.83088e-92	5.69624	2.5100096762698	IKBKE; inhibitor of nuclear factor kappa B kinase subunit epsilon
K10652	TRIM25		2.27052e-125	7.3227	2.87237474585469	TRIM25; tripartite motif containing 25			K10652	TRIM25		0	11.7527	3.55491858114259	TRIM25; tripartite motif containing 25
K04734	NFKBIA		3.27865e-20	7.34227	2.87622581081266	NFKBIA; NFKB inhibitor alpha			K04734	NFKBIA		2.04568e-279	6.66316	2.73620603505654	NFKBIA; NFKB inhibitor alpha
K12646	DDX58		5.88913e-116	8.25588	3.04542216298279	DDX58, RIG-I; DExD/H-box helicase 58			K12646	DDX58		0	17.5214	4.13105006848564	DDX58, RIG-I; DExD/H-box helicase 58
K12647	IFIH1		7.35938e-135	10.3552	3.37228238012104	IFIH1, MDA5; interferon induced with helicase C domain 1			K12647	IFIH1		0	19.7604	4.30453914764717	IFIH1, MDA5; interferon induced with helicase C domain 1
K10030	IL-8L		3.76883e-33	13.1359	3.71544042061447	interleukin-8-like			K10030	IL8L		8.65818e-126	14.0762	3.81518264947642	interleukin-8-like
K12654	TMEM173		1.06728e-06	14.441	3.85210198241827	TMEM173; transmembrane protein 173			K12654	TMEM173		2.39203e-98	184.221	7.52529205674003	TMEM173; transmembrane protein 173
K05414	IFN-α2		1.42598e-40	38.9555	5.2837553982151	interferon alpha-2			K05414	IFN-α2		0	947.075	9.88733503018029	interferon alpha-2
K05425	IL12B		3.06537e-21	57.4938	5.84533572762483	IL12B; interleukin 12B			K05425	IL12B		1.32342e-285	404.569	8.66024037118796	IL12B; interleukin 12B
K09447	IRF7		6.68192e-64	90.4534	6.49910317165339	IRF7; interferon regulatory factor 7			K09447	IRF7		0	68.0645	6.08883040506092	IRF7; interferon regulatory factor 7
									K08601	CYLD		1.01521e-56	2.69043	1.42783708956622	CYLD; CYLD lysine 63 deubiquitinase
									K04416	LOC101793656		2.50973e-114	2.90066	1.53638253546011	mitogen-activated protein kinase kinase kinase 1-like
									K03175	TRAF6		1.29758e-57	3.49431	1.80500936912148	TRAF6; TNF receptor associated factor 6
									K03173	TRAF2		1.91497e-128	3.51854	1.81497621664144	TRAF2; TNF receptor associated factor 2
									K05406	IL12A		1.73852e-05	Inf	#NUM!	IL12A; interleukin 12A
				12 hpi									24 hpi
Down-0	Gene name		P Value	Fold change	Log2 Foldchange	Description			Down-0	Gene name		P Value	Fold change	Log2 Foldchange	Description

## Sheet: Cytosolic DNA-sensing pathway
Cytosolic DNA-sensing pathway
				12 hpi									24 hpi
Up-13	Gene name		P Value	Fold change	Log2 Foldchange	Description			Up-12	Gene name		P Value	Fold change	Log2 Foldchange	Description
K01370	CASP1		3.02885e-12	2.30473	1.20459664596203	CASP1; caspase 1			K01370	CASP1		5.14797e-98	3.74174	1.90370950594187	CASP1; caspase 1
K02580	NFKB1		3.93793e-33	2.85347	1.51271488781738	NFKB1; nuclear factor kappa B subunit 1			K02580	NFKB1		0	7.22974	2.85394336094004	NFKB1; nuclear factor kappa B subunit 1
K07211	IKBKE		1.55175e-33	3.97309	1.99026141610542	IKBKE; inhibitor of nuclear factor kappa B kinase subunit epsilon			K07211	IKBKE		6.83088e-92	5.69624	2.5100096762698	IKBKE; inhibitor of nuclear factor kappa B kinase subunit epsilon
K12968	ADAR		1.05613e-53	4.70756	2.23497810923224	ADAR; adenosine deaminase, RNA specific			K12968	ADAR		6.08898e-72	3.07974	1.62280818550308	ADAR; adenosine deaminase, RNA specific
K12964	CCL4		8.17246e-81	6.2221	2.63740260777126	C-C motif chemokine 4 homolog			K12964	CCL4		8.20385e-110	4.41531	2.14251430998279	C-C motif chemokine 4 homolog
K04734	NFKBIA		3.27865e-20	7.34227	2.87622581081266	NFKBIA; NFKB inhibitor alpha			K04734	NFKBIA		2.04568e-279	6.66316	2.73620603505654	NFKBIA; NFKB inhibitor alpha
K12646	DDX58		5.88913e-116	8.25588	3.04542216298279	DDX58, RIG-I; DExD/H-box helicase 58			K12646	DDX58		0	17.5214	4.13105006848564	DDX58, RIG-I; DExD/H-box helicase 58
K05405	IL6		7.47347e-44	9.76051	3.28695648875287	IL6, IL-6; interleukin 6			K05405	IL6		0	26.6632	4.73677926878107	IL6, IL-6; interleukin 6
K12654	TMEM173		1.06728e-06	14.441	3.85210198241827	TMEM173; transmembrane protein 173			K12654	TMEM173		2.39203e-98	184.221	7.52529205674003	TMEM173; transmembrane protein 173
K05414	IFN-α2		1.42598e-40	38.9555	5.2837553982151	interferon alpha-2			K05414	IFN-α2		0	947.075	9.88733503018029	interferon alpha-2
K09447	IRF7		6.68192e-64	90.4534	6.49910317165339	IRF7; interferon regulatory factor 7			K09447	IRF7		0	68.0645	6.08883040506092	IRF7; interferon regulatory factor 7
K05482	IL18		0.000167012	2.31489	1.21094412815553	IL18, IL-18; interleukin 18			K03022	POLR3H		6.5004e-15	2.47467	1.30723460522426	POLR3H; RNA polymerase III subunit H
K17834	MB21D1		1.17691e-20	3.01021	1.58986239316548	MB21D1; Mab-21 domain containing 1
				12 hpi									24 hpi
Down-0	Gene name		P Value	Fold change	Log2 Foldchange	Description			Down-1	Gene name		P Value	Fold change	Log2 Foldchange	Description
									K12964	CCL4L		1.55499e-11	0.37919	-1.3990062488328	C-C motif chemokine 4-like

## Sheet: Nod-like receptor pathway
Nod-like receptor signaling pathway
				12 hpi									24 hpi
Up-9	Gene name		P Value	Fold change	Log2 Foldchange	Description			Up-10	Gene name		P Value	Fold change	Log2 Foldchange	Description
K08846	RIPK2		2.96268e-09	2.0393	1.02807684059505	RIPK2; receptor interacting serine/threonine kinase 2			K08846	RIPK2		0	16.7264	4.06405715113877	RIPK2; receptor interacting serine/threonine kinase 2
K01370	CASP1		3.02885e-12	2.30473	1.20459664596203	CASP1; caspase 1			K01370	CASP1		5.14797e-98	3.74174	1.90370950594187	CASP1; caspase 1
K16060	BIRC2		7.07994e-37	2.81691	1.49411576415804	BIRC2; baculoviral IAP repeat containing 2			K16060	BIRC2		7.90882e-138	9.07535	3.18195351762362	BIRC2; baculoviral IAP repeat containing 2
K02580	NFKB1		3.93793e-33	2.85347	1.51271488781738	NFKB1; nuclear factor kappa B subunit 1			K02580	NFKB1		0	7.22974	2.85394336094004	NFKB1; nuclear factor kappa B subunit 1
K04734	NFKBIA		3.27865e-20	7.34227	2.87622581081266	NFKBIA; NFKB inhibitor alpha			K04734	NFKBIA		2.04568e-279	6.66316	2.73620603505654	NFKBIA; NFKB inhibitor alpha
K05405	IL6		7.47347e-44	9.76051	3.28695648875287	IL6, IL-6; interleukin 6			K05405	IL6		0	26.6632	4.73677926878107	IL6, IL-6; interleukin 6
K10030	IL-8L		3.76883e-33	13.1359	3.71544042061447	interleukin-8-like			K10030	IL-8L		0	217.949	7.76784796781644	interleukin-8-like
K11859	TNFAIP3		1.30867e-109	14.6623	3.87403469120564	TNFAIP3; TNF alpha induced protein 3			K11859	TNFAIP3		0	33.9364	5.0847610932072	TNFAIP3; TNF alpha induced protein 3
K05482	IL18		0.000167012	2.31489	1.21094412815553	IL18, IL-18; interleukin 18			K09487	HSP90B1		9.20134e-111	2.29509	1.19854888466981	HSP90B1; heat shock protein 90 beta family member 1
									K03175	TRAF6		1.29758e-57	3.49431	1.80500936912148	TRAF6; TNF receptor associated factor 6
				12 hpi									24 hpi
Down-0	Gene name		P Value	Fold change	Log2 Foldchange	Description			Down-3	Gene name		P Value	Fold change	Log2 Foldchange	Description
									K12800	NLRP12		4.3723e-06	0.484218	-1.04627151109778	NLRP12; NACHT, LRR and PYD domains-containing protein 3-like
									K12794	CARD9		1.22121e-09	0.327479	-1.61052400418056	CARD9; caspase recruitment domain family member 9
									K12804	PSTPIP1		0.00390203	0.309137	-1.69367961395183	PSTPIP1; proline-serine-threonine phosphatase interacting protein 1

## Sheet: Chemokine signaling pathway
Chemokine signaling pathway
				12 hpi									24 hpi
Up-19	Gene name		P Value	Fold change	Log2 Foldchange	Description			Up-24	Gene name		P Value	Fold change	Log2 Foldchange	Description
K02580	NFKB1		3.93793e-33	2.85347	1.51271488781738	NFKB1; nuclear factor kappa B subunit 1			K02580	NFKB1		0	7.22974	2.85394336094004	NFKB1; nuclear factor kappa B subunit 1
K05871	PTK2B		0.000194478	3.65503	1.86988291144644	PTK2B; protein tyrosine kinase 2 beta			K05871	PTK2B		7.64748e-67	11.6023	3.53634243473435	PTK2B; protein tyrosine kinase 2 beta
K12964	CCL4		8.17246e-81	6.2221	2.63740260777126	C-C motif chemokine 4 homolog			K12964	CCL4		8.20385e-110	4.41531	2.14251430998279	C-C motif chemokine 4 homolog
K04734	NFKBIA		3.27865e-20	7.34227	2.87622581081266	NFKBIA; NFKB inhibitor alpha			K04734	NFKBIA		2.04568e-279	6.66316	2.73620603505654	NFKBIA; NFKB inhibitor alpha
K14625	CCL20		2.35662e-12	9.4312	3.2374415217544	CCL20; C-C motif chemokine ligand 20			K14625	CCL20		1.04333e-72	91.2828	6.51227109029875	CCL20; C-C motif chemokine ligand 20
K11220	STAT1		2.4038e-168	12.534	3.647774662583	STAT1; signal transducer and activator of transcription 1			K11220	STAT1		0	15.3681	3.94186848739618	STAT1; signal transducer and activator of transcription 1
K05508	LOC101795038		6.56802e-49	13.1343	3.7152676936797	fractalkine-like			K05508	LOC101795038		2.12068e-155	20.4753	4.35581344432786	fractalkine-like
K10030	IL-8L		3.76883e-33	13.1359	3.71544042061447	interleukin-8-like			K10030	IL-8L		0	217.949	7.76784796781644	interleukin-8-like
K04182	CCR7		1.77049e-16	13.1417	3.71608538528585	CCR7; C-C motif chemokine receptor 7			K04182	CCR7		5.73939e-20	15.8438	3.98584639111933	CCR7; C-C motif chemokine receptor 7
K05512	CCL19		1.13578e-23	92.5114	6.53155866956245	CCL19; C-C motif chemokine ligand 19			K05512	CCL19		9.10141e-95	361.054	8.49607154600687	CCL19; C-C motif chemokine ligand 19
K08011	NCF1		0.017644	2.04763	1.0339528722261	NCF1; neutrophil cytosolic factor 1			K05854	LYN		4.13847e-29	2.0849	1.05997629650112	LYN; LYN proto-oncogene, Src family tyrosine kinase
K10033	CXCL14		1.14883e-13	2.1573	1.10922842157263	CXCL14; C-X-C motif chemokine ligand 14			K04447	JAK2		6.36559e-52	2.09437	1.06651883247036	JAK2; Janus kinase 2
K04439	ARRB1		0.0198664	2.54921	1.35005106399475	ARRB1; arrestin beta 1			K00922	PIK3CA		2.56486e-80	2.28149	1.18997823671467	PIK3CA; phosphatidylinositol-4,5-bisphosphate 3-kinase catalytic subunit alpha
K04183	LOC101800940		1.60073e-05	2.5852	1.37027543985424	C-C chemokine receptor type 8			K04514	ROCK1L		0.0366793	2.29303	1.19725318974393	rho-associated protein kinase 1-like
K04180	LOC101800429		2.79141e-08	2.79542	1.48306720897526	C-C chemokine receptor type 5			K04438	CRKL		4.87641e-24	2.31718	1.21237256415536	CRKL; CRK like proto-oncogene, adaptor protein
K05726	BCAR1		0.00379947	3.09134	1.6282338300871	BCAR1; BCAR1, Cas family scaffolding protein			K08043	ADCY3		0.0173384	2.37589	1.24846871173065	ADCY3; adenylate cyclase 3
K04179	CCR4		0.0231409	4.82763	2.27131487594246	CCR4; C-C motif chemokine receptor 4			K04353	RAP1A		6.72519e-64	2.38405	1.25341543441734	RAP1A; ras-related protein Rap-1A
K08893	HCK		0.0119184	5.66358	2.50171360885566	HCK; HCK proto-oncogene, Src family tyrosine kinase			K10032	LOC101800964		0.00108082	2.90527	1.53867071304838	interleukin-8-like
K05507	LTNL		0.0242834	9.44728	3.23989855515012	lymphotactin-like			K08041	ADCY1		1.14014e-06	2.93608	1.55388904929534	ADCY1; adenylate cyclase 1
									K03099	SOS2		3.3764e-45	2.95026	1.56084347115848	SOS2; SOS Ras/Rho guanine nucleotide exchange factor 2
									K06068	PRKCD		9.8448e-139	3.10147	1.6329519268756	PRKCD; protein kinase C delta
									K04546	GNG11		7.55047e-07	3.71671	1.89402631238659	GNG11; G protein subunit gamma 11
									K04189	CXCR4		1.44172e-37	4.30716	2.10673526649881	CXCR4; C-X-C motif chemokine receptor 4
									K05725	PTK2		0	4.65727	2.21948387642088	PTK2; protein tyrosine kinase 2
				12 hpi									24 hpi
Down-0	Gene name		P Value	Fold change	Log2 Foldchange	Description			Down-7	Gene name		P Value	Fold change	Log2 Foldchange	Description
									K09408	FOXO3		2.86864e-11	0.487679	-1.03599490237128	FOXO3; forkhead box O3
									K08011	NCF1		0.0186357	0.479039	-1.06178525219561	NCF1; neutrophil cytosolic factor 1
									K08045	ADCY5		6.71141e-23	0.404588	-1.30547567929813	ADCY5; adenylate cyclase 5
									K12964	CCL4L		1.55499e-11	0.37919	-1.3990062488328	C-C motif chemokine 4-like
									K12367	LOC101803899		0.000203007	0.276476	-1.85477535036585	dedicator of cytokinesis protein 2-like
									K04180	LOC101800757		0.00031635	0.133067	-2.90977127966308	C-C chemokine receptor type 5-like
									K04179	CCR4		0.0104344	0.115962	-3.1082759804377	CCR4; C-C motif chemokine receptor 4

## Sheet: Hematopoietic cell lineage
Hematopoietic cell lineage
				12 hpi									24 hpi
Up-10	Gene name		P Value	Fold change	Log2 Foldchange	Description			Up-13	Gene name		P Value	Fold change	Log2 Foldchange	Description
K06256	CD44		9.59017e-20	2.04292	1.03063552069637	CD44; CD44 molecule (Indian blood group)			K06256	CD44		0	6.14628	2.61971243319877	CD44; CD44 molecule (Indian blood group)
K11140	ANPEP		5.58449e-08	3.10008	1.63230420430095	ANPEP; alanyl aminopeptidase, membrane			K11140	ANPEP		1.16129e-19	2.62622	1.3929851192287	ANPEP; alanyl aminopeptidase, membrane
K05405	IL6		7.47347e-44	9.76051	3.28695648875287	IL6, IL-6; interleukin 6			K05405	IL6		0	26.6632	4.73677926878107	IL6, IL-6; interleukin 6
K06448	LOC101800410		0.00128109	14.7187	3.87957380819692	T-cell surface glycoprotein CD1b-3-like			K06448	LOC101800410		0.0013693	9.48913	3.24627653718884	T-cell surface glycoprotein CD1b-3-like
K06457	CD7		3.20288e-36	142.953	7.1593964500312	CD7; CD7 molecule			K06457	CD7		3.42185e-92	684.7	9.41932891871605	CD7; CD7 molecule
K05453	CSF1		2.74206e-09	2.20401	1.1401315175577	CSF1; colony stimulating factor 1			K05461	KITLG		1.03204e-26	2.00813	1.00585185069745	KITLG; KIT ligand
K06482	LOC101789869		0.0196487	2.55321	1.35231034529469	integrin alpha-3-like			K04011	CR1		7.62344e-07	2.14519	1.10110496829915	CR1, CD55; complement C3b/C4b receptor 1 (Knops blood group)
K05072	IL7R		0.00155332	2.72658	1.44709004719411	IL7R; interleukin 7 receptor			K06450	CD3D		0.00126262	2.42197	1.27618299821134	CD3D; T-cell surface glycoprotein CD3 delta chain
K06449	CD2		1.43051e-08	4.97309	2.31414353725181	CD2; CD2 molecule			K05091	KIT		0.00920242	2.56723	1.36021269055119	KIT; KIT proto-oncogene receptor tyrosine kinase
K06261	GP1BA		0.0391437	14.5832	3.86623474062395	GP1BA; glycoprotein Ib platelet alpha subunit			K06481	ITGA2		9.19879e-25	2.64546	1.4035207691336	ITGA2; integrin subunit alpha 2
									K06474	CD34		7.56196e-25	4.0043	2.00155062063076	CD34; CD34 molecule
									K00977	DNTT		1.71065e-22	6.43591	2.68614461630423	DNTT; DNA nucleotidylexotransferase
									K05092	FLT3		0	191.183	7.57881319604042	FLT3; fms related tyrosine kinase 3
				12 hpi									24 hpi
Down-1	Gene name		P Value	Fold change	Log2 Foldchange	Description			Down-9	Gene name		P Value	Fold change	Log2 Foldchange	Description
									K06480	ITGA1		1.29101e-30	0.497829	-1.00627691272272	ITGA1; integrin subunit alpha 1
									K06449	CD2		0.0446264	0.489915	-1.02939548132001	CD2; CD2 molecule
									K04008	CD59		5.21978e-25	0.481453	-1.05453339691343	CD59; CD59 molecule
									K06448	LOC101798100		0.006376	0.31058	-1.68696466123956	antigen-presenting glycoprotein CD1d-like
									K04387	IL1R2		8.82316e-16	0.251389	-1.99200905331661	IL1R2; interleukin 1 receptor type 2
									K05090	CSF1R		2.77991e-16	0.241651	-2.04900491523383	CSF1R; colony stimulating factor 1 receptor
K06259	CD36		1.08379e-20	0.124382	-3.00714538531606	CD36; CD36 molecule			K06259	CD36		2.77862e-17	0.164074	-2.60758534420894	CD36; CD36 molecule
									K05066	LOC101793812		7.95801e-05	0.145687	-2.77905927913702	granulocyte-macrophage colony-stimulating factor receptor subunit alpha
									K06454	CD4		0.0271813	0.137699	-2.86040685728228	CD4; CD4 molecule
