# Supplementary material for: Comparative Transcriptomic Analysis of Immune-Related Gene Expression in Duck Embryo Fibroblasts Following Duck Tembusu Virus Infection
Source: Int J Mol Sci. 2018 Aug 8;19(8):2328. doi: 10.3390/ijms19082328 (PMC6121397; doi:10.3390/ijms19082328)
Supplement: Supplementary file 1 [file ijms-19-02328-s001.zip › supplement/Table S5 Primers of RT-qPCR.xlsx]

## Sheet: Sheet1
	Table S1 Primers used in qRT-PCR
Primers name	Sequence (5’-3’)	efficiency
IL-6	F: TTCGACGAGGAGAAATGCTT	0.9835
	R: CCTTATCGTCGTTGCCAGAT
RIG-I	F: AGCACCTGACAGCCAAAT	1.0051
	R: AGTGCGAGTCTGTGGGTT
CCL4	F: CAGCCCTCGTGTTCATCA	0.9464
	R: CTTCCCATCTGGCTTTGCT
TLR7	F: GTTCAAGCGATTCCAAGCTC	0.973
	R: GCAACTTCGGCCATACTCAT
IRF-7	F: AGGAGGTGGTGAATGACAGG	1.0376
	R: GACCTTGCACTTCTTCAGGC
STAT1	F: GGCAGCTGAGAACATTCCTG	0.9808
	R: TTTCTGGAGACTGGAGCCTG
GAPDH	F: ATGTTCGTGATGGGTGTGAA	0.9905
	R: CTGTCTTCGTGTGTGGCTGT
